# Supplementary material for: Crystal structure of tris­[bis­(2,6-diiso­propyl­phen­yl) phosphato-κO]penta­kis­(methanol-κO)europium methanol monosolvate
Source: Acta Crystallogr E Crystallogr Commun. 2019 Nov 19;75(Pt 12):1892–6. doi: 10.1107/S2056989019015421 (PMC6895930; doi:10.1107/S2056989019015421)
Supplement: Supplementary file 1 [file e-75-01892-sup1.cif]

##############################################################################
#                                                                            #
# This CIF contains the data in a paper accepted for publication in          #
# Acta Crystallographica Section E. It conforms to the requirements of       #
# Notes for Authors for Acta Crystallographica Section E, and has been       #
# peer reviewed under the auspices of the IUCr Commission on Journals.       #
#                                                                            #
# Full details of the Crystallographic Information File format               #
# are given in the paper "The Crystallographic Information File (CIF):       #
# a New Standard Archive File for Crystallography" by S. R. Hall, F. H.      #
# Allen and I. D. Brown [Acta Cryst. (1991), A47, 655-685].                  #
#                                                                            #
# The current version of the core CIF dictionary is obtainable from          #
# ftp://ftp.iucr.org/pub/cif_core.dic.                                       #
#                                                                            #
# Software is freely available for graphical display of the structure(s)     #
# in this CIF. For information consult the CIF software page                 #
# http://www.iucr.org/resources/cif/software.                                #
#                                                                            #
# This file may be used for bona fide research purposes within the           #
# scientific community so long as proper attribution is given to the journal # 
# article from which it was obtained.                                        #
#                                                                            #
##############################################################################
data_I
_audit_creation_method     'SHELXL-2018/3'
_chemical_name_systematic
;
Tris[bis(2,6-diisopropylphenyl) phosphato-\k<i>O</i>]pentakis(methanol-\
\k<i>O</i>)europium methanol monosolvate
;
_chemical_name_common     ?
_chemical_formula_moiety     'C77 H122 Eu O17 P3, C H4 O'
_chemical_formula_sum     'C78 H126 Eu O18 P3'
_chemical_formula_iupac     '[Eu (C24 H34 O4 P)3 (C H4 O)5], C H4 O'
_chemical_formula_weight     1596.65
_chemical_melting_point     ?
_space_group_crystal_system     monoclinic
_space_group_name_H-M_alt     'P 21/c'
_space_group_name_Hall     '-P 2ybc'
loop_
    _space_group_symop_operation_xyz
    'x, y, z'
    '-x, y+1/2, -z+1/2'
    '-x, -y, -z'
    'x, -y-1/2, z-1/2'
_cell_length_a     23.4010(17)
_cell_length_b     10.6604(8)
_cell_length_c     33.543(2)
_cell_angle_alpha     90
_cell_angle_beta     91.9640(10)
_cell_angle_gamma     90
_cell_volume     8363.0(11)
_cell_formula_units_Z     4
_cell_measurement_reflns_used     9998
_cell_measurement_theta_min     2.452
_cell_measurement_theta_max     30.23
_cell_measurement_temperature     120(2)
_exptl_crystal_description     block
_exptl_crystal_colour     colorless
_exptl_crystal_size_max     0.46
_exptl_crystal_size_mid     0.36
_exptl_crystal_size_min     0.22
_exptl_crystal_density_diffrn     1.268
_exptl_crystal_density_meas     ?
_exptl_crystal_density_method     ?
_exptl_crystal_F_000     3384
_exptl_absorpt_coefficient_mu     0.870
_exptl_absorpt_correction_type     multi-scan
_exptl_absorpt_process_details
;
(SADABS; Krause <i>et al.</i>, 2015)
;
_exptl_absorpt_correction_T_min     0.644
_exptl_absorpt_correction_T_max     0.748
_exptl_special_details     'moisture sensitive'
_diffrn_ambient_temperature     120(2)
_diffrn_source     'X-Ray tube'
_diffrn_radiation_type     MoK\a
_diffrn_radiation_wavelength     0.71073
_diffrn_measurement_device_type     'Bruker APEXII CCD area-detector'
_diffrn_measurement_method     '\w scans'
_diffrn_detector_area_resol_mean     ?
_diffrn_reflns_number     158417
_diffrn_reflns_av_R_equivalents     0.0609
_diffrn_reflns_av_unetI/netI     0.0492
_diffrn_reflns_theta_min     1.470
_diffrn_reflns_theta_max     32.327
_diffrn_reflns_theta_full     25.242
_diffrn_measured_fraction_theta_max     0.994
_diffrn_measured_fraction_theta_full     1.000
_diffrn_reflns_limit_h_min     -35
_diffrn_reflns_limit_h_max     35
_diffrn_reflns_limit_k_min     -15
_diffrn_reflns_limit_k_max     16
_diffrn_reflns_limit_l_min     -50
_diffrn_reflns_limit_l_max     50
_refine_special_details     ?
_reflns_number_total     29661
_reflns_number_gt     24028
_reflns_threshold_expression     'I > 2\s(I)'
_refine_ls_structure_factor_coef     Fsqd
_refine_ls_matrix_type     full
_refine_ls_R_factor_all     0.0679
_refine_ls_R_factor_gt     0.0487
_refine_ls_wR_factor_gt     0.0861
_refine_ls_wR_factor_ref     0.0914
_refine_ls_goodness_of_fit_ref     1.157
_refine_ls_restrained_S_all     1.157
_refine_ls_number_reflns     29661
_refine_ls_number_parameters     973
_refine_ls_number_restraints     12
_refine_ls_hydrogen_treatment     mixed
_refine_ls_weighting_scheme     calc
_refine_ls_weighting_details
              'w=1/[\s^2^(Fo^2^)+(0.0240P)^2^+8.2744P] where P=(Fo^2^+2Fc^2^)/3'
_atom_sites_solution_hydrogens     mixed
_atom_sites_solution_primary     direct
_atom_sites_solution_secondary     difmap
_refine_ls_shift/su_max     0.001
_refine_ls_shift/su_mean     0.000
_refine_diff_density_max     1.272
_refine_diff_density_min     -1.329
_refine_ls_extinction_method     none
_refine_ls_extinction_coef     .
loop_
    _atom_type_symbol
    _atom_type_description
    _atom_type_scat_dispersion_real
    _atom_type_scat_dispersion_imag
    _atom_type_scat_source
    'C' 'C' 0.0033 0.0016
                         'International Tables Vol C Tables 4.2.6.8 and 6.1.1.4'
    'H' 'H' 0.0000 0.0000
                         'International Tables Vol C Tables 4.2.6.8 and 6.1.1.4'
    'O' 'O' 0.0106 0.0060
                         'International Tables Vol C Tables 4.2.6.8 and 6.1.1.4'
    'P' 'P' 0.1023 0.0942
                         'International Tables Vol C Tables 4.2.6.8 and 6.1.1.4'
    'Eu' 'Eu' -0.1578 3.6682
                         'International Tables Vol C Tables 4.2.6.8 and 6.1.1.4'
_computing_data_collection
;
APEX2 (Bruker, 2016)
;
_computing_cell_refinement
;
SAINT (Bruker, 2016)
;
_computing_data_reduction
;
SAINT (Bruker, 2016)
;
_computing_structure_solution
;
SHELXT2013 (Sheldrick, 2015a)
;
_computing_structure_refinement
;
SHELXL2018 (Sheldrick, 2015b)
;
_computing_molecular_graphics
;
SHELXTL (Sheldrick, 2008)
;
_computing_publication_material
;
SHELXTL (Sheldrick, 2008)
;
loop_
    _atom_site_type_symbol
    _atom_site_label
    _atom_site_fract_x
    _atom_site_fract_y
    _atom_site_fract_z
    _atom_site_U_iso_or_equiv
    _atom_site_adp_type
    _atom_site_calc_flag
    _atom_site_occupancy
    _atom_site_disorder_assembly
    _atom_site_disorder_group
    Eu Eu1 0.21264(2) 0.01198(2) 0.12253(2) 0.01371(3) Uani d 1 . .
    P P1 0.30150(2) 0.10405(5) 0.04210(2) 0.01430(10) Uani d 1 . .
    P P2 0.28809(2) 0.07752(5) 0.21773(2) 0.01634(10) Uani d 1 . .
    P P3 0.09000(2) -0.19974(5) 0.12637(2) 0.01590(10) Uani d 1 . .
    O O1 0.29035(6) 0.09169(14) 0.08558(4) 0.0172(3) Uani d 1 . .
    O O2 0.32035(6) 0.24664(13) 0.03573(4) 0.0150(3) Uani d 1 . .
    O O3 0.35910(6) 0.03625(13) 0.03007(5) 0.0174(3) Uani d 1 . .
    O O4 0.25347(7) 0.06299(15) 0.01474(5) 0.0196(3) Uani d 1 . .
    O O5 0.27848(7) 0.05181(14) 0.17413(5) 0.0187(3) Uani d 1 . .
    O O6 0.34194(7) 0.16726(14) 0.22491(5) 0.0185(3) Uani d 1 . .
    O O7 0.31298(7) -0.05192(14) 0.23493(5) 0.0204(3) Uani d 1 . .
    O O8 0.23761(7) 0.12372(15) 0.23943(5) 0.0203(3) Uani d 1 . .
    O O9 0.12428(6) -0.09030(14) 0.11230(5) 0.0180(3) Uani d 1 . .
    O O10 0.04631(6) -0.24582(14) 0.09163(5) 0.0177(3) Uani d 1 . .
    O O11 0.04729(7) -0.13794(15) 0.15688(5) 0.0193(3) Uani d 1 . .
    O O12 0.12327(7) -0.30716(15) 0.14321(5) 0.0208(3) Uani d 1 . .
    O O13 0.22177(7) -0.19159(15) 0.15521(5) 0.0223(3) Uani d 1 . .
    O O14 0.23584(8) -0.14526(16) 0.07049(5) 0.0233(4) Uani d 1 . .
    O O15 0.16784(7) 0.08781(17) 0.06066(5) 0.0241(4) Uani d 1 . .
    O O16 0.19455(8) 0.23884(16) 0.12912(6) 0.0267(4) Uani d 1 . .
    O O17 0.15557(7) 0.05522(16) 0.18145(5) 0.0213(3) Uani d 1 . .
    O O18 0.19450(10) 0.33364(19) 0.20326(7) 0.0414(5) Uani d 1 . .
    C C1 0.34644(9) 0.29122(18) 0.00110(6) 0.0156(4) Uani d 1 . .
    C C2 0.31138(10) 0.3397(2) -0.02967(7) 0.0192(4) Uani d 1 . .
    C C3 0.33846(12) 0.3867(2) -0.06304(7) 0.0267(5) Uani d 1 . .
    H H3A 0.315991 0.418677 -0.084867 0.032 Uiso calc 1 . .
    C C4 0.39734(12) 0.3873(2) -0.06481(7) 0.0294(6) Uani d 1 . .
    H H4A 0.414962 0.418716 -0.087872 0.035 Uiso calc 1 . .
    C C5 0.43060(11) 0.3426(2) -0.03324(7) 0.0245(5) Uani d 1 . .
    H H5A 0.471046 0.344730 -0.034773 0.029 Uiso calc 1 . .
    C C6 0.40629(10) 0.29440(19) 0.00091(7) 0.0181(4) Uani d 1 . .
    C C7 0.24736(10) 0.3513(2) -0.02465(6) 0.0234(5) Uani d 1 . .
    H H7A 0.234295 0.274598 -0.010405 0.028 Uiso calc 0.921(5) A 1
    H H7B 0.236648 0.316383 0.001739 0.028 Uiso calc 0.079(5) A 2
    C C8A 0.21244(15) 0.3613(4) -0.06395(10) 0.0450(9) Uani d 0.921(5) A 1
    H H8A 0.171582 0.361802 -0.058434 0.067 Uiso calc 0.921(5) A 1
    H H8B 0.220955 0.289401 -0.080955 0.067 Uiso calc 0.921(5) A 1
    H H8C 0.222413 0.439127 -0.077620 0.067 Uiso calc 0.921(5) A 1
    C C9A 0.23577(12) 0.4649(3) 0.00187(9) 0.0316(7) Uani d 0.921(5) A 1
    H H9A 0.194886 0.468914 0.007185 0.047 Uiso calc 0.921(5) A 1
    H H9B 0.247245 0.541763 -0.011750 0.047 Uiso calc 0.921(5) A 1
    H H9C 0.257749 0.456734 0.027131 0.047 Uiso calc 0.921(5) A 1
    C C8B 0.2173(17) 0.278(4) -0.0586(9) 0.0450(9) Uani d 0.079(5) A 2
    H H8D 0.232223 0.192191 -0.059081 0.067 Uiso calc 0.079(5) A 2
    H H8E 0.224418 0.319236 -0.084093 0.067 Uiso calc 0.079(5) A 2
    H H8F 0.176099 0.275951 -0.054395 0.067 Uiso calc 0.079(5) A 2
    C C9B 0.2356(14) 0.4926(7) -0.0262(12) 0.0316(7) Uani d 0.079(5) A 2
    H H9D 0.258671 0.534868 -0.005344 0.047 Uiso calc 0.079(5) A 2
    H H9E 0.194950 0.507916 -0.022001 0.047 Uiso calc 0.079(5) A 2
    H H9F 0.245597 0.525343 -0.052389 0.047 Uiso calc 0.079(5) A 2
    C C10 0.44439(10) 0.2534(2) 0.03586(8) 0.0216(5) Uani d 1 . .
    H H10A 0.419456 0.220624 0.057124 0.026 Uiso calc 1 . .
    C C11 0.48529(11) 0.1481(2) 0.02417(10) 0.0350(6) Uani d 1 . .
    H H11A 0.463186 0.077680 0.012902 0.052 Uiso calc 1 . .
    H H11B 0.507338 0.119821 0.047856 0.052 Uiso calc 1 . .
    H H11C 0.511455 0.179541 0.004278 0.052 Uiso calc 1 . .
    C C12 0.47853(11) 0.3653(2) 0.05312(8) 0.0298(5) Uani d 1 . .
    H H12A 0.452034 0.431120 0.061125 0.045 Uiso calc 1 . .
    H H12B 0.503655 0.398296 0.032831 0.045 Uiso calc 1 . .
    H H12C 0.501645 0.337737 0.076415 0.045 Uiso calc 1 . .
    C C13 0.36357(9) -0.09326(18) 0.02182(6) 0.0146(4) Uani d 1 . .
    C C14 0.34882(10) -0.1371(2) -0.01624(7) 0.0201(4) Uani d 1 . .
    C C15 0.35576(11) -0.2660(2) -0.02265(8) 0.0257(5) Uani d 1 . .
    H H15A 0.345594 -0.300033 -0.048100 0.031 Uiso calc 1 . .
    C C16 0.37686(11) -0.3449(2) 0.00683(8) 0.0265(5) Uani d 1 . .
    H H16A 0.380607 -0.432115 0.001734 0.032 Uiso calc 1 . .
    C C17 0.39259(11) -0.2967(2) 0.04389(8) 0.0247(5) Uani d 1 . .
    H H17A 0.407541 -0.351437 0.064021 0.030 Uiso calc 1 . .
    C C18 0.38688(10) -0.1687(2) 0.05227(7) 0.0200(4) Uani d 1 . .
    C C19 0.32908(11) -0.0507(2) -0.05019(7) 0.0254(5) Uani d 1 . .
    H H19A 0.321176 0.033530 -0.038465 0.030 Uiso calc 1 . .
    C C20 0.27450(14) -0.0958(3) -0.07127(10) 0.0480(8) Uani d 1 . .
    H H20A 0.244699 -0.106829 -0.051735 0.072 Uiso calc 1 . .
    H H20B 0.281637 -0.176113 -0.084439 0.072 Uiso calc 1 . .
    H H20C 0.261889 -0.033768 -0.091241 0.072 Uiso calc 1 . .
    C C21 0.37619(14) -0.0344(4) -0.08014(11) 0.0576(10) Uani d 1 . .
    H H21A 0.362362 0.019521 -0.102075 0.086 Uiso calc 1 . .
    H H21B 0.386736 -0.116601 -0.090728 0.086 Uiso calc 1 . .
    H H21C 0.409721 0.004249 -0.066849 0.086 Uiso calc 1 . .
    C C22 0.40669(11) -0.1158(2) 0.09240(7) 0.0275(5) Uani d 1 . .
    H H22A 0.399249 -0.023411 0.091847 0.033 Uiso calc 1 . .
    C C23 0.37436(13) -0.1700(4) 0.12613(9) 0.0441(8) Uani d 1 . .
    H H23A 0.333258 -0.157875 0.120958 0.066 Uiso calc 1 . .
    H H23B 0.386026 -0.127742 0.151045 0.066 Uiso calc 1 . .
    H H23C 0.382642 -0.259877 0.128444 0.066 Uiso calc 1 . .
    C C24 0.47118(13) -0.1346(4) 0.09959(10) 0.0496(9) Uani d 1 . .
    H H24A 0.491544 -0.102417 0.076679 0.074 Uiso calc 1 . .
    H H24B 0.479369 -0.224221 0.102951 0.074 Uiso calc 1 . .
    H H24C 0.483845 -0.089261 0.123716 0.074 Uiso calc 1 . .
    C C25 0.34322(9) 0.2981(2) 0.23117(7) 0.0181(4) Uani d 1 . .
    C C26 0.35429(10) 0.3743(2) 0.19848(7) 0.0199(4) Uani d 1 . .
    C C27 0.36167(11) 0.5027(2) 0.20599(7) 0.0259(5) Uani d 1 . .
    H H27A 0.369503 0.557474 0.184521 0.031 Uiso calc 1 . .
    C C28 0.35777(12) 0.5514(2) 0.24417(8) 0.0295(5) Uani d 1 . .
    H H28A 0.363051 0.638639 0.248684 0.035 Uiso calc 1 . .
    C C29 0.34625(11) 0.4730(2) 0.27547(8) 0.0273(5) Uani d 1 . .
    H H29A 0.343127 0.507456 0.301423 0.033 Uiso calc 1 . .
    C C30 0.33900(10) 0.3437(2) 0.27000(7) 0.0212(4) Uani d 1 . .
    C C31 0.35890(11) 0.3194(2) 0.15686(7) 0.0231(5) Uani d 1 . .
    H H31A 0.326026 0.260526 0.152359 0.028 Uiso calc 1 . .
    C C32 0.41402(12) 0.2435(3) 0.15305(8) 0.0344(6) Uani d 1 . .
    H H32A 0.416355 0.179608 0.174051 0.052 Uiso calc 1 . .
    H H32B 0.447060 0.299681 0.155769 0.052 Uiso calc 1 . .
    H H32C 0.413903 0.202586 0.126877 0.052 Uiso calc 1 . .
    C C33 0.35514(13) 0.4191(2) 0.12401(8) 0.0314(6) Uani d 1 . .
    H H33A 0.321475 0.471960 0.127758 0.047 Uiso calc 1 . .
    H H33B 0.351866 0.378012 0.097895 0.047 Uiso calc 1 . .
    H H33C 0.389656 0.471204 0.125346 0.047 Uiso calc 1 . .
    C C34 0.32933(11) 0.2598(2) 0.30559(7) 0.0270(5) Uani d 1 . .
    H H34A 0.321392 0.173134 0.295437 0.032 Uiso calc 1 . .
    C C35 0.27772(13) 0.3025(3) 0.32878(9) 0.0392(7) Uani d 1 . .
    H H35A 0.243589 0.302799 0.311015 0.059 Uiso calc 1 . .
    H H35B 0.284572 0.387325 0.339163 0.059 Uiso calc 1 . .
    H H35C 0.271911 0.244849 0.351025 0.059 Uiso calc 1 . .
    C C36 0.38329(14) 0.2545(3) 0.33275(9) 0.0412(7) Uani d 1 . .
    H H36A 0.415176 0.221621 0.317693 0.062 Uiso calc 1 . .
    H H36B 0.376530 0.199468 0.355507 0.062 Uiso calc 1 . .
    H H36C 0.392678 0.339039 0.342406 0.062 Uiso calc 1 . .
    C C37 0.33968(11) -0.0723(2) 0.27244(8) 0.0242(5) Uani d 1 . .
    C C38 0.30635(12) -0.1100(2) 0.30395(8) 0.0290(5) Uani d 1 . .
    C C39 0.33523(16) -0.1341(3) 0.34042(9) 0.0471(8) Uani d 1 . .
    H H39A 0.314020 -0.157803 0.362860 0.057 Uiso calc 1 . .
    C C40 0.39399(17) -0.1242(3) 0.34430(11) 0.0591(11) Uani d 1 . .
    H H40A 0.412792 -0.139637 0.369374 0.071 Uiso calc 1 . .
    C C41 0.42525(15) -0.0920(3) 0.31199(11) 0.0507(9) Uani d 1 . .
    H H41A 0.465699 -0.087238 0.315048 0.061 Uiso calc 1 . .
    C C42 0.39955(12) -0.0660(2) 0.27489(9) 0.0343(6) Uani d 1 . .
    C C43 0.24237(12) -0.1318(2) 0.29975(8) 0.0302(6) Uani d 1 . .
    H H43A 0.229910 -0.109187 0.271861 0.036 Uiso calc 1 . .
    C C44 0.20934(17) -0.0495(4) 0.32799(11) 0.0567(9) Uani d 1 . .
    H H44A 0.218863 0.038782 0.323421 0.085 Uiso calc 1 . .
    H H44B 0.219665 -0.071998 0.355632 0.085 Uiso calc 1 . .
    H H44C 0.168213 -0.062118 0.323107 0.085 Uiso calc 1 . .
    C C45 0.22876(14) -0.2708(3) 0.30595(10) 0.0425(7) Uani d 1 . .
    H H45A 0.249024 -0.321265 0.286510 0.064 Uiso calc 1 . .
    H H45B 0.187490 -0.284262 0.302278 0.064 Uiso calc 1 . .
    H H45C 0.241064 -0.295838 0.333011 0.064 Uiso calc 1 . .
    C C46 0.43517(12) -0.0380(2) 0.23901(10) 0.0384(7) Uani d 1 . .
    H H46A 0.407885 -0.018698 0.216239 0.046 Uiso calc 0.879(6) B 1
    H H46B 0.419015 0.028504 0.220861 0.046 Uiso calc 0.121(6) B 2
    C C47A 0.47333(15) 0.0771(3) 0.24513(13) 0.0456(10) Uani d 0.879(6) B 1
    H H47A 0.449611 0.150298 0.250796 0.068 Uiso calc 0.879(6) B 1
    H H47B 0.494513 0.092490 0.220909 0.068 Uiso calc 0.879(6) B 1
    H H47C 0.500346 0.062332 0.267608 0.068 Uiso calc 0.879(6) B 1
    C C48A 0.4709(2) -0.1503(4) 0.22652(15) 0.0563(12) Uani d 0.879(6) B 1
    H H48A 0.445744 -0.222125 0.220990 0.084 Uiso calc 0.879(6) B 1
    H H48B 0.498479 -0.171761 0.248099 0.084 Uiso calc 0.879(6) B 1
    H H48C 0.491452 -0.129025 0.202459 0.084 Uiso calc 0.879(6) B 1
    C C47B 0.4921(6) -0.004(3) 0.2600(8) 0.0456(10) Uani d 0.121(6) B 2
    H H47D 0.485387 0.056385 0.281429 0.068 Uiso calc 0.121(6) B 2
    H H47E 0.517573 0.033975 0.240704 0.068 Uiso calc 0.121(6) B 2
    H H47F 0.509973 -0.079572 0.271277 0.068 Uiso calc 0.121(6) B 2
    C C48B 0.4407(15) -0.1670(16) 0.2197(10) 0.0563(12) Uani d 0.121(6) B 2
    H H48D 0.404101 -0.190405 0.206717 0.084 Uiso calc 0.121(6) B 2
    H H48E 0.451078 -0.229054 0.240283 0.084 Uiso calc 0.121(6) B 2
    H H48F 0.470388 -0.164233 0.199873 0.084 Uiso calc 0.121(6) B 2
    C C49 0.05436(9) -0.3542(2) 0.06837(7) 0.0173(4) Uani d 1 . .
    C C50 0.07807(9) -0.3385(2) 0.03096(7) 0.0188(4) Uani d 1 . .
    C C51 0.08245(10) -0.4440(2) 0.00685(7) 0.0221(5) Uani d 1 . .
    H H51A 0.098632 -0.436287 -0.018625 0.027 Uiso calc 1 . .
    C C52 0.06351(10) -0.5603(2) 0.01950(7) 0.0247(5) Uani d 1 . .
    H H52A 0.066756 -0.631541 0.002718 0.030 Uiso calc 1 . .
    C C53 0.03996(10) -0.5723(2) 0.05648(7) 0.0241(5) Uani d 1 . .
    H H53A 0.027024 -0.652320 0.064815 0.029 Uiso calc 1 . .
    C C54 0.03473(9) -0.4696(2) 0.08188(7) 0.0197(4) Uani d 1 . .
    C C55 0.09369(10) -0.2085(2) 0.01617(7) 0.0212(4) Uani d 1 . .
    H H55A 0.109703 -0.159638 0.039417 0.025 Uiso calc 1 . .
    C C56 0.13787(11) -0.2079(3) -0.01627(8) 0.0313(6) Uani d 1 . .
    H H56A 0.170977 -0.258446 -0.007578 0.047 Uiso calc 1 . .
    H H56B 0.150160 -0.121489 -0.021151 0.047 Uiso calc 1 . .
    H H56C 0.120854 -0.243198 -0.040892 0.047 Uiso calc 1 . .
    C C57 0.03877(11) -0.1430(2) 0.00102(8) 0.0294(5) Uani d 1 . .
    H H57A 0.011304 -0.140367 0.022410 0.044 Uiso calc 1 . .
    H H57B 0.022173 -0.189466 -0.021774 0.044 Uiso calc 1 . .
    H H57C 0.047745 -0.057267 -0.007266 0.044 Uiso calc 1 . .
    C C58 0.00699(11) -0.4858(2) 0.12172(7) 0.0260(5) Uani d 1 . .
    H H58A 0.010071 -0.403990 0.136218 0.031 Uiso calc 1 . .
    C C59 -0.05638(13) -0.5171(3) 0.11623(10) 0.0445(7) Uani d 1 . .
    H H59A -0.075631 -0.450622 0.100700 0.067 Uiso calc 1 . .
    H H59B -0.073516 -0.523716 0.142396 0.067 Uiso calc 1 . .
    H H59C -0.060728 -0.597104 0.102049 0.067 Uiso calc 1 . .
    C C60 0.03792(15) -0.5845(3) 0.14730(9) 0.0459(8) Uani d 1 . .
    H H60A 0.078558 -0.562892 0.150145 0.069 Uiso calc 1 . .
    H H60B 0.033802 -0.666761 0.134490 0.069 Uiso calc 1 . .
    H H60C 0.021272 -0.587219 0.173697 0.069 Uiso calc 1 . .
    C C61 -0.00403(9) -0.1868(2) 0.17102(7) 0.0190(4) Uani d 1 . .
    C C62 -0.00188(10) -0.2613(2) 0.20546(7) 0.0244(5) Uani d 1 . .
    C C63 -0.05394(12) -0.3024(3) 0.21908(8) 0.0324(6) Uani d 1 . .
    H H63A -0.054265 -0.355201 0.241895 0.039 Uiso calc 1 . .
    C C64 -0.10539(12) -0.2691(3) 0.20049(8) 0.0355(6) Uani d 1 . .
    H H64A -0.140382 -0.298664 0.210554 0.043 Uiso calc 1 . .
    C C65 -0.10568(11) -0.1927(3) 0.16726(8) 0.0304(6) Uani d 1 . .
    H H65A -0.141150 -0.169203 0.154814 0.036 Uiso calc 1 . .
    C C66 -0.05483(10) -0.1494(2) 0.15159(7) 0.0224(5) Uani d 1 . .
    C C67 0.05420(11) -0.2904(3) 0.22732(8) 0.0302(6) Uani d 1 . .
    H H67A 0.082275 -0.312903 0.206676 0.036 Uiso calc 1 . .
    C C68 0.07755(17) -0.1752(4) 0.24915(11) 0.0607(10) Uani d 1 . .
    H H68A 0.079783 -0.105043 0.230402 0.091 Uiso calc 1 . .
    H H68B 0.115802 -0.193621 0.260471 0.091 Uiso calc 1 . .
    H H68C 0.052119 -0.152853 0.270647 0.091 Uiso calc 1 . .
    C C69 0.05114(15) -0.4018(3) 0.25585(10) 0.0514(9) Uani d 1 . .
    H H69A 0.037031 -0.475715 0.241205 0.077 Uiso calc 1 . .
    H H69B 0.025090 -0.381868 0.277214 0.077 Uiso calc 1 . .
    H H69C 0.089345 -0.419170 0.267412 0.077 Uiso calc 1 . .
    C C70 -0.05634(11) -0.0629(2) 0.11569(7) 0.0257(5) Uani d 1 . .
    H H70A -0.016147 -0.052738 0.107013 0.031 Uiso calc 1 . .
    C C71 -0.09102(14) -0.1184(3) 0.08078(8) 0.0409(7) Uani d 1 . .
    H H71A -0.075503 -0.200865 0.074078 0.061 Uiso calc 1 . .
    H H71B -0.088917 -0.062655 0.057653 0.061 Uiso calc 1 . .
    H H71C -0.130983 -0.127515 0.088128 0.061 Uiso calc 1 . .
    C C72 -0.07845(17) 0.0672(3) 0.12657(10) 0.0525(9) Uani d 1 . .
    H H72A -0.053461 0.103669 0.147551 0.079 Uiso calc 1 . .
    H H72B -0.117383 0.059910 0.136202 0.079 Uiso calc 1 . .
    H H72C -0.078686 0.121267 0.102952 0.079 Uiso calc 1 . .
    C C73 0.25778(11) -0.2619(2) 0.18182(8) 0.0272(5) Uani d 1 . .
    H H73A 0.263511 -0.345980 0.170877 0.041 Uiso calc 1 . .
    H H73B 0.239879 -0.268570 0.207721 0.041 Uiso calc 1 . .
    H H73C 0.294793 -0.219504 0.185220 0.041 Uiso calc 1 . .
    C C74 0.23787(11) -0.2793(2) 0.06745(8) 0.0276(5) Uani d 1 . .
    H H74A 0.259497 -0.303013 0.044102 0.041 Uiso calc 1 . .
    H H74B 0.198881 -0.312447 0.064585 0.041 Uiso calc 1 . .
    H H74C 0.256615 -0.314088 0.091570 0.041 Uiso calc 1 . .
    C C75 0.11132(11) 0.1241(2) 0.04977(8) 0.0299(6) Uani d 1 . .
    H H75A 0.107720 0.133813 0.020744 0.045 Uiso calc 1 . .
    H H75B 0.102512 0.204044 0.062629 0.045 Uiso calc 1 . .
    H H75C 0.084557 0.059678 0.058404 0.045 Uiso calc 1 . .
    C C76 0.20148(13) 0.3414(2) 0.10225(8) 0.0320(6) Uani d 1 . .
    H H76A 0.223493 0.408173 0.115746 0.048 Uiso calc 1 . .
    H H76B 0.163821 0.373748 0.093691 0.048 Uiso calc 1 . .
    H H76C 0.221872 0.312691 0.078909 0.048 Uiso calc 1 . .
    C C77 0.10100(11) 0.1178(3) 0.17943(8) 0.0293(5) Uani d 1 . .
    H H77A 0.073545 0.070603 0.194968 0.044 Uiso calc 1 . .
    H H77B 0.087151 0.122754 0.151573 0.044 Uiso calc 1 . .
    H H77C 0.105163 0.202673 0.190388 0.044 Uiso calc 1 . .
    C C78 0.19089(16) 0.4513(3) 0.22041(11) 0.0472(8) Uani d 1 . .
    H H78A 0.169256 0.445689 0.244852 0.057 Uiso calc 1 . .
    H H78B 0.171403 0.508764 0.201636 0.057 Uiso calc 1 . .
    H H78C 0.229450 0.482716 0.226892 0.057 Uiso calc 1 . .
    H H79 0.1921(14) -0.231(3) 0.1539(10) 0.045(10) Uiso d 1 . .
    H H80 0.2377(13) -0.114(3) 0.0501(9) 0.036(9) Uiso d 1 . .
    H H81 0.1898(13) 0.088(3) 0.0420(9) 0.037(9) Uiso d 1 . .
    H H82 0.1952(14) 0.267(3) 0.1521(10) 0.044(10) Uiso d 1 . .
    H H83 0.1746(13) 0.075(3) 0.2013(9) 0.032(8) Uiso d 1 . .
    H H84 0.2103(15) 0.283(3) 0.2184(11) 0.052(11) Uiso d 1 . .
loop_
    _atom_site_aniso_label
    _atom_site_aniso_U_11
    _atom_site_aniso_U_22
    _atom_site_aniso_U_33
    _atom_site_aniso_U_12
    _atom_site_aniso_U_13
    _atom_site_aniso_U_23
    Eu1 0.01357(5) 0.01276(4) 0.01492(5) 0.00006(4) 0.00238(3) 0.00046(4)
    P1 0.0142(2) 0.0120(2) 0.0169(3) -0.00063(18) 0.0042(2) -0.00030(19)
    P2 0.0168(3) 0.0148(2) 0.0173(3) -0.00023(19) -0.0006(2) 0.0004(2)
    P3 0.0133(2) 0.0182(2) 0.0163(3) -0.00221(19) 0.0019(2) 0.0004(2)
    O1 0.0163(7) 0.0174(7) 0.0181(7) -0.0021(6) 0.0047(6) 0.0023(6)
    O2 0.0167(7) 0.0123(6) 0.0162(7) -0.0002(5) 0.0055(6) -0.0002(5)
    O3 0.0178(7) 0.0108(6) 0.0239(8) -0.0004(5) 0.0063(6) -0.0006(6)
    O4 0.0173(7) 0.0204(7) 0.0211(8) -0.0030(6) 0.0018(6) -0.0035(6)
    O5 0.0188(8) 0.0183(7) 0.0188(8) -0.0007(6) 0.0006(6) -0.0020(6)
    O6 0.0189(8) 0.0146(7) 0.0217(8) -0.0010(6) -0.0016(6) -0.0012(6)
    O7 0.0228(8) 0.0156(7) 0.0226(8) 0.0009(6) -0.0024(6) 0.0022(6)
    O8 0.0218(8) 0.0208(7) 0.0185(8) 0.0016(6) 0.0013(6) 0.0001(6)
    O9 0.0151(7) 0.0199(7) 0.0190(8) -0.0029(6) 0.0019(6) 0.0017(6)
    O10 0.0162(7) 0.0186(7) 0.0182(7) 0.0005(6) 0.0009(6) -0.0034(6)
    O11 0.0162(7) 0.0239(8) 0.0182(8) -0.0035(6) 0.0053(6) -0.0019(6)
    O12 0.0181(8) 0.0198(7) 0.0245(8) -0.0009(6) -0.0011(6) 0.0031(6)
    O13 0.0167(8) 0.0200(8) 0.0300(9) -0.0020(6) -0.0026(7) 0.0071(7)
    O14 0.0313(10) 0.0177(8) 0.0215(9) -0.0013(7) 0.0073(7) -0.0020(7)
    O15 0.0146(8) 0.0355(10) 0.0225(9) 0.0035(7) 0.0038(7) 0.0086(7)
    O16 0.0368(10) 0.0183(8) 0.0255(9) 0.0054(7) 0.0086(8) 0.0012(7)
    O17 0.0180(8) 0.0274(8) 0.0188(8) 0.0024(6) 0.0022(6) -0.0029(7)
    O18 0.0612(15) 0.0243(10) 0.0378(12) 0.0150(10) -0.0127(10) -0.0055(9)
    C1 0.0190(10) 0.0116(8) 0.0166(10) -0.0019(7) 0.0077(8) -0.0022(7)
    C2 0.0259(11) 0.0146(9) 0.0170(10) -0.0022(8) 0.0014(8) -0.0007(8)
    C3 0.0386(14) 0.0249(12) 0.0167(11) -0.0049(10) 0.0005(10) 0.0013(9)
    C4 0.0427(15) 0.0290(12) 0.0172(11) -0.0104(11) 0.0112(10) -0.0011(9)
    C5 0.0245(12) 0.0223(11) 0.0275(12) -0.0048(9) 0.0125(10) -0.0064(9)
    C6 0.0210(11) 0.0111(9) 0.0226(11) -0.0008(7) 0.0060(8) -0.0036(8)
    C7 0.0206(11) 0.0222(11) 0.0271(12) -0.0007(9) -0.0039(9) 0.0043(9)
    C8A 0.0355(18) 0.062(2) 0.0366(18) -0.0048(17) -0.0148(14) 0.0057(17)
    C9A 0.0241(13) 0.0284(14) 0.0421(18) 0.0078(11) 0.0002(12) -0.0011(12)
    C8B 0.0355(18) 0.062(2) 0.0366(18) -0.0048(17) -0.0148(14) 0.0057(17)
    C9B 0.0241(13) 0.0284(14) 0.0421(18) 0.0078(11) 0.0002(12) -0.0011(12)
    C10 0.0153(10) 0.0167(10) 0.0331(13) -0.0005(8) 0.0042(9) 0.0001(9)
    C11 0.0208(12) 0.0229(12) 0.062(2) 0.0043(10) 0.0076(12) -0.0010(12)
    C12 0.0246(13) 0.0245(12) 0.0400(15) -0.0058(10) -0.0034(11) -0.0026(11)
    C13 0.0138(9) 0.0113(8) 0.0191(10) 0.0002(7) 0.0066(8) -0.0008(7)
    C14 0.0206(11) 0.0187(10) 0.0216(11) 0.0004(8) 0.0076(9) -0.0029(8)
    C15 0.0270(12) 0.0211(11) 0.0294(13) -0.0020(9) 0.0076(10) -0.0089(9)
    C16 0.0284(13) 0.0136(10) 0.0382(14) 0.0008(9) 0.0123(11) -0.0049(9)
    C17 0.0278(12) 0.0155(10) 0.0313(13) 0.0039(9) 0.0090(10) 0.0046(9)
    C18 0.0186(10) 0.0171(10) 0.0245(11) 0.0019(8) 0.0055(9) 0.0007(8)
    C19 0.0294(13) 0.0273(12) 0.0197(11) 0.0047(10) 0.0048(10) -0.0007(9)
    C20 0.0398(18) 0.061(2) 0.0421(18) -0.0018(16) -0.0080(14) 0.0086(16)
    C21 0.0400(18) 0.082(3) 0.051(2) 0.0091(17) 0.0118(15) 0.0387(19)
    C22 0.0336(14) 0.0235(11) 0.0252(12) 0.0064(10) -0.0028(10) 0.0011(9)
    C23 0.0347(16) 0.070(2) 0.0283(15) -0.0040(15) 0.0048(12) -0.0046(14)
    C24 0.0317(16) 0.081(3) 0.0366(17) -0.0148(16) 0.0014(13) -0.0016(17)
    C25 0.0175(10) 0.0150(9) 0.0217(11) -0.0011(8) -0.0010(8) -0.0023(8)
    C26 0.0192(11) 0.0198(10) 0.0207(11) -0.0020(8) -0.0008(8) -0.0009(8)
    C27 0.0312(12) 0.0191(11) 0.0272(12) -0.0046(9) 0.0002(9) 0.0008(9)
    C28 0.0365(14) 0.0174(10) 0.0345(14) -0.0036(10) -0.0009(11) -0.0048(10)
    C29 0.0333(13) 0.0238(11) 0.0248(12) -0.0016(10) -0.0005(10) -0.0061(9)
    C30 0.0211(11) 0.0222(11) 0.0201(11) -0.0021(8) -0.0018(9) -0.0022(8)
    C31 0.0268(12) 0.0222(11) 0.0202(11) -0.0054(9) 0.0009(9) -0.0003(9)
    C32 0.0379(15) 0.0369(15) 0.0289(14) 0.0030(12) 0.0073(12) -0.0032(11)
    C33 0.0474(16) 0.0251(12) 0.0216(12) -0.0058(11) 0.0009(11) 0.0013(10)
    C34 0.0362(14) 0.0256(12) 0.0194(11) -0.0023(10) 0.0016(10) -0.0021(9)
    C35 0.0392(16) 0.0490(17) 0.0299(15) -0.0054(13) 0.0083(12) -0.0018(13)
    C36 0.0455(18) 0.0522(18) 0.0254(14) 0.0048(14) -0.0043(13) 0.0075(13)
    C37 0.0267(12) 0.0152(10) 0.0302(13) 0.0021(9) -0.0089(10) 0.0026(9)
    C38 0.0380(15) 0.0244(12) 0.0240(12) -0.0003(10) -0.0063(11) 0.0053(10)
    C39 0.065(2) 0.0445(18) 0.0308(16) -0.0084(16) -0.0151(15) 0.0119(13)
    C40 0.074(3) 0.049(2) 0.052(2) -0.0071(18) -0.039(2) 0.0150(17)
    C41 0.0404(18) 0.0379(16) 0.071(2) -0.0009(14) -0.0313(17) 0.0119(16)
    C42 0.0280(13) 0.0208(12) 0.0532(18) 0.0016(10) -0.0118(12) 0.0041(12)
    C43 0.0336(14) 0.0310(13) 0.0263(13) -0.0006(11) 0.0031(11) 0.0075(10)
    C44 0.059(2) 0.053(2) 0.059(2) 0.0018(17) 0.0218(19) -0.0072(18)
    C45 0.0432(17) 0.0364(15) 0.0474(18) -0.0063(13) -0.0043(14) 0.0105(14)
    C46 0.0205(12) 0.0287(13) 0.066(2) 0.0033(10) -0.0020(13) -0.0003(13)
    C47A 0.0322(18) 0.042(2) 0.062(3) -0.0071(15) -0.0045(17) 0.0011(18)
    C48A 0.047(3) 0.043(2) 0.078(3) 0.015(2) -0.001(2) -0.003(2)
    C47B 0.0322(18) 0.042(2) 0.062(3) -0.0071(15) -0.0045(17) 0.0011(18)
    C48B 0.047(3) 0.043(2) 0.078(3) 0.015(2) -0.001(2) -0.003(2)
    C49 0.0127(9) 0.0192(10) 0.0200(10) 0.0015(7) -0.0011(8) -0.0041(8)
    C50 0.0145(10) 0.0218(10) 0.0202(11) 0.0043(8) -0.0001(8) 0.0005(8)
    C51 0.0205(11) 0.0263(11) 0.0195(11) 0.0064(9) 0.0000(9) -0.0018(9)
    C52 0.0246(12) 0.0224(11) 0.0269(12) 0.0086(9) -0.0031(10) -0.0057(9)
    C53 0.0254(12) 0.0170(10) 0.0297(13) 0.0021(9) -0.0037(10) -0.0007(9)
    C54 0.0175(10) 0.0200(10) 0.0216(11) 0.0003(8) -0.0017(8) 0.0004(8)
    C55 0.0197(11) 0.0232(11) 0.0210(11) 0.0020(8) 0.0027(9) 0.0021(9)
    C56 0.0287(13) 0.0358(14) 0.0300(14) 0.0047(11) 0.0096(11) 0.0085(11)
    C57 0.0265(13) 0.0261(12) 0.0357(14) 0.0059(10) 0.0036(11) 0.0077(10)
    C58 0.0300(12) 0.0224(11) 0.0259(11) -0.0065(10) 0.0052(9) 0.0022(9)
    C59 0.0318(15) 0.0543(19) 0.0479(18) -0.0062(14) 0.0104(13) 0.0009(15)
    C60 0.055(2) 0.0515(19) 0.0315(16) 0.0076(16) 0.0041(14) 0.0156(14)
    C61 0.0187(10) 0.0224(10) 0.0163(10) -0.0023(8) 0.0042(8) -0.0009(8)
    C62 0.0238(12) 0.0322(12) 0.0177(11) 0.0007(10) 0.0052(9) 0.0026(9)
    C63 0.0327(14) 0.0415(15) 0.0236(13) -0.0003(12) 0.0082(11) 0.0095(11)
    C64 0.0244(13) 0.0507(17) 0.0322(14) -0.0052(12) 0.0111(11) 0.0090(13)
    C65 0.0173(11) 0.0441(15) 0.0300(13) 0.0013(10) 0.0041(10) 0.0055(11)
    C66 0.0198(11) 0.0271(11) 0.0205(11) 0.0013(9) 0.0029(9) 0.0015(9)
    C67 0.0251(13) 0.0446(15) 0.0210(12) 0.0052(11) 0.0033(10) 0.0089(11)
    C68 0.064(2) 0.066(2) 0.050(2) 0.006(2) -0.0306(19) -0.0015(18)
    C69 0.0466(19) 0.065(2) 0.0427(18) 0.0116(17) -0.0008(15) 0.0278(17)
    C70 0.0227(12) 0.0299(12) 0.0247(12) 0.0027(9) 0.0017(9) 0.0066(10)
    C71 0.0435(17) 0.0537(19) 0.0251(14) -0.0082(14) -0.0031(12) 0.0063(13)
    C72 0.082(3) 0.0376(17) 0.0381(18) 0.0191(17) 0.0035(17) 0.0054(14)
    C73 0.0319(13) 0.0217(11) 0.0276(13) -0.0001(10) -0.0065(10) 0.0041(9)
    C74 0.0300(13) 0.0193(11) 0.0336(14) 0.0018(9) 0.0017(11) -0.0076(10)
    C75 0.0218(12) 0.0299(13) 0.0377(15) 0.0060(10) -0.0025(11) 0.0085(11)
    C76 0.0421(16) 0.0195(11) 0.0345(14) -0.0027(10) 0.0041(12) 0.0058(10)
    C77 0.0224(12) 0.0364(14) 0.0293(13) 0.0051(10) 0.0053(10) -0.0097(11)
    C78 0.061(2) 0.0220(13) 0.058(2) 0.0061(13) -0.0013(17) -0.0063(13)
_geom_special_details
;
 All esds (except the esd in the dihedral angle between two l.s. planes)
 are estimated using the full covariance matrix.  The cell esds are taken
 into account individually in the estimation of esds in distances, angles
 and torsion angles; correlations between esds in cell parameters are only
 used when they are defined by crystal symmetry.  An approximate (isotropic)
 treatment of cell esds is used for estimating esds involving l.s. planes.
;
loop_
    _geom_bond_atom_site_label_1
    _geom_bond_atom_site_label_2
    _geom_bond_site_symmetry_2
    _geom_bond_distance
    _geom_bond_publ_flag
    Eu1 O1 . 2.3915(14) y
    Eu1 O5 . 2.3166(15) y
    Eu1 O9 . 2.3525(15) y
    Eu1 O13 . 2.4374(16) y
    Eu1 O14 . 2.4933(16) y
    Eu1 O15 . 2.4312(17) y
    Eu1 O16 . 2.4664(17) y
    Eu1 O17 . 2.4665(16) y
    P1 O1 . 1.4963(16) y
    P1 O2 . 1.5991(15) y
    P1 O3 . 1.5935(16) y
    P1 O4 . 1.4922(16) y
    P2 O5 . 1.4972(16) y
    P2 O6 . 1.5938(16) y
    P2 O7 . 1.5978(16) y
    P2 O8 . 1.4923(17) y
    P3 O9 . 1.5010(16) y
    P3 O10 . 1.6007(16) y
    P3 O11 . 1.5970(16) y
    P3 O12 . 1.4855(17) y
    O2 C1 . 1.413(2) y
    O3 C13 . 1.413(2) y
    O6 C25 . 1.410(3) y
    O7 C37 . 1.402(3) y
    O10 C49 . 1.411(3) y
    O11 C61 . 1.406(3) y
    O13 C73 . 1.420(3) y
    O13 H79 . 0.81(3) ?
    O14 C74 . 1.434(3) ?
    O14 H80 . 0.76(3) ?
    O15 C75 . 1.414(3) ?
    O15 H81 . 0.82(3) ?
    O16 C76 . 1.430(3) ?
    O16 H82 . 0.82(3) ?
    O17 C77 . 1.440(3) ?
    O17 H83 . 0.82(3) ?
    O18 C78 . 1.383(3) ?
    O18 H84 . 0.82(4) ?
    C1 C2 . 1.395(3) ?
    C1 C6 . 1.401(3) ?
    C2 C3 . 1.398(3) ?
    C2 C7 . 1.518(3) ?
    C3 C4 . 1.381(4) ?
    C3 H3A . 0.9500 ?
    C4 C5 . 1.377(4) ?
    C4 H4A . 0.9500 ?
    C5 C6 . 1.395(3) ?
    C5 H5A . 0.9500 ?
    C6 C10 . 1.513(3) ?
    C7 C8A . 1.531(3) ?
    C7 C8B . 1.532(4) ?
    C7 C9B . 1.532(4) ?
    C7 C9A . 1.533(3) ?
    C7 H7A . 1.0000 ?
    C7 H7B . 1.0000 ?
    C8A H8A . 0.9800 ?
    C8A H8B . 0.9800 ?
    C8A H8C . 0.9800 ?
    C9A H9A . 0.9800 ?
    C9A H9B . 0.9800 ?
    C9A H9C . 0.9800 ?
    C8B H8D . 0.9800 ?
    C8B H8E . 0.9800 ?
    C8B H8F . 0.9800 ?
    C9B H9D . 0.9800 ?
    C9B H9E . 0.9800 ?
    C9B H9F . 0.9800 ?
    C10 C11 . 1.535(3) ?
    C10 C12 . 1.537(3) ?
    C10 H10A . 1.0000 ?
    C11 H11A . 0.9800 ?
    C11 H11B . 0.9800 ?
    C11 H11C . 0.9800 ?
    C12 H12A . 0.9800 ?
    C12 H12B . 0.9800 ?
    C12 H12C . 0.9800 ?
    C13 C14 . 1.392(3) ?
    C13 C18 . 1.396(3) ?
    C14 C15 . 1.402(3) ?
    C14 C19 . 1.524(3) ?
    C15 C16 . 1.376(4) ?
    C15 H15A . 0.9500 ?
    C16 C17 . 1.383(4) ?
    C16 H16A . 0.9500 ?
    C17 C18 . 1.401(3) ?
    C17 H17A . 0.9500 ?
    C18 C22 . 1.517(3) ?
    C19 C20 . 1.517(4) ?
    C19 C21 . 1.527(4) ?
    C19 H19A . 1.0000 ?
    C20 H20A . 0.9800 ?
    C20 H20B . 0.9800 ?
    C20 H20C . 0.9800 ?
    C21 H21A . 0.9800 ?
    C21 H21B . 0.9800 ?
    C21 H21C . 0.9800 ?
    C22 C23 . 1.498(4) ?
    C22 C24 . 1.533(4) ?
    C22 H22A . 1.0000 ?
    C23 H23A . 0.9800 ?
    C23 H23B . 0.9800 ?
    C23 H23C . 0.9800 ?
    C24 H24A . 0.9800 ?
    C24 H24B . 0.9800 ?
    C24 H24C . 0.9800 ?
    C25 C26 . 1.397(3) ?
    C25 C30 . 1.397(3) ?
    C26 C27 . 1.401(3) ?
    C26 C31 . 1.521(3) ?
    C27 C28 . 1.388(4) ?
    C27 H27A . 0.9500 ?
    C28 C29 . 1.376(4) ?
    C28 H28A . 0.9500 ?
    C29 C30 . 1.400(3) ?
    C29 H29A . 0.9500 ?
    C30 C34 . 1.515(3) ?
    C31 C32 . 1.532(4) ?
    C31 C33 . 1.532(3) ?
    C31 H31A . 1.0000 ?
    C32 H32A . 0.9800 ?
    C32 H32B . 0.9800 ?
    C32 H32C . 0.9800 ?
    C33 H33A . 0.9800 ?
    C33 H33B . 0.9800 ?
    C33 H33C . 0.9800 ?
    C34 C35 . 1.528(4) ?
    C34 C36 . 1.533(4) ?
    C34 H34A . 1.0000 ?
    C35 H35A . 0.9800 ?
    C35 H35B . 0.9800 ?
    C35 H35C . 0.9800 ?
    C36 H36A . 0.9800 ?
    C36 H36B . 0.9800 ?
    C36 H36C . 0.9800 ?
    C37 C38 . 1.394(4) ?
    C37 C42 . 1.402(4) ?
    C38 C39 . 1.401(4) ?
    C38 C43 . 1.517(4) ?
    C39 C40 . 1.381(5) ?
    C39 H39A . 0.9500 ?
    C40 C41 . 1.372(5) ?
    C40 H40A . 0.9500 ?
    C41 C42 . 1.391(4) ?
    C41 H41A . 0.9500 ?
    C42 C46 . 1.517(4) ?
    C43 C44 . 1.522(4) ?
    C43 C45 . 1.531(4) ?
    C43 H43A . 1.0000 ?
    C44 H44A . 0.9800 ?
    C44 H44B . 0.9800 ?
    C44 H44C . 0.9800 ?
    C45 H45A . 0.9800 ?
    C45 H45B . 0.9800 ?
    C45 H45C . 0.9800 ?
    C46 C48B . 1.527(4) ?
    C46 C47A . 1.527(3) ?
    C46 C48A . 1.527(3) ?
    C46 C47B . 1.530(4) ?
    C46 H46A . 1.0000 ?
    C46 H46B . 1.0000 ?
    C47A H47A . 0.9800 ?
    C47A H47B . 0.9800 ?
    C47A H47C . 0.9800 ?
    C48A H48A . 0.9800 ?
    C48A H48B . 0.9800 ?
    C48A H48C . 0.9800 ?
    C47B H47D . 0.9800 ?
    C47B H47E . 0.9800 ?
    C47B H47F . 0.9800 ?
    C48B H48D . 0.9800 ?
    C48B H48E . 0.9800 ?
    C48B H48F . 0.9800 ?
    C49 C54 . 1.394(3) ?
    C49 C50 . 1.399(3) ?
    C50 C51 . 1.390(3) ?
    C50 C55 . 1.521(3) ?
    C51 C52 . 1.388(3) ?
    C51 H51A . 0.9500 ?
    C52 C53 . 1.381(4) ?
    C52 H52A . 0.9500 ?
    C53 C54 . 1.396(3) ?
    C53 H53A . 0.9500 ?
    C54 C58 . 1.516(3) ?
    C55 C56 . 1.527(3) ?
    C55 C57 . 1.534(3) ?
    C55 H55A . 1.0000 ?
    C56 H56A . 0.9800 ?
    C56 H56B . 0.9800 ?
    C56 H56C . 0.9800 ?
    C57 H57A . 0.9800 ?
    C57 H57B . 0.9800 ?
    C57 H57C . 0.9800 ?
    C58 C60 . 1.524(4) ?
    C58 C59 . 1.525(4) ?
    C58 H58A . 1.0000 ?
    C59 H59A . 0.9800 ?
    C59 H59B . 0.9800 ?
    C59 H59C . 0.9800 ?
    C60 H60A . 0.9800 ?
    C60 H60B . 0.9800 ?
    C60 H60C . 0.9800 ?
    C61 C66 . 1.394(3) ?
    C61 C62 . 1.401(3) ?
    C62 C63 . 1.387(3) ?
    C62 C67 . 1.513(4) ?
    C63 C64 . 1.383(4) ?
    C63 H63A . 0.9500 ?
    C64 C65 . 1.380(4) ?
    C64 H64A . 0.9500 ?
    C65 C66 . 1.396(3) ?
    C65 H65A . 0.9500 ?
    C66 C70 . 1.516(3) ?
    C67 C68 . 1.522(5) ?
    C67 C69 . 1.528(4) ?
    C67 H67A . 1.0000 ?
    C68 H68A . 0.9800 ?
    C68 H68B . 0.9800 ?
    C68 H68C . 0.9800 ?
    C69 H69A . 0.9800 ?
    C69 H69B . 0.9800 ?
    C69 H69C . 0.9800 ?
    C70 C71 . 1.521(4) ?
    C70 C72 . 1.529(4) ?
    C70 H70A . 1.0000 ?
    C71 H71A . 0.9800 ?
    C71 H71B . 0.9800 ?
    C71 H71C . 0.9800 ?
    C72 H72A . 0.9800 ?
    C72 H72B . 0.9800 ?
    C72 H72C . 0.9800 ?
    C73 H73A . 0.9800 ?
    C73 H73B . 0.9800 ?
    C73 H73C . 0.9800 ?
    C74 H74A . 0.9800 ?
    C74 H74B . 0.9800 ?
    C74 H74C . 0.9800 ?
    C75 H75A . 0.9800 ?
    C75 H75B . 0.9800 ?
    C75 H75C . 0.9800 ?
    C76 H76A . 0.9800 ?
    C76 H76B . 0.9800 ?
    C76 H76C . 0.9800 ?
    C77 H77A . 0.9800 ?
    C77 H77B . 0.9800 ?
    C77 H77C . 0.9800 ?
    C78 H78A . 0.9800 ?
    C78 H78B . 0.9800 ?
    C78 H78C . 0.9800 ?
loop_
    _geom_angle_atom_site_label_1
    _geom_angle_atom_site_label_2
    _geom_angle_atom_site_label_3
    _geom_angle_site_symmetry_1
    _geom_angle_site_symmetry_3
    _geom_angle
    _geom_angle_publ_flag
    O5 Eu1 O9 . . 138.83(5) ?
    O5 Eu1 O1 . . 79.87(5) ?
    O9 Eu1 O1 . . 140.28(5) ?
    O5 Eu1 O15 . . 146.42(6) ?
    O9 Eu1 O15 . . 71.23(6) ?
    O1 Eu1 O15 . . 75.69(5) ?
    O5 Eu1 O13 . . 77.37(6) ?
    O9 Eu1 O13 . . 73.50(5) ?
    O1 Eu1 O13 . . 119.54(5) ?
    O15 Eu1 O13 . . 135.11(6) ?
    O5 Eu1 O16 . . 82.25(6) ?
    O9 Eu1 O16 . . 108.35(6) ?
    O1 Eu1 O16 . . 80.44(6) ?
    O15 Eu1 O16 . . 71.35(6) ?
    O13 Eu1 O16 . . 147.71(6) ?
    O5 Eu1 O17 . . 74.43(6) ?
    O9 Eu1 O17 . . 72.91(6) ?
    O1 Eu1 O17 . . 142.29(6) ?
    O15 Eu1 O17 . . 113.10(6) ?
    O13 Eu1 O17 . . 81.23(6) ?
    O16 Eu1 O17 . . 69.24(6) ?
    O5 Eu1 O14 . . 119.42(6) ?
    O9 Eu1 O14 . . 78.32(6) ?
    O1 Eu1 O14 . . 71.84(5) ?
    O15 Eu1 O14 . . 73.96(6) ?
    O13 Eu1 O14 . . 72.45(6) ?
    O16 Eu1 O14 . . 139.83(6) ?
    O17 Eu1 O14 . . 145.44(6) ?
    O5 Eu1 P1 . . 97.10(4) ?
    O9 Eu1 P1 . . 122.99(4) ?
    O1 Eu1 P1 . . 17.33(4) ?
    O15 Eu1 P1 . . 60.84(4) ?
    O13 Eu1 P1 . . 122.42(4) ?
    O16 Eu1 P1 . . 84.56(4) ?
    O17 Eu1 P1 . . 153.18(4) ?
    O14 Eu1 P1 . . 60.87(4) ?
    O4 P1 O1 . . 114.89(9) ?
    O4 P1 O3 . . 109.70(9) ?
    O1 P1 O3 . . 112.59(9) ?
    O4 P1 O2 . . 113.71(9) ?
    O1 P1 O2 . . 105.79(8) ?
    O3 P1 O2 . . 99.08(8) ?
    O8 P2 O5 . . 116.23(9) ?
    O8 P2 O6 . . 111.29(9) ?
    O5 P2 O6 . . 110.43(9) ?
    O8 P2 O7 . . 113.19(9) ?
    O5 P2 O7 . . 103.61(9) ?
    O6 P2 O7 . . 100.80(9) ?
    O12 P3 O9 . . 116.11(9) ?
    O12 P3 O11 . . 113.92(9) ?
    O9 P3 O11 . . 103.52(9) ?
    O12 P3 O10 . . 110.71(9) ?
    O9 P3 O10 . . 110.16(9) ?
    O11 P3 O10 . . 101.24(8) ?
    P1 O1 Eu1 . . 134.23(9) ?
    C1 O2 P1 . . 123.95(13) ?
    C13 O3 P1 . . 124.19(13) ?
    P2 O5 Eu1 . . 146.84(10) ?
    C25 O6 P2 . . 128.96(14) ?
    C37 O7 P2 . . 127.11(14) ?
    P3 O9 Eu1 . . 142.27(9) ?
    C49 O10 P3 . . 124.05(14) ?
    C61 O11 P3 . . 128.60(14) ?
    C73 O13 Eu1 . . 142.50(15) ?
    C73 O13 H79 . . 104(2) ?
    Eu1 O13 H79 . . 112(2) ?
    C74 O14 Eu1 . . 136.77(15) ?
    C74 O14 H80 . . 112(2) ?
    Eu1 O14 H80 . . 111(2) ?
    C75 O15 Eu1 . . 133.14(15) ?
    C75 O15 H81 . . 114(2) ?
    Eu1 O15 H81 . . 113(2) ?
    C76 O16 Eu1 . . 132.06(15) ?
    C76 O16 H82 . . 108(2) ?
    Eu1 O16 H82 . . 116(2) ?
    C77 O17 Eu1 . . 123.54(14) ?
    C77 O17 H83 . . 112(2) ?
    Eu1 O17 H83 . . 114(2) ?
    C78 O18 H84 . . 112(3) ?
    C2 C1 C6 . . 123.4(2) ?
    C2 C1 O2 . . 118.23(19) ?
    C6 C1 O2 . . 118.16(19) ?
    C1 C2 C3 . . 117.0(2) ?
    C1 C2 C7 . . 120.36(19) ?
    C3 C2 C7 . . 122.4(2) ?
    C4 C3 C2 . . 121.1(2) ?
    C4 C3 H3A . . 119.5 ?
    C2 C3 H3A . . 119.5 ?
    C5 C4 C3 . . 120.2(2) ?
    C5 C4 H4A . . 119.9 ?
    C3 C4 H4A . . 119.9 ?
    C4 C5 C6 . . 121.6(2) ?
    C4 C5 H5A . . 119.2 ?
    C6 C5 H5A . . 119.2 ?
    C5 C6 C1 . . 116.6(2) ?
    C5 C6 C10 . . 119.8(2) ?
    C1 C6 C10 . . 123.5(2) ?
    C2 C7 C8A . . 114.2(2) ?
    C2 C7 C8B . . 107.8(17) ?
    C2 C7 C9B . . 104.7(13) ?
    C8B C7 C9B . . 113(2) ?
    C2 C7 C9A . . 108.89(19) ?
    C8A C7 C9A . . 110.2(2) ?
    C2 C7 H7A . . 107.8 ?
    C8A C7 H7A . . 107.8 ?
    C9A C7 H7A . . 107.8 ?
    C2 C7 H7B . . 110.3 ?
    C8B C7 H7B . . 110.3 ?
    C9B C7 H7B . . 110.3 ?
    C7 C8A H8A . . 109.5 ?
    C7 C8A H8B . . 109.5 ?
    H8A C8A H8B . . 109.5 ?
    C7 C8A H8C . . 109.5 ?
    H8A C8A H8C . . 109.5 ?
    H8B C8A H8C . . 109.5 ?
    C7 C9A H9A . . 109.5 ?
    C7 C9A H9B . . 109.5 ?
    H9A C9A H9B . . 109.5 ?
    C7 C9A H9C . . 109.5 ?
    H9A C9A H9C . . 109.5 ?
    H9B C9A H9C . . 109.5 ?
    C7 C8B H8D . . 109.5 ?
    C7 C8B H8E . . 109.5 ?
    H8D C8B H8E . . 109.5 ?
    C7 C8B H8F . . 109.5 ?
    H8D C8B H8F . . 109.5 ?
    H8E C8B H8F . . 109.5 ?
    C7 C9B H9D . . 109.5 ?
    C7 C9B H9E . . 109.5 ?
    H9D C9B H9E . . 109.5 ?
    C7 C9B H9F . . 109.5 ?
    H9D C9B H9F . . 109.5 ?
    H9E C9B H9F . . 109.5 ?
    C6 C10 C11 . . 111.7(2) ?
    C6 C10 C12 . . 110.65(19) ?
    C11 C10 C12 . . 110.1(2) ?
    C6 C10 H10A . . 108.1 ?
    C11 C10 H10A . . 108.1 ?
    C12 C10 H10A . . 108.1 ?
    C10 C11 H11A . . 109.5 ?
    C10 C11 H11B . . 109.5 ?
    H11A C11 H11B . . 109.5 ?
    C10 C11 H11C . . 109.5 ?
    H11A C11 H11C . . 109.5 ?
    H11B C11 H11C . . 109.5 ?
    C10 C12 H12A . . 109.5 ?
    C10 C12 H12B . . 109.5 ?
    H12A C12 H12B . . 109.5 ?
    C10 C12 H12C . . 109.5 ?
    H12A C12 H12C . . 109.5 ?
    H12B C12 H12C . . 109.5 ?
    C14 C13 C18 . . 123.79(19) ?
    C14 C13 O3 . . 119.33(19) ?
    C18 C13 O3 . . 116.71(19) ?
    C13 C14 C15 . . 116.3(2) ?
    C13 C14 C19 . . 122.8(2) ?
    C15 C14 C19 . . 120.8(2) ?
    C16 C15 C14 . . 122.0(2) ?
    C16 C15 H15A . . 119.0 ?
    C14 C15 H15A . . 119.0 ?
    C15 C16 C17 . . 119.8(2) ?
    C15 C16 H16A . . 120.1 ?
    C17 C16 H16A . . 120.1 ?
    C16 C17 C18 . . 121.2(2) ?
    C16 C17 H17A . . 119.4 ?
    C18 C17 H17A . . 119.4 ?
    C13 C18 C17 . . 116.9(2) ?
    C13 C18 C22 . . 122.3(2) ?
    C17 C18 C22 . . 120.8(2) ?
    C20 C19 C14 . . 112.7(2) ?
    C20 C19 C21 . . 110.2(3) ?
    C14 C19 C21 . . 110.7(2) ?
    C20 C19 H19A . . 107.7 ?
    C14 C19 H19A . . 107.7 ?
    C21 C19 H19A . . 107.7 ?
    C19 C20 H20A . . 109.5 ?
    C19 C20 H20B . . 109.5 ?
    H20A C20 H20B . . 109.5 ?
    C19 C20 H20C . . 109.5 ?
    H20A C20 H20C . . 109.5 ?
    H20B C20 H20C . . 109.5 ?
    C19 C21 H21A . . 109.5 ?
    C19 C21 H21B . . 109.5 ?
    H21A C21 H21B . . 109.5 ?
    C19 C21 H21C . . 109.5 ?
    H21A C21 H21C . . 109.5 ?
    H21B C21 H21C . . 109.5 ?
    C23 C22 C18 . . 112.3(2) ?
    C23 C22 C24 . . 110.5(2) ?
    C18 C22 C24 . . 111.1(2) ?
    C23 C22 H22A . . 107.6 ?
    C18 C22 H22A . . 107.6 ?
    C24 C22 H22A . . 107.6 ?
    C22 C23 H23A . . 109.5 ?
    C22 C23 H23B . . 109.5 ?
    H23A C23 H23B . . 109.5 ?
    C22 C23 H23C . . 109.5 ?
    H23A C23 H23C . . 109.5 ?
    H23B C23 H23C . . 109.5 ?
    C22 C24 H24A . . 109.5 ?
    C22 C24 H24B . . 109.5 ?
    H24A C24 H24B . . 109.5 ?
    C22 C24 H24C . . 109.5 ?
    H24A C24 H24C . . 109.5 ?
    H24B C24 H24C . . 109.5 ?
    C26 C25 C30 . . 123.4(2) ?
    C26 C25 O6 . . 117.54(19) ?
    C30 C25 O6 . . 118.8(2) ?
    C25 C26 C27 . . 116.9(2) ?
    C25 C26 C31 . . 121.1(2) ?
    C27 C26 C31 . . 122.0(2) ?
    C28 C27 C26 . . 121.3(2) ?
    C28 C27 H27A . . 119.3 ?
    C26 C27 H27A . . 119.3 ?
    C29 C28 C27 . . 119.9(2) ?
    C29 C28 H28A . . 120.1 ?
    C27 C28 H28A . . 120.1 ?
    C28 C29 C30 . . 121.6(2) ?
    C28 C29 H29A . . 119.2 ?
    C30 C29 H29A . . 119.2 ?
    C25 C30 C29 . . 116.9(2) ?
    C25 C30 C34 . . 123.1(2) ?
    C29 C30 C34 . . 119.9(2) ?
    C26 C31 C32 . . 111.5(2) ?
    C26 C31 C33 . . 112.9(2) ?
    C32 C31 C33 . . 109.5(2) ?
    C26 C31 H31A . . 107.6 ?
    C32 C31 H31A . . 107.6 ?
    C33 C31 H31A . . 107.6 ?
    C31 C32 H32A . . 109.5 ?
    C31 C32 H32B . . 109.5 ?
    H32A C32 H32B . . 109.5 ?
    C31 C32 H32C . . 109.5 ?
    H32A C32 H32C . . 109.5 ?
    H32B C32 H32C . . 109.5 ?
    C31 C33 H33A . . 109.5 ?
    C31 C33 H33B . . 109.5 ?
    H33A C33 H33B . . 109.5 ?
    C31 C33 H33C . . 109.5 ?
    H33A C33 H33C . . 109.5 ?
    H33B C33 H33C . . 109.5 ?
    C30 C34 C35 . . 111.5(2) ?
    C30 C34 C36 . . 110.4(2) ?
    C35 C34 C36 . . 111.0(2) ?
    C30 C34 H34A . . 107.9 ?
    C35 C34 H34A . . 107.9 ?
    C36 C34 H34A . . 107.9 ?
    C34 C35 H35A . . 109.5 ?
    C34 C35 H35B . . 109.5 ?
    H35A C35 H35B . . 109.5 ?
    C34 C35 H35C . . 109.5 ?
    H35A C35 H35C . . 109.5 ?
    H35B C35 H35C . . 109.5 ?
    C34 C36 H36A . . 109.5 ?
    C34 C36 H36B . . 109.5 ?
    H36A C36 H36B . . 109.5 ?
    C34 C36 H36C . . 109.5 ?
    H36A C36 H36C . . 109.5 ?
    H36B C36 H36C . . 109.5 ?
    C38 C37 C42 . . 123.6(2) ?
    C38 C37 O7 . . 118.8(2) ?
    C42 C37 O7 . . 117.3(2) ?
    C37 C38 C39 . . 116.7(3) ?
    C37 C38 C43 . . 123.4(2) ?
    C39 C38 C43 . . 119.9(3) ?
    C40 C39 C38 . . 121.2(3) ?
    C40 C39 H39A . . 119.4 ?
    C38 C39 H39A . . 119.4 ?
    C41 C40 C39 . . 120.1(3) ?
    C41 C40 H40A . . 120.0 ?
    C39 C40 H40A . . 120.0 ?
    C40 C41 C42 . . 122.1(3) ?
    C40 C41 H41A . . 119.0 ?
    C42 C41 H41A . . 119.0 ?
    C41 C42 C37 . . 116.3(3) ?
    C41 C42 C46 . . 121.1(3) ?
    C37 C42 C46 . . 122.5(3) ?
    C38 C43 C44 . . 112.0(3) ?
    C38 C43 C45 . . 110.2(2) ?
    C44 C43 C45 . . 111.2(3) ?
    C38 C43 H43A . . 107.8 ?
    C44 C43 H43A . . 107.8 ?
    C45 C43 H43A . . 107.8 ?
    C43 C44 H44A . . 109.5 ?
    C43 C44 H44B . . 109.5 ?
    H44A C44 H44B . . 109.5 ?
    C43 C44 H44C . . 109.5 ?
    H44A C44 H44C . . 109.5 ?
    H44B C44 H44C . . 109.5 ?
    C43 C45 H45A . . 109.5 ?
    C43 C45 H45B . . 109.5 ?
    H45A C45 H45B . . 109.5 ?
    C43 C45 H45C . . 109.5 ?
    H45A C45 H45C . . 109.5 ?
    H45B C45 H45C . . 109.5 ?
    C42 C46 C48B . . 102.4(15) ?
    C42 C46 C47A . . 112.7(3) ?
    C42 C46 C48A . . 112.6(3) ?
    C47A C46 C48A . . 110.1(3) ?
    C42 C46 C47B . . 100.1(11) ?
    C48B C46 C47B . . 108.9(17) ?
    C42 C46 H46A . . 107.0 ?
    C47A C46 H46A . . 107.0 ?
    C48A C46 H46A . . 107.0 ?
    C42 C46 H46B . . 114.6 ?
    C48B C46 H46B . . 114.6 ?
    C47B C46 H46B . . 114.6 ?
    C46 C47A H47A . . 109.5 ?
    C46 C47A H47B . . 109.5 ?
    H47A C47A H47B . . 109.5 ?
    C46 C47A H47C . . 109.5 ?
    H47A C47A H47C . . 109.5 ?
    H47B C47A H47C . . 109.5 ?
    C46 C48A H48A . . 109.5 ?
    C46 C48A H48B . . 109.5 ?
    H48A C48A H48B . . 109.5 ?
    C46 C48A H48C . . 109.5 ?
    H48A C48A H48C . . 109.5 ?
    H48B C48A H48C . . 109.5 ?
    C46 C47B H47D . . 109.5 ?
    C46 C47B H47E . . 109.5 ?
    H47D C47B H47E . . 109.5 ?
    C46 C47B H47F . . 109.5 ?
    H47D C47B H47F . . 109.5 ?
    H47E C47B H47F . . 109.5 ?
    C46 C48B H48D . . 109.5 ?
    C46 C48B H48E . . 109.5 ?
    H48D C48B H48E . . 109.5 ?
    C46 C48B H48F . . 109.5 ?
    H48D C48B H48F . . 109.5 ?
    H48E C48B H48F . . 109.5 ?
    C54 C49 C50 . . 122.8(2) ?
    C54 C49 O10 . . 119.42(19) ?
    C50 C49 O10 . . 117.56(19) ?
    C51 C50 C49 . . 117.7(2) ?
    C51 C50 C55 . . 121.6(2) ?
    C49 C50 C55 . . 120.6(2) ?
    C52 C51 C50 . . 120.9(2) ?
    C52 C51 H51A . . 119.5 ?
    C50 C51 H51A . . 119.5 ?
    C53 C52 C51 . . 120.0(2) ?
    C53 C52 H52A . . 120.0 ?
    C51 C52 H52A . . 120.0 ?
    C52 C53 C54 . . 121.4(2) ?
    C52 C53 H53A . . 119.3 ?
    C54 C53 H53A . . 119.3 ?
    C49 C54 C53 . . 117.2(2) ?
    C49 C54 C58 . . 122.9(2) ?
    C53 C54 C58 . . 119.9(2) ?
    C50 C55 C56 . . 114.4(2) ?
    C50 C55 C57 . . 108.37(19) ?
    C56 C55 C57 . . 110.0(2) ?
    C50 C55 H55A . . 108.0 ?
    C56 C55 H55A . . 108.0 ?
    C57 C55 H55A . . 108.0 ?
    C55 C56 H56A . . 109.5 ?
    C55 C56 H56B . . 109.5 ?
    H56A C56 H56B . . 109.5 ?
    C55 C56 H56C . . 109.5 ?
    H56A C56 H56C . . 109.5 ?
    H56B C56 H56C . . 109.5 ?
    C55 C57 H57A . . 109.5 ?
    C55 C57 H57B . . 109.5 ?
    H57A C57 H57B . . 109.5 ?
    C55 C57 H57C . . 109.5 ?
    H57A C57 H57C . . 109.5 ?
    H57B C57 H57C . . 109.5 ?
    C54 C58 C60 . . 111.4(2) ?
    C54 C58 C59 . . 111.3(2) ?
    C60 C58 C59 . . 111.0(2) ?
    C54 C58 H58A . . 107.7 ?
    C60 C58 H58A . . 107.7 ?
    C59 C58 H58A . . 107.7 ?
    C58 C59 H59A . . 109.5 ?
    C58 C59 H59B . . 109.5 ?
    H59A C59 H59B . . 109.5 ?
    C58 C59 H59C . . 109.5 ?
    H59A C59 H59C . . 109.5 ?
    H59B C59 H59C . . 109.5 ?
    C58 C60 H60A . . 109.5 ?
    C58 C60 H60B . . 109.5 ?
    H60A C60 H60B . . 109.5 ?
    C58 C60 H60C . . 109.5 ?
    H60A C60 H60C . . 109.5 ?
    H60B C60 H60C . . 109.5 ?
    C66 C61 C62 . . 123.6(2) ?
    C66 C61 O11 . . 117.44(19) ?
    C62 C61 O11 . . 118.8(2) ?
    C63 C62 C61 . . 116.4(2) ?
    C63 C62 C67 . . 122.2(2) ?
    C61 C62 C67 . . 121.4(2) ?
    C64 C63 C62 . . 122.1(2) ?
    C64 C63 H63A . . 119.0 ?
    C62 C63 H63A . . 119.0 ?
    C65 C64 C63 . . 119.7(2) ?
    C65 C64 H64A . . 120.1 ?
    C63 C64 H64A . . 120.1 ?
    C64 C65 C66 . . 121.3(2) ?
    C64 C65 H65A . . 119.4 ?
    C66 C65 H65A . . 119.4 ?
    C61 C66 C65 . . 117.0(2) ?
    C61 C66 C70 . . 122.8(2) ?
    C65 C66 C70 . . 120.2(2) ?
    C62 C67 C68 . . 111.0(2) ?
    C62 C67 C69 . . 113.9(2) ?
    C68 C67 C69 . . 110.4(3) ?
    C62 C67 H67A . . 107.0 ?
    C68 C67 H67A . . 107.0 ?
    C69 C67 H67A . . 107.0 ?
    C67 C68 H68A . . 109.5 ?
    C67 C68 H68B . . 109.5 ?
    H68A C68 H68B . . 109.5 ?
    C67 C68 H68C . . 109.5 ?
    H68A C68 H68C . . 109.5 ?
    H68B C68 H68C . . 109.5 ?
    C67 C69 H69A . . 109.5 ?
    C67 C69 H69B . . 109.5 ?
    H69A C69 H69B . . 109.5 ?
    C67 C69 H69C . . 109.5 ?
    H69A C69 H69C . . 109.5 ?
    H69B C69 H69C . . 109.5 ?
    C66 C70 C71 . . 111.8(2) ?
    C66 C70 C72 . . 111.1(2) ?
    C71 C70 C72 . . 111.1(2) ?
    C66 C70 H70A . . 107.5 ?
    C71 C70 H70A . . 107.5 ?
    C72 C70 H70A . . 107.5 ?
    C70 C71 H71A . . 109.5 ?
    C70 C71 H71B . . 109.5 ?
    H71A C71 H71B . . 109.5 ?
    C70 C71 H71C . . 109.5 ?
    H71A C71 H71C . . 109.5 ?
    H71B C71 H71C . . 109.5 ?
    C70 C72 H72A . . 109.5 ?
    C70 C72 H72B . . 109.5 ?
    H72A C72 H72B . . 109.5 ?
    C70 C72 H72C . . 109.5 ?
    H72A C72 H72C . . 109.5 ?
    H72B C72 H72C . . 109.5 ?
    O13 C73 H73A . . 109.5 ?
    O13 C73 H73B . . 109.5 ?
    H73A C73 H73B . . 109.5 ?
    O13 C73 H73C . . 109.5 ?
    H73A C73 H73C . . 109.5 ?
    H73B C73 H73C . . 109.5 ?
    O14 C74 H74A . . 109.5 ?
    O14 C74 H74B . . 109.5 ?
    H74A C74 H74B . . 109.5 ?
    O14 C74 H74C . . 109.5 ?
    H74A C74 H74C . . 109.5 ?
    H74B C74 H74C . . 109.5 ?
    O15 C75 H75A . . 109.5 ?
    O15 C75 H75B . . 109.5 ?
    H75A C75 H75B . . 109.5 ?
    O15 C75 H75C . . 109.5 ?
    H75A C75 H75C . . 109.5 ?
    H75B C75 H75C . . 109.5 ?
    O16 C76 H76A . . 109.5 ?
    O16 C76 H76B . . 109.5 ?
    H76A C76 H76B . . 109.5 ?
    O16 C76 H76C . . 109.5 ?
    H76A C76 H76C . . 109.5 ?
    H76B C76 H76C . . 109.5 ?
    O17 C77 H77A . . 109.5 ?
    O17 C77 H77B . . 109.5 ?
    H77A C77 H77B . . 109.5 ?
    O17 C77 H77C . . 109.5 ?
    H77A C77 H77C . . 109.5 ?
    H77B C77 H77C . . 109.5 ?
    O18 C78 H78A . . 109.5 ?
    O18 C78 H78B . . 109.5 ?
    H78A C78 H78B . . 109.5 ?
    O18 C78 H78C . . 109.5 ?
    H78A C78 H78C . . 109.5 ?
    H78B C78 H78C . . 109.5 ?
loop_
    _geom_torsion_atom_site_label_1
    _geom_torsion_atom_site_label_2
    _geom_torsion_atom_site_label_3
    _geom_torsion_atom_site_label_4
    _geom_torsion_site_symmetry_1
    _geom_torsion_site_symmetry_2
    _geom_torsion_site_symmetry_3
    _geom_torsion_site_symmetry_4
    _geom_torsion
    _geom_torsion_publ_flag
    O4 P1 O1 Eu1 . . . . 2.86(16) ?
    O3 P1 O1 Eu1 . . . . -123.68(11) ?
    O2 P1 O1 Eu1 . . . . 129.15(11) ?
    O4 P1 O2 C1 . . . . -67.23(18) ?
    O1 P1 O2 C1 . . . . 165.77(16) ?
    O3 P1 O2 C1 . . . . 49.06(17) ?
    Eu1 P1 O2 C1 . . . . -168.45(13) ?
    O4 P1 O3 C13 . . . . -46.38(18) ?
    O1 P1 O3 C13 . . . . 82.90(18) ?
    O2 P1 O3 C13 . . . . -165.70(16) ?
    Eu1 P1 O3 C13 . . . . 53.75(18) ?
    O8 P2 O5 Eu1 . . . . -19.6(2) ?
    O6 P2 O5 Eu1 . . . . -147.60(15) ?
    O7 P2 O5 Eu1 . . . . 105.20(17) ?
    O8 P2 O6 C25 . . . . -32.1(2) ?
    O5 P2 O6 C25 . . . . 98.58(19) ?
    O7 P2 O6 C25 . . . . -152.36(18) ?
    O8 P2 O7 C37 . . . . -66.8(2) ?
    O5 P2 O7 C37 . . . . 166.42(19) ?
    O6 P2 O7 C37 . . . . 52.1(2) ?
    O12 P3 O9 Eu1 . . . . -26.26(19) ?
    O11 P3 O9 Eu1 . . . . 99.35(15) ?
    O10 P3 O9 Eu1 . . . . -153.09(13) ?
    O12 P3 O10 C49 . . . . -25.88(19) ?
    O9 P3 O10 C49 . . . . 103.91(17) ?
    O11 P3 O10 C49 . . . . -147.02(16) ?
    O12 P3 O11 C61 . . . . -71.7(2) ?
    O9 P3 O11 C61 . . . . 161.31(18) ?
    O10 P3 O11 C61 . . . . 47.2(2) ?
    P1 O2 C1 C2 . . . . 92.3(2) ?
    P1 O2 C1 C6 . . . . -93.2(2) ?
    C6 C1 C2 C3 . . . . 3.8(3) ?
    O2 C1 C2 C3 . . . . 178.07(18) ?
    C6 C1 C2 C7 . . . . -170.50(19) ?
    O2 C1 C2 C7 . . . . 3.8(3) ?
    C1 C2 C3 C4 . . . . -1.5(3) ?
    C7 C2 C3 C4 . . . . 172.7(2) ?
    C2 C3 C4 C5 . . . . -0.8(4) ?
    C3 C4 C5 C6 . . . . 0.8(4) ?
    C4 C5 C6 C1 . . . . 1.3(3) ?
    C4 C5 C6 C10 . . . . -176.4(2) ?
    C2 C1 C6 C5 . . . . -3.7(3) ?
    O2 C1 C6 C5 . . . . -178.02(18) ?
    C2 C1 C6 C10 . . . . 173.9(2) ?
    O2 C1 C6 C10 . . . . -0.4(3) ?
    C1 C2 C7 C8A . . . . -159.8(2) ?
    C3 C2 C7 C8A . . . . 26.2(3) ?
    C1 C2 C7 C8B . . . . -123.2(19) ?
    C3 C2 C7 C8B . . . . 62.8(19) ?
    C1 C2 C7 C9B . . . . 115.7(15) ?
    C3 C2 C7 C9B . . . . -58.3(15) ?
    C1 C2 C7 C9A . . . . 76.6(3) ?
    C3 C2 C7 C9A . . . . -97.4(3) ?
    C5 C6 C10 C11 . . . . -60.3(3) ?
    C1 C6 C10 C11 . . . . 122.1(2) ?
    C5 C6 C10 C12 . . . . 62.6(3) ?
    C1 C6 C10 C12 . . . . -114.9(2) ?
    P1 O3 C13 C14 . . . . 83.9(2) ?
    P1 O3 C13 C18 . . . . -100.6(2) ?
    C18 C13 C14 C15 . . . . 3.2(3) ?
    O3 C13 C14 C15 . . . . 178.32(19) ?
    C18 C13 C14 C19 . . . . -173.7(2) ?
    O3 C13 C14 C19 . . . . 1.4(3) ?
    C13 C14 C15 C16 . . . . -1.0(3) ?
    C19 C14 C15 C16 . . . . 175.9(2) ?
    C14 C15 C16 C17 . . . . -0.9(4) ?
    C15 C16 C17 C18 . . . . 0.7(4) ?
    C14 C13 C18 C17 . . . . -3.4(3) ?
    O3 C13 C18 C17 . . . . -178.59(19) ?
    C14 C13 C18 C22 . . . . 175.2(2) ?
    O3 C13 C18 C22 . . . . -0.1(3) ?
    C16 C17 C18 C13 . . . . 1.3(3) ?
    C16 C17 C18 C22 . . . . -177.3(2) ?
    C13 C14 C19 C20 . . . . -130.5(3) ?
    C15 C14 C19 C20 . . . . 52.8(3) ?
    C13 C14 C19 C21 . . . . 105.6(3) ?
    C15 C14 C19 C21 . . . . -71.1(3) ?
    C13 C18 C22 C23 . . . . 118.8(3) ?
    C17 C18 C22 C23 . . . . -62.7(3) ?
    C13 C18 C22 C24 . . . . -116.8(3) ?
    C17 C18 C22 C24 . . . . 61.7(3) ?
    P2 O6 C25 C26 . . . . -98.9(2) ?
    P2 O6 C25 C30 . . . . 87.2(2) ?
    C30 C25 C26 C27 . . . . 0.4(3) ?
    O6 C25 C26 C27 . . . . -173.2(2) ?
    C30 C25 C26 C31 . . . . 179.5(2) ?
    O6 C25 C26 C31 . . . . 5.9(3) ?
    C25 C26 C27 C28 . . . . -0.4(4) ?
    C31 C26 C27 C28 . . . . -179.5(2) ?
    C26 C27 C28 C29 . . . . -0.2(4) ?
    C27 C28 C29 C30 . . . . 0.9(4) ?
    C26 C25 C30 C29 . . . . 0.2(4) ?
    O6 C25 C30 C29 . . . . 173.7(2) ?
    C26 C25 C30 C34 . . . . -177.5(2) ?
    O6 C25 C30 C34 . . . . -4.0(3) ?
    C28 C29 C30 C25 . . . . -0.9(4) ?
    C28 C29 C30 C34 . . . . 176.9(2) ?
    C25 C26 C31 C32 . . . . -71.5(3) ?
    C27 C26 C31 C32 . . . . 107.5(3) ?
    C25 C26 C31 C33 . . . . 164.7(2) ?
    C27 C26 C31 C33 . . . . -16.3(3) ?
    C25 C30 C34 C35 . . . . -126.2(3) ?
    C29 C30 C34 C35 . . . . 56.2(3) ?
    C25 C30 C34 C36 . . . . 110.0(3) ?
    C29 C30 C34 C36 . . . . -67.7(3) ?
    P2 O7 C37 C38 . . . . 92.1(2) ?
    P2 O7 C37 C42 . . . . -94.4(2) ?
    C42 C37 C38 C39 . . . . 4.4(4) ?
    O7 C37 C38 C39 . . . . 177.5(2) ?
    C42 C37 C38 C43 . . . . -172.3(2) ?
    O7 C37 C38 C43 . . . . 0.8(4) ?
    C37 C38 C39 C40 . . . . -1.7(5) ?
    C43 C38 C39 C40 . . . . 175.1(3) ?
    C38 C39 C40 C41 . . . . -1.0(5) ?
    C39 C40 C41 C42 . . . . 1.3(5) ?
    C40 C41 C42 C37 . . . . 1.1(5) ?
    C40 C41 C42 C46 . . . . -176.4(3) ?
    C38 C37 C42 C41 . . . . -4.1(4) ?
    O7 C37 C42 C41 . . . . -177.3(2) ?
    C38 C37 C42 C46 . . . . 173.4(2) ?
    O7 C37 C42 C46 . . . . 0.2(3) ?
    C37 C38 C43 C44 . . . . -121.9(3) ?
    C39 C38 C43 C44 . . . . 61.5(4) ?
    C37 C38 C43 C45 . . . . 113.8(3) ?
    C39 C38 C43 C45 . . . . -62.8(3) ?
    C41 C42 C46 C48B . . . . 93.3(14) ?
    C37 C42 C46 C48B . . . . -84.1(14) ?
    C41 C42 C46 C47A . . . . -60.2(4) ?
    C37 C42 C46 C47A . . . . 122.4(3) ?
    C41 C42 C46 C48A . . . . 65.1(4) ?
    C37 C42 C46 C48A . . . . -112.3(3) ?
    C41 C42 C46 C47B . . . . -18.9(11) ?
    C37 C42 C46 C47B . . . . 163.8(11) ?
    P3 O10 C49 C54 . . . . 87.5(2) ?
    P3 O10 C49 C50 . . . . -97.3(2) ?
    C54 C49 C50 C51 . . . . -0.7(3) ?
    O10 C49 C50 C51 . . . . -175.72(19) ?
    C54 C49 C50 C55 . . . . 174.3(2) ?
    O10 C49 C50 C55 . . . . -0.7(3) ?
    C49 C50 C51 C52 . . . . 0.5(3) ?
    C55 C50 C51 C52 . . . . -174.5(2) ?
    C50 C51 C52 C53 . . . . 0.0(4) ?
    C51 C52 C53 C54 . . . . -0.2(4) ?
    C50 C49 C54 C53 . . . . 0.5(3) ?
    O10 C49 C54 C53 . . . . 175.44(19) ?
    C50 C49 C54 C58 . . . . -177.6(2) ?
    O10 C49 C54 C58 . . . . -2.7(3) ?
    C52 C53 C54 C49 . . . . -0.1(3) ?
    C52 C53 C54 C58 . . . . 178.1(2) ?
    C51 C50 C55 C56 . . . . -26.9(3) ?
    C49 C50 C55 C56 . . . . 158.3(2) ?
    C51 C50 C55 C57 . . . . 96.2(3) ?
    C49 C50 C55 C57 . . . . -78.6(3) ?
    C49 C54 C58 C60 . . . . -124.1(3) ?
    C53 C54 C58 C60 . . . . 57.8(3) ?
    C49 C54 C58 C59 . . . . 111.5(3) ?
    C53 C54 C58 C59 . . . . -66.6(3) ?
    P3 O11 C61 C66 . . . . -96.0(2) ?
    P3 O11 C61 C62 . . . . 89.1(2) ?
    C66 C61 C62 C63 . . . . 2.7(4) ?
    O11 C61 C62 C63 . . . . 177.3(2) ?
    C66 C61 C62 C67 . . . . -174.9(2) ?
    O11 C61 C62 C67 . . . . -0.4(3) ?
    C61 C62 C63 C64 . . . . -1.8(4) ?
    C67 C62 C63 C64 . . . . 175.8(3) ?
    C62 C63 C64 C65 . . . . 0.1(5) ?
    C63 C64 C65 C66 . . . . 0.8(5) ?
    C62 C61 C66 C65 . . . . -1.8(4) ?
    O11 C61 C66 C65 . . . . -176.5(2) ?
    C62 C61 C66 C70 . . . . 176.5(2) ?
    O11 C61 C66 C70 . . . . 1.9(3) ?
    C64 C65 C66 C61 . . . . 0.0(4) ?
    C64 C65 C66 C70 . . . . -178.4(3) ?
    C63 C62 C67 C68 . . . . -105.5(3) ?
    C61 C62 C67 C68 . . . . 72.0(3) ?
    C63 C62 C67 C69 . . . . 19.9(4) ?
    C61 C62 C67 C69 . . . . -162.6(3) ?
    C61 C66 C70 C71 . . . . 127.1(3) ?
    C65 C66 C70 C71 . . . . -54.5(3) ?
    C61 C66 C70 C72 . . . . -108.0(3) ?
    C65 C66 C70 C72 . . . . 70.3(3) ?
loop_
    _geom_hbond_atom_site_label_D
    _geom_hbond_atom_site_label_H
    _geom_hbond_atom_site_label_A
    _geom_hbond_site_symmetry_A
    _geom_hbond_distance_DH
    _geom_hbond_distance_HA
    _geom_hbond_distance_DA
    _geom_hbond_angle_DHA
    _geom_hbond_publ_flag
    O13 H79 O12 . 0.81(3) 1.83(3) 2.632(2) 171(3) yes
    O14 H80 O4 . 0.76(3) 2.27(3) 2.941(2) 148(3) yes
    O15 H81 O4 . 0.82(3) 1.79(3) 2.583(2) 160(3) yes
    O16 H82 O18 . 0.82(3) 1.86(3) 2.684(3) 178(4) yes
    O17 H83 O8 . 0.82(3) 1.99(3) 2.783(2) 165(3) yes
    O18 H84 O8 . 0.82(4) 1.94(4) 2.723(3) 160(4) yes
_shelx_space_group_comment
;
The symmetry employed for this shelxl refinement is uniquely defined
by the following loop, which should always be used as a source of
symmetry information in preference to the above space-group names.
They are only intended as comments.
;
_shelx_estimated_absorpt_T_min     0.690
_shelx_estimated_absorpt_T_max     0.832
_shelx_hkl_file
;
   1   0   0   -5.10    0.10
   1   0   0   -4.70    0.10
  -1   0   0   -4.80    0.10
  -2   0   0 3400.36   82.09
   2   0   0 3267.27   82.79
   2   0   0 3339.27   82.89
  -2   0   0 3412.66   82.09
   2   0   0 3276.57   81.99
  -3   0   0 3909.91   95.89
   3   0   0 3855.41   94.89
   3   0   0 4008.30   96.09
   3   0   0 3717.43   94.59
  -3   0   0 3916.91   94.89
   3   0   0 3774.92   95.49
  -3   0   0 3951.40   95.69
   4   0   0   31.10    2.10
   4   0   0   26.40    2.10
  -4   0   0   23.90    2.00
   4   0   0   23.70    1.50
  -4   0   0   23.50    1.50
  -5   0   0  330.77    9.80
   5   0   0  355.66    9.80
  -5   0   0  341.87    9.10
   5   0   0  331.87    9.90
  -6   0   0  691.13   19.20
   6   0   0  700.13   19.30
   6   0   0  741.53   19.20
  -6   0   0  720.03   18.40
  -7   0   0 9994.60  243.98
  -7   0   0 9999.00  243.88
   7   0   0 9923.61  246.28
   7   0   0 9797.22  244.38
   8   0   0  161.98    6.50
   8   0   0  167.48    6.40
  -8   0   0  177.78    5.60
  -8   0   0  157.88    6.40
  -9   0   0  839.92   21.60
  -9   0   0  825.22   22.80
   9   0   0  836.52   22.90
   9   0   0  794.82   22.80
  10   0   0  145.89    6.60
  10   0   0  136.39    6.40
 -10   0   0  149.59    6.60
 -10   0   0  142.29    5.20
  11   0   0  501.85   15.70
 -11   0   0  495.95   15.60
  11   0   0  512.45   15.70
 -11   0   0  511.85   14.30
  12   0   0  743.53   22.40
 -12   0   0  790.82   21.10
  12   0   0  806.32   22.70
 -12   0   0  750.72   22.50
 -13   0   0   16.10    3.30
  13   0   0   11.00    3.30
  13   0   0   18.60    3.70
 -13   0   0   15.30    2.30
  14   0   0  761.32   23.40
  14   0   0  776.72   23.40
 -14   0   0  791.92   23.60
 -14   0   0  795.52   21.70
 -15   0   0    4.90    2.10
  15   0   0    3.50    3.10
 -15   0   0    6.80    3.20
  15   0   0   -0.90    3.20
 -16   0   0  721.03   20.90
  16   0   0  726.83   23.10
  16   0   0  722.03   22.80
 -16   0   0  723.53   22.90
  17   0   0   10.20    4.00
  17   0   0   11.80    4.30
 -17   0   0   19.00    3.10
 -17   0   0   17.80    4.20
  18   0   0  112.59    8.70
 -18   0   0  113.29    6.40
 -18   0   0  105.89    8.20
  18   0   0  121.09    8.70
  19   0   0  355.76   14.90
 -19   0   0  354.96   12.60
  19   0   0  338.17   15.40
 -19   0   0  332.47   14.70
  20   0   0  218.28   12.50
 -20   0   0  225.58    9.90
 -20   0   0  212.08   12.00
  20   0   0  251.07   13.00
 -21   0   0   24.20    5.70
  21   0   0   20.10    6.50
 -21   0   0   31.10    4.40
  21   0   0   15.40    5.60
 -22   0   0   46.00    7.50
 -22   0   0   42.90    5.30
  22   0   0   58.09    8.00
  22   0   0   46.90    8.00
 -23   0   0  508.55   21.50
  23   0   0  469.95   19.90
 -23   0   0  480.85   17.40
  23   0   0  493.85   21.90
  24   0   0  243.18   15.30
  24   0   0  237.58   14.60
 -24   0   0  242.68   15.20
 -24   0   0  244.28   11.50
  25   0   0    7.10    6.20
  25   0   0    6.60    7.40
 -25   0   0   10.60    5.70
 -26   0   0  265.47   16.90
  26   0   0  254.77   15.70
  26   0   0  276.67   17.70
  27   0   0   24.80    8.20
 -27   0   0   18.10    7.20
  27   0   0   23.60    8.70
  28   0   0   57.29   10.30
  28   0   0   80.39   13.30
 -28   0   0   70.89   10.90
  29   0   0    2.70    7.50
 -29   0   0   12.10    7.20
  29   0   0   29.50    9.40
  30   0   0  115.19   16.40
 -30   0   0   94.49   13.50
  30   0   0  100.99   13.30
 -31   0   0   78.89   13.10
  31   0   0  106.39   14.20
  31   0   0   85.79   14.60
  32   0   0   24.30   12.60
 -32   0   0   38.60   10.30
 -33   0   0  111.29   15.80
 -34   0   0   13.40   10.00
 -35   0   0   42.20   11.50
   0  -1   0    0.10    0.50
   0  -1   0   -0.10    0.50
   0   1   0    1.10    0.60
   0   1   0   -0.80    0.60
   0   1   0    0.50    0.60
   0   1   0   -0.60    0.60
   1  -1   0  452.75   13.00
  -1  -1   0  462.85   12.90
  -1  -1   0  508.05   13.30
   1  -1   0  453.65   13.30
  -1  -1   0  487.65   13.40
  -1  -1   0  523.05   12.90
   1  -1   0  471.75   13.00
   1  -1   0  478.35   13.10
  -1   1   0  538.85   13.40
  -1   1   0  551.04   13.20
  -1   1   0  538.05   13.10
  -1   1   0  535.55   13.20
   1   1   0  532.45   12.90
   1   1   0  536.45   13.30
   1   1   0  538.25   13.50
   2  -1   0  806.12   20.20
   2  -1   0  756.62   19.50
  -2  -1   0  767.92   19.40
  -2  -1   0  771.02   20.10
  -2  -1   0  767.22   19.40
   2  -1   0  796.32   19.40
  -2   1   0  786.72   19.80
  -2   1   0  792.32   19.40
   2   1   0  769.12   20.10
   2   1   0  755.42   19.90
   2   1   0  751.02   19.40
  -2   1   0  772.62   20.20
  -3  -1   0  755.72   19.40
   3  -1   0  796.42   19.20
  -3  -1   0  791.62   19.60
   3  -1   0  778.12   19.50
  -3  -1   0  748.63   19.80
   3   1   0  760.52   19.40
   3   1   0  732.23   20.20
  -3   1   0  786.32   19.20
  -3   1   0  763.52   19.90
  -3   1   0  783.52   20.40
   4  -1   0   86.69    4.00
   4  -1   0   90.09    2.80
  -4  -1   0   88.89    3.60
  -4  -1   0   90.29    3.60
   4  -1   0   91.09    3.30
  -4  -1   0   91.69    3.20
   4   1   0   86.89    4.00
  -4   1   0   71.69    3.10
  -4   1   0   87.89    2.90
   4   1   0   87.89    3.20
  -4   1   0   85.19    3.80
  -5  -1   0  544.85   14.90
  -5  -1   0  557.14   15.00
   5  -1   0  547.65   14.10
   5  -1   0  558.34   14.80
   5  -1   0  545.45   15.60
  -5   1   0  574.84   14.20
  -5   1   0  564.64   15.30
   5   1   0  550.14   14.70
   5   1   0  545.25   15.50
  -6  -1   0  344.97    9.80
   6  -1   0  328.97   10.60
  -6  -1   0  357.46   10.20
   6  -1   0  322.67    9.70
  -6   1   0  345.37    9.20
   6   1   0  325.07    9.70
   6   1   0  308.87   10.60
  -6   1   0  344.17   10.30
  -7  -1   0 1159.68   30.40
   7  -1   0 1186.58   30.70
  -7  -1   0 1166.08   30.70
   7  -1   0 1167.68   31.60
   7   1   0 1196.48   31.50
  -7   1   0 1206.48   31.10
  -7   1   0 1241.78   29.90
   7   1   0 1152.28   30.70
   8  -1   0    8.10    2.60
  -8  -1   0    8.20    1.70
   8  -1   0   10.30    2.10
  -8  -1   0   13.10    2.30
   8   1   0    7.60    2.40
  -8   1   0    5.20    2.10
  -8   1   0   13.30    1.60
   8   1   0   15.50    2.20
   9  -1   0  479.15   15.00
   9  -1   0  495.55   14.10
  -9  -1   0  490.85   13.80
  -9  -1   0  480.05   14.50
  -9   1   0  503.85   13.30
  -9   1   0  461.55   14.70
   9   1   0  495.15   15.00
   9   1   0  468.05   14.10
 -10  -1   0   41.70    3.20
 -10  -1   0   50.69    4.20
  10  -1   0   44.30    3.70
  10  -1   0   41.60    4.10
 -10   1   0   42.30    4.10
  10   1   0   44.50    3.80
 -10   1   0   49.20    2.90
  10   1   0   48.20    4.50
 -11  -1   0   19.00    2.50
 -11  -1   0   18.50    3.30
  11  -1   0   17.00    3.00
  11  -1   0   19.50    3.40
  11   1   0   11.90    3.30
 -11   1   0   20.90    3.40
 -11   1   0   15.60    2.10
  11   1   0   15.40    3.00
  12  -1   0  323.87   11.30
 -12  -1   0  340.67   10.50
 -12  -1   0  320.07   11.50
  12  -1   0  308.97   11.90
  12   1   0  325.57   11.40
 -12   1   0  333.97   10.20
  12   1   0  328.17   12.30
 -12   1   0  324.97   11.90
  13  -1   0    9.00    3.20
  13  -1   0    2.50    2.60
 -13  -1   0    8.60    2.90
 -13  -1   0    8.80    2.20
 -13   1   0    1.50    2.60
  13   1   0    4.10    3.30
 -13   1   0    8.50    2.10
  13   1   0    3.40    2.60
 -14  -1   0   93.59    6.30
  14  -1   0  105.19    6.50
  14  -1   0  102.39    7.00
 -14  -1   0   95.49    5.10
 -14   1   0   98.39    6.60
  14   1   0  104.79    7.10
  14   1   0   88.89    6.20
 -14   1   0   99.79    5.00
  15  -1   0   56.59    5.60
 -15  -1   0   55.69    4.30
  15  -1   0   63.09    6.10
 -15  -1   0   48.40    5.30
  15   1   0   57.09    5.40
 -15   1   0   57.69    4.20
  15   1   0   58.29    6.10
 -15   1   0   52.69    5.60
  16  -1   0   17.20    4.00
 -16  -1   0   19.00    3.00
 -16  -1   0   18.30    3.80
  16  -1   0   20.10    4.40
  16   1   0   16.00    4.00
  16   1   0    9.90    4.30
 -16   1   0   15.80    4.00
 -16   1   0   17.20    2.80
  17  -1   0    9.90    4.20
 -17  -1   0    7.30    2.50
 -17  -1   0    9.70    3.70
  17  -1   0    4.20    3.90
  17   1   0    6.80    4.30
  17   1   0    7.00    3.90
 -17   1   0    6.90    3.70
 -17   1   0    4.70    2.40
  18  -1   0   13.40    4.90
  18  -1   0   12.80    4.80
 -18  -1   0   14.40    4.50
 -18  -1   0   15.70    3.10
 -18   1   0   20.70    4.70
  18   1   0   13.00    5.00
 -18   1   0   12.90    3.00
  18   1   0    5.30    4.00
  19  -1   0   14.60    5.30
 -19  -1   0   11.20    4.30
  19  -1   0    4.80    4.50
 -19  -1   0   29.00    4.20
 -19   1   0    7.00    4.00
  19   1   0   26.90    5.30
 -19   1   0    0.60    2.70
  19   1   0   16.70    5.60
 -20  -1   0   51.19    5.10
  20  -1   0   50.59    7.10
 -20  -1   0   40.80    6.40
  20  -1   0   35.30    6.50
 -20   1   0   40.70    6.50
  20   1   0   43.30    6.60
 -20   1   0   43.90    4.70
  20   1   0   38.90    7.20
 -21  -1   0  263.97   13.50
 -21  -1   0  258.17   11.00
  21  -1   0  256.17   14.00
  21  -1   0  258.97   14.10
  21   1   0  234.98   12.60
 -21   1   0  255.57   13.70
  21   1   0  257.47   14.80
 -21   1   0  262.97   10.80
 -22  -1   0   23.90    4.20
  22  -1   0   13.40    6.30
  22  -1   0   21.40    6.40
 -22  -1   0   33.20    6.20
 -22   1   0   16.50    3.90
 -22   1   0   23.70    6.20
  22   1   0   17.20    5.70
  22   1   0   24.00    7.50
 -23  -1   0   25.80    4.80
 -23  -1   0   26.70    6.10
  23  -1   0    9.60    6.60
 -23   1   0   29.60    6.60
  23   1   0   19.80    7.60
  24  -1   0   33.90    7.60
 -24  -1   0   35.40    7.40
 -24  -1   0   42.80    5.80
  24  -1   0   39.70    8.10
  24   1   0   32.90    7.50
 -24   1   0   47.90    8.30
  24   1   0   42.20    8.80
 -25  -1   0   19.00    6.10
  25  -1   0   29.10    7.60
 -25  -1   0   19.20    4.60
  25  -1   0   17.80    7.80
  25   1   0   23.40    8.30
 -25   1   0   18.90    6.80
  25   1   0   29.50    7.20
  26  -1   0   64.69   10.70
  26  -1   0   69.79   10.00
 -26  -1   0   60.79    9.10
 -26   1   0   70.49   10.00
  26   1   0   65.79    9.60
  26   1   0   77.19   11.30
  27  -1   0   16.40    8.00
 -27  -1   0   35.70    8.50
  27  -1   0   49.50   10.20
 -27   1   0   46.00    9.20
  27   1   0   41.00    9.90
  27   1   0   35.80    8.60
 -28  -1   0    4.60    6.30
  28  -1   0   31.60    9.90
  28  -1   0    3.40    8.10
  28   1   0   13.50    9.20
 -28   1   0   17.30    7.70
  28   1   0   -0.50    6.90
  29  -1   0    3.30    8.60
  29  -1   0    4.80    8.30
 -29  -1   0    9.40    6.80
  29   1   0    2.50    7.30
 -29   1   0    7.60    7.00
  29   1   0   -0.90    8.40
 -30  -1   0   27.70    9.10
  30  -1   0   43.50   11.20
  30   1   0   42.80   13.00
 -30   1   0   28.60    9.70
  30   1   0   40.50   11.30
  31  -1   0   -6.00    8.20
 -31  -1   0    4.50    6.80
  31   1   0   12.50   10.60
 -31   1   0   -1.60    7.00
 -32  -1   0   17.20    8.80
  32  -1   0    7.10    9.60
  32   1   0   27.30   12.80
 -32   1   0   11.90    8.50
  33  -1   0   -1.70   10.00
 -33  -1   0   26.20   10.20
 -33   1   0   15.00    9.00
 -34  -1   0   17.30    8.40
 -34   1   0  -11.90    6.60
 -35  -1   0   22.60   10.10
 -35   1   0   24.30   11.10
   0  -2   0  148.79    5.40
   0   2   0  132.19    5.00
   0   2   0  139.69    4.90
   0   2   0  136.59    5.00
   0   2   0  141.19    4.90
  -1  -2   0    6.50    1.40
  -1  -2   0    8.00    1.40
  -1   2   0    5.60    1.60
   1   2   0    8.40    1.50
  -1   2   0    6.70    1.70
   1   2   0    6.20    1.80
  -1   2   0    5.90    1.60
  -1   2   0    6.20    1.60
   1   2   0    4.90    1.70
  -2  -2   0 1492.25   36.90
  -2  -2   0 1478.05   36.70
   2   2   0 1467.75   38.00
   2   2   0 1487.55   37.70
  -2   2   0 1497.35   37.30
   2   2   0 1449.85   37.00
  -2   2   0 1457.65   37.00
  -2   2   0 1442.76   37.40
  -2   2   0 1506.15   37.90
   3  -2   0  110.09    4.00
  -3  -2   0  116.09    3.90
  -3  -2   0  111.09    4.10
   3   2   0  115.69    3.90
   3   2   0  116.69    5.10
  -3   2   0  110.19    4.20
  -3   2   0  112.39    4.90
   3   2   0  116.29    5.10
  -3   2   0  110.69    5.00
  -4  -2   0 1016.90   25.00
  -4  -2   0  991.30   25.90
   4  -2   0  965.40   25.10
  -4  -2   0  978.70   25.10
  -4   2   0 1012.50   25.10
  -4   2   0  990.90   25.90
   4   2   0  982.70   25.00
  -4   2   0  975.00   26.50
   4   2   0  936.31   26.30
   5  -2   0  658.93   18.30
  -5  -2   0  832.22   19.50
  -5   2   0  659.33   18.20
   5   2   0  760.62   18.30
  -5   2   0  672.43   19.20
  -5   2   0  651.83   19.70
   5   2   0  662.53   19.60
   6  -2   0  107.49    4.10
  -6  -2   0  101.89    4.80
  -6  -2   0  107.79    4.70
   6  -2   0  104.69    5.30
   6   2   0  107.19    5.40
  -6   2   0  110.69    5.30
   6   2   0  105.69    4.10
  -6   2   0  112.29    4.00
   7  -2   0  400.86   11.70
   7  -2   0  388.86   13.00
  -7  -2   0  411.76   12.10
  -7  -2   0  395.16   12.20
   7   2   0  406.06   11.50
  -7   2   0  413.76   12.70
  -7   2   0  416.16   11.20
   7   2   0  404.46   12.90
   8  -2   0  263.47    8.30
  -8  -2   0  256.17    8.60
   8  -2   0  256.67    9.60
  -8  -2   0  241.38    8.50
  -8   2   0  263.07    7.70
   8   2   0  247.28    8.10
  -8   2   0  248.08    9.20
   8   2   0  242.58    9.40
  -9  -2   0   10.40    2.50
   9  -2   0    8.30    2.70
  -9  -2   0   11.90    2.30
   9  -2   0    7.60    2.10
   9   2   0    9.50    2.90
  -9   2   0   10.40    2.70
   9   2   0   12.90    2.30
  -9   2   0   12.40    1.70
  10  -2   0  115.19    5.60
  10  -2   0  116.09    6.70
 -10  -2   0  123.19    5.50
 -10  -2   0  119.69    5.80
  10   2   0  127.19    6.90
  10   2   0  118.59    5.40
 -10   2   0  114.39    6.30
 -10   2   0  112.59    4.60
  11  -2   0   74.79    4.80
  11  -2   0   80.69    6.10
 -11  -2   0   83.29    5.20
 -11  -2   0   86.99    4.70
 -11   2   0   81.99    5.60
  11   2   0   75.39    4.70
  11   2   0   76.39    5.80
 -11   2   0   71.29    3.70
  12  -2   0 1077.79   31.10
  12  -2   0 1063.09   29.50
 -12  -2   0 1110.49   29.40
 -12  -2   0 1100.89   30.00
  12   2   0 1112.09   31.30
 -12   2   0 1111.09   30.90
 -12   2   0 1025.80   28.20
  12   2   0 1082.99   29.50
 -13  -2   0   17.50    2.80
  13  -2   0   19.90    4.10
 -13  -2   0   18.00    3.60
  13  -2   0   18.30    3.30
  13   2   0   16.20    3.10
 -13   2   0   18.50    2.50
  13   2   0   13.90    4.10
 -13   2   0   23.40    4.10
 -14  -2   0 1222.88   34.70
  14  -2   0 1286.37   36.10
  14  -2   0 1302.57   34.60
 -14  -2   0 1268.67   33.80
  14   2   0 1289.97   34.50
  14   2   0 1292.87   36.30
 -14   2   0 1204.48   35.40
 -14   2   0 1164.68   32.80
  15  -2   0   -0.10    2.90
 -15  -2   0    0.60    2.80
 -15  -2   0    0.70    2.10
  15  -2   0    2.90    3.80
  15   2   0    1.60    3.70
 -15   2   0    3.90    3.30
 -15   2   0    2.80    1.80
  15   2   0    6.90    2.90
 -16  -2   0  392.56   12.80
  16  -2   0  366.96   13.60
  16  -2   0  358.56   14.70
 -16  -2   0  373.06   13.90
  16   2   0  377.66   13.50
  16   2   0  375.26   15.20
 -16   2   0  382.66   14.90
 -16   2   0  314.57   11.60
 -17  -2   0  119.79    6.70
 -17  -2   0  117.59    7.70
  17  -2   0  117.79    7.90
  17  -2   0  103.79    8.50
  17   2   0  123.89    7.80
 -17   2   0  120.59    8.50
  17   2   0  123.39    9.10
 -17   2   0  116.59    6.00
  18  -2   0   34.10    5.40
 -18  -2   0   37.90    4.60
  18  -2   0   33.70    6.00
 -18  -2   0   40.90    5.60
 -18   2   0   29.30    3.60
  18   2   0   30.10    5.10
 -18   2   0   26.90    5.40
  18   2   0   32.90    5.90
  19  -2   0  312.37   14.60
 -19  -2   0  350.46   12.60
  19  -2   0  329.77   14.30
 -19  -2   0  348.07   14.40
 -19   2   0  309.57   11.70
  19   2   0  341.97   14.00
  19   2   0  360.26   15.80
 -19   2   0  309.67   14.70
 -20  -2   0   15.70    4.80
  20  -2   0   26.70    6.50
 -20  -2   0   16.60    3.90
  20  -2   0   27.20    6.30
  20   2   0   17.50    5.30
  20   2   0   14.90    6.20
 -20   2   0   18.30    5.60
 -20   2   0   23.20    3.60
  21  -2   0  598.84   22.60
 -21  -2   0  672.63   23.00
 -21  -2   0  602.34   20.00
  21  -2   0  635.44   23.70
 -21   2   0  587.14   18.90
  21   2   0  613.94   22.30
  21   2   0  623.84   24.50
 -21   2   0  606.44   23.20
 -22  -2   0  212.68   12.20
 -22  -2   0  183.98   10.00
  22  -2   0  207.88   12.80
  22  -2   0  197.58   13.10
  22   2   0  192.88   13.70
  22   2   0  189.08   12.20
 -22   2   0  220.08   13.50
  23  -2   0   78.39    9.70
 -23  -2   0   77.79    9.40
  23  -2   0   58.89    9.10
 -23  -2   0   70.09    6.90
 -23   2   0   72.99    9.40
  23   2   0   74.79    8.50
  23   2   0   69.69   10.20
  24  -2   0  175.88   13.70
 -24  -2   0  192.88   13.30
  24  -2   0  191.28   13.00
 -24  -2   0  185.68   10.10
 -24   2   0  193.38   13.60
  24   2   0  188.18   12.50
  24   2   0  172.28   15.00
 -25  -2   0   15.80    6.10
  25  -2   0   25.80    7.90
 -25  -2   0   20.70    5.00
  25  -2   0   13.70    7.30
  25   2   0   29.60    9.50
  25   2   0   22.10    6.80
 -25   2   0   14.50    6.40
  26  -2   0  262.07   16.50
 -26  -2   0  266.47   15.90
 -26  -2   0  257.37   12.70
  26  -2   0  255.47   16.40
  26   2   0  255.47   15.60
 -26   2   0  266.47   17.40
  26   2   0  257.07   17.30
 -27  -2   0   10.50    5.90
  27  -2   0   14.20    8.30
  27  -2   0    5.20    7.10
 -27   2   0    0.70    5.90
  27   2   0    4.40    6.50
  27   2   0    9.30    8.50
  28  -2   0  298.87   19.40
 -28  -2   0  287.27   17.90
  28  -2   0  270.07   18.90
 -28   2   0  289.67   19.50
  28   2   0  289.77   21.40
 -29  -2   0   21.30    8.00
  29  -2   0    9.20    9.30
 -29   2   0   30.80    9.20
  29   2   0   23.50    9.90
  30  -2   0   27.10   10.30
 -30  -2   0   54.79   10.80
  30   2   0   30.40   10.90
 -30   2   0   56.09   11.70
  31  -2   0   96.09   14.60
 -31  -2   0  114.39   14.50
 -31   2   0  108.89   15.00
  31   2   0   93.89   15.10
  32  -2   0   -3.50    9.80
 -32  -2   0   18.00    9.20
  32   2   0   10.60   10.90
 -32   2   0   12.10    9.10
 -33  -2   0  138.09   17.00
  33  -2   0  112.19   16.10
 -33   2   0  121.99   18.20
  33   2   0  138.89   18.80
 -34  -2   0    7.80    8.10
  34  -2   0    2.60   10.00
 -34   2   0   -0.10    8.40
   0   3   0    2.80    1.70
   0   3   0    0.10    1.80
   0   3   0    0.20    1.70
   0   3   0    0.10    1.60
  -1   3   0  689.93   18.80
   1   3   0  688.13   19.30
  -1   3   0  686.43   19.10
  -1   3   0  709.03   19.10
   1   3   0  658.43   18.60
  -1   3   0  692.33   19.10
   1   3   0  698.23   19.40
  -2  -3   0 1435.06   35.60
   2   3   0 1360.86   35.80
   2   3   0 1386.36   36.90
  -2   3   0 1389.26   36.30
  -2   3   0 1408.66   36.10
  -2   3   0 1408.46   36.10
  -2   3   0 1400.96   36.70
   2   3   0 1401.66   36.60
  -3  -3   0 1253.87   31.80
  -3   3   0 1270.27   32.30
   3   3   0 1255.57   33.40
   3   3   0 1217.88   33.00
  -3   3   0 1278.57   33.30
   3   3   0 1211.48   31.90
  -3   3   0 1231.88   32.50
  -3   3   0 1245.88   32.60
   4  -3   0   31.50    2.50
  -4  -3   0   32.80    2.70
  -4   3   0   39.10    3.70
   4   3   0   37.00    3.80
   4   3   0   30.70    2.40
  -4   3   0   38.10    3.10
   4   3   0   37.70    3.80
  -4   3   0   34.90    3.50
  -5  -3   0  401.16   12.30
   5  -3   0  386.56   11.10
  -5  -3   0  379.96   11.30
  -5   3   0  389.46   12.80
  -5   3   0  405.66   11.50
  -5   3   0  373.26   12.30
   5   3   0  381.16   11.00
   5   3   0  387.36   12.80
   6  -3   0   13.80    1.80
  -6  -3   0   11.40    2.30
  -6  -3   0   11.70    2.40
  -6   3   0   18.70    3.30
   6   3   0   13.30    3.00
   6   3   0   17.30    2.00
  -6   3   0   14.70    2.10
  -6   3   0    6.60    2.60
  -7  -3   0    8.80    2.30
   7  -3   0   11.40    1.90
  -7  -3   0    7.20    2.20
  -7   3   0    5.20    2.60
  -7   3   0   12.00    1.90
  -7   3   0    9.60    2.90
   7   3   0    8.70    3.10
   7   3   0    5.20    1.70
  -8  -3   0    6.40    2.30
   8  -3   0    5.20    1.90
   8  -3   0    6.50    2.70
  -8  -3   0    5.20    2.20
   8   3   0    8.50    3.10
  -8   3   0    9.20    1.80
  -8   3   0    9.30    2.80
   8   3   0   11.00    2.00
   9  -3   0   42.40    4.60
   9  -3   0   45.90    3.50
  -9  -3   0   41.00    4.00
  -9  -3   0   32.90    3.70
   9   3   0   43.80    3.40
  -9   3   0   33.30    4.10
   9   3   0   36.20    4.60
  -9   3   0   46.00    3.20
 -10  -3   0  295.97   10.80
  10  -3   0  307.57   10.30
 -10  -3   0  313.47   10.80
  10  -3   0  316.07   12.20
  10   3   0  318.57   12.20
  10   3   0  318.97   10.00
 -10   3   0  309.77    9.60
 -10   3   0  303.27   11.60
  11  -3   0   83.09    6.80
 -11  -3   0  113.09    5.90
 -11  -3   0  101.89    5.90
  11  -3   0   94.29    5.40
 -11   3   0   99.29    4.60
  11   3   0  116.59    5.30
  11   3   0  108.39    7.20
 -11   3   0   96.39    6.60
 -12  -3   0   10.80    2.70
 -12  -3   0    7.60    3.00
  12  -3   0   14.10    2.80
  12  -3   0    5.10    3.50
 -12   3   0    7.00    3.10
 -12   3   0    9.20    2.00
  12   3   0    6.00    3.60
  12   3   0   11.80    2.60
  13  -3   0  166.08    9.10
 -13  -3   0  168.48    7.80
 -13  -3   0  149.59    7.30
  13  -3   0  156.68    7.40
  13   3   0  153.28    9.10
 -13   3   0  161.48    8.80
 -13   3   0  156.58    6.30
  13   3   0  165.58    7.20
  14  -3   0  149.29    7.30
 -14  -3   0  135.19    7.10
  14  -3   0  160.98    9.20
 -14  -3   0  145.89    7.70
 -14   3   0  149.59    6.20
  14   3   0  153.48    7.30
  14   3   0  146.79    9.30
 -14   3   0  145.49    8.70
  15  -3   0  216.78   10.90
  15  -3   0  213.98    9.40
 -15  -3   0  216.08    9.20
 -15  -3   0  227.88   10.00
 -15   3   0  229.08   11.10
  15   3   0  212.68   11.20
 -15   3   0  215.98    8.10
  15   3   0  237.08    9.50
  16  -3   0  187.28   10.60
 -16  -3   0  186.98    8.70
  16  -3   0  185.58    9.30
 -16  -3   0  198.68    9.70
  16   3   0  197.58    9.10
 -16   3   0  180.48    7.50
 -16   3   0  206.68   10.90
  16   3   0  190.08   10.90
 -17  -3   0   63.69    5.50
 -17  -3   0   79.19    7.10
  17  -3   0   84.69    8.30
  17  -3   0   66.59    6.50
 -17   3   0   67.79    7.30
  17   3   0   79.09    8.50
 -17   3   0   67.49    4.60
  17   3   0   75.49    6.60
  18  -3   0    3.30    4.00
  18  -3   0    7.10    4.80
 -18  -3   0    3.90    3.80
 -18  -3   0    3.80    2.90
 -18   3   0   -2.70    3.60
 -18   3   0    5.70    2.30
  18   3   0    6.10    4.10
  18   3   0    8.80    5.30
  19  -3   0   47.50    6.20
 -19  -3   0   47.70    5.40
 -19  -3   0   48.60    6.40
  19  -3   0   45.50    7.10
 -19   3   0   55.29    7.50
  19   3   0   44.80    6.10
  19   3   0   54.99    8.50
 -19   3   0   50.19    4.50
 -20  -3   0   10.50    3.80
  20  -3   0    4.80    5.00
 -20  -3   0   15.90    4.80
  20  -3   0   15.90    6.00
 -20   3   0    9.20    2.90
 -20   3   0    9.80    5.00
  20   3   0   17.20    6.30
  20   3   0    9.10    4.50
  21  -3   0   69.59    9.30
  21  -3   0   77.89    8.10
 -21  -3   0   68.59    6.70
 -21  -3   0   69.09    7.70
  21   3   0   65.69    9.00
  21   3   0   63.49    7.40
 -21   3   0   74.99    8.90
 -22  -3   0   14.80    5.40
 -22  -3   0   19.90    4.90
  22  -3   0   11.00    6.40
  22  -3   0   27.10    6.50
 -22   3   0   23.60    6.30
  22   3   0   15.50    6.90
  22   3   0    6.70    5.00
 -23  -3   0   51.79    7.80
 -23  -3   0   36.40    5.80
  23  -3   0   35.90    7.40
  23  -3   0   48.30    8.80
  23   3   0   33.00    6.60
  23   3   0   41.30    9.10
 -23   3   0   42.80    8.00
  24  -3   0   53.59    8.50
 -24  -3   0   67.29    8.90
 -24  -3   0   63.09    6.90
  24  -3   0   60.09    9.70
 -24   3   0   59.49    9.70
  24   3   0   60.79    8.40
  24   3   0   77.59   11.70
 -25  -3   0   57.29    8.80
  25  -3   0   46.20    8.80
  25  -3   0   49.80    9.70
 -25  -3   0   53.39    6.90
  25   3   0   51.19   10.30
 -25   3   0   60.79    9.80
  25   3   0   58.99   10.20
  26  -3   0   -7.40    6.90
  26  -3   0   19.50    7.90
 -26  -3   0    1.10    4.00
 -26  -3   0   13.30    5.90
  26   3   0    7.00    8.30
 -26   3   0    9.50    6.60
 -27  -3   0   48.20    8.70
 -27  -3   0   41.70    6.80
  27  -3   0   33.50    9.10
  27   3   0   57.09   12.40
 -27   3   0   57.99   10.60
  28  -3   0   18.80   10.00
 -28  -3   0   26.90    7.70
  28   3   0   27.20   11.20
 -28   3   0   27.00    8.10
 -29  -3   0   18.00    7.20
  29  -3   0    5.10    9.00
 -29   3   0   20.60    7.90
  29   3   0   26.10   10.80
  30  -3   0   26.40   10.10
 -30  -3   0   31.90    9.10
  30   3   0   31.40   12.60
 -30   3   0   17.60    8.90
  31  -3   0    0.00    9.10
 -31  -3   0    9.30    8.30
 -31   3   0   14.10    8.40
  31   3   0   20.10   12.30
  32  -3   0   12.90   10.70
 -32  -3   0   27.70    9.30
  32   3   0    4.90   11.30
 -32   3   0    7.20    8.90
  33  -3   0  -12.70   10.40
 -33  -3   0    4.00    7.40
  33   3   0    8.90   11.90
 -33   3   0   11.30    9.00
 -34  -3   0   24.40    9.50
  34  -3   0   -1.20   11.00
  34   3   0   18.10   12.30
 -34   3   0   17.30   10.90
   0   4   0   18.20    2.70
   0   4   0    5.70    2.50
   0   4   0    6.70    2.60
   0   4   0    8.70    2.60
  -1   4   0  256.17    9.30
  -1   4   0  257.27    9.30
  -1   4   0  261.17    9.50
   1   4   0  241.18    8.60
   1   4   0  234.48    9.30
   1   4   0  235.78    9.30
  -1   4   0  271.37    9.40
  -2  -4   0  680.23   18.90
   2   4   0  687.13   20.10
  -2   4   0  678.03   19.60
   2   4   0  670.33   18.90
  -2   4   0  674.13   19.50
  -2   4   0  694.33   19.70
  -2   4   0  672.43   19.90
   2   4   0  668.13   19.90
  -3  -4   0  395.66   11.70
  -3   4   0  394.36   12.30
  -3   4   0  375.26   12.70
  -3   4   0  392.56   12.60
   3   4   0  371.36   13.00
   3   4   0  376.36   11.50
  -3   4   0  377.86   12.10
   3   4   0  379.46   12.90
  -4  -4   0  116.49    5.00
  -4   4   0  106.79    6.20
   4   4   0  108.59    6.30
  -4   4   0  115.49    5.50
   4   4   0  107.59    4.80
   4   4   0  114.09    6.30
  -4   4   0  118.89    6.10
  -4   4   0  113.39    5.40
  -5  -4   0 2240.08   55.29
   5  -4   0 2193.08   55.79
  -5   4   0 2210.78   57.59
   5   4   0 2123.29   55.39
  -5   4   0 2192.08   56.49
   5   4   0 2211.88   57.79
   5   4   0 2152.68   57.09
  -5   4   0 2207.88   55.79
   6  -4   0    0.40    1.50
  -6  -4   0    1.00    2.10
  -6  -4   0    0.80    2.00
   6   4   0   -0.30    1.50
  -6   4   0    2.60    2.60
  -6   4   0    0.60    1.80
   6   4   0   -0.70    2.70
  -6   4   0   -0.70    2.40
  -7  -4   0  600.04   16.90
   7  -4   0  573.54   16.40
  -7  -4   0  578.54   18.00
  -7   4   0  585.44   16.80
   7   4   0  568.44   16.20
   7   4   0  604.74   18.80
  -7   4   0  575.74   18.70
  -7   4   0  583.24   18.20
  -8  -4   0   50.39    4.20
   8  -4   0   53.19    3.60
  -8  -4   0   57.99    4.70
  -8   4   0   51.89    3.70
   8   4   0   58.49    5.80
  -8   4   0   54.09    5.60
   8   4   0   54.29    3.60
  -8   4   0   50.89    5.00
   9  -4   0 1256.97   35.10
   9  -4   0 1280.57   32.70
  -9  -4   0 1194.48   32.80
  -9  -4   0 1243.98   34.00
   9   4   0 1190.78   35.10
  -9   4   0 1212.78   34.40
  -9   4   0 1248.78   32.50
   9   4   0 1208.38   32.20
  10  -4   0  219.68    8.40
  10  -4   0  238.88   10.60
 -10  -4   0  234.68    9.60
 -10  -4   0  240.68    9.30
 -10   4   0  238.38   10.30
  10   4   0  213.58   10.60
 -10   4   0  244.88    8.40
  10   4   0  243.08    8.30
 -11  -4   0   21.70    3.60
  11  -4   0   23.40    3.30
 -11  -4   0   15.10    3.20
  11  -4   0   11.30    3.90
  11   4   0   12.20    4.10
 -11   4   0   25.00    2.90
  11   4   0   21.00    2.80
 -11   4   0   18.00    4.10
  12  -4   0  240.98    9.40
 -12  -4   0  248.68    9.90
  12  -4   0  243.78   11.40
 -12  -4   0  247.48   10.10
  12   4   0  234.18   11.30
 -12   4   0  248.98   11.10
 -12   4   0  251.47    8.80
  12   4   0  251.27    9.00
  13  -4   0   -2.60    2.50
  13  -4   0    2.20    3.70
 -13  -4   0   -0.40    2.40
 -13  -4   0    2.40    2.80
  13   4   0   -0.20    3.50
 -13   4   0   -1.10    1.70
  13   4   0   -3.20    1.90
 -13   4   0   -6.50    2.70
 -14  -4   0  592.34   19.00
  14  -4   0  583.14   20.50
  14  -4   0  606.34   18.40
 -14  -4   0  582.04   18.80
 -14   4   0  575.14   20.40
  14   4   0  555.94   20.70
 -14   4   0  611.84   17.40
  14   4   0  588.04   17.90
  15  -4   0  184.68   10.70
  15  -4   0  193.08    9.20
 -15  -4   0  200.38    9.50
 -15  -4   0  198.28    9.20
  15   4   0  199.58   11.80
 -15   4   0  194.68   10.80
  15   4   0  201.58    8.90
 -15   4   0  201.68    7.90
 -16  -4   0  159.78    9.00
 -16  -4   0  167.98    8.60
  16  -4   0  167.08    8.70
  16  -4   0  202.68   11.30
 -16   4   0  167.18    7.20
 -16   4   0  156.38   10.00
  16   4   0  173.18   10.90
  16   4   0  147.19    8.00
  17  -4   0  691.03   22.10
 -17  -4   0  704.23   22.90
  17  -4   0  728.93   25.10
 -17  -4   0  700.83   22.30
  17   4   0  689.93   25.20
  17   4   0  724.73   22.10
 -17   4   0  735.83   20.80
 -17   4   0  696.43   24.80
 -18  -4   0  157.98    9.50
  18  -4   0  142.99    9.10
  18  -4   0  154.88   11.40
 -18  -4   0  167.98    8.70
 -18   4   0  154.68    7.20
  18   4   0  145.39    8.70
 -18   4   0  152.28   10.60
  18   4   0  142.59   11.20
 -19  -4   0  472.85   18.00
 -19  -4   0  471.25   16.70
  19  -4   0  476.05   20.00
  19  -4   0  448.06   17.30
 -19   4   0  479.45   19.70
  19   4   0  475.35   20.80
  19   4   0  464.75   17.10
 -20  -4   0    5.40    4.50
 -20  -4   0    8.30    3.70
  20  -4   0   11.50    5.20
  20  -4   0   13.70    5.90
 -20   4   0   -2.80    4.50
  20   4   0    3.30    4.00
  20   4   0    5.50    6.60
 -21  -4   0  317.17   13.80
  21  -4   0  314.17   16.40
 -21  -4   0  316.77   14.90
  21  -4   0  312.67   14.70
 -21   4   0  295.37   16.40
  21   4   0  324.67   18.60
  21   4   0  325.97   13.90
 -22  -4   0   18.40    5.50
  22  -4   0   11.00    7.10
  22  -4   0   19.20    6.10
 -22  -4   0   18.80    4.80
 -22   4   0    9.70    5.90
  22   4   0   -1.80    4.50
  22   4   0    9.80    7.10
 -23  -4   0   82.09    7.80
 -23  -4   0   81.79    9.10
  23  -4   0   77.09   11.20
  23  -4   0   72.09    8.70
  23   4   0   72.39   11.40
 -23   4   0   60.99    9.40
 -24  -4   0  109.39   10.90
 -24  -4   0  100.59    9.20
  24  -4   0  111.69   12.40
  24  -4   0   84.29   10.10
 -24   4   0  109.19   11.90
  24   4   0  110.39   13.90
 -25  -4   0   21.90    5.60
 -25  -4   0   15.90    6.70
  25  -4   0   24.40    8.20
 -25   4   0   11.80    7.10
  25   4   0   18.20    9.20
  26  -4   0  182.88   16.10
 -26  -4   0  165.28   11.00
 -26  -4   0  176.58   13.40
  26   4   0  199.78   17.30
 -26   4   0  171.18   16.40
  27  -4   0   -8.70    7.30
 -27  -4   0    1.20    5.30
 -27  -4   0   -1.10    4.40
 -27   4   0    0.50    6.40
  27   4   0   -4.50    9.00
 -28  -4   0  196.48   12.50
  28  -4   0  202.18   19.00
 -28  -4   0  212.68   15.40
 -28   4   0  206.98   17.70
  28   4   0  215.78   21.60
 -29  -4   0   32.60    8.60
  29  -4   0   12.60    9.60
 -29   4   0   28.10    9.90
  29   4   0   21.70   11.30
  30  -4   0   67.39   13.90
 -30  -4   0  109.09   14.50
 -30   4   0   82.19   14.60
  30   4   0  100.29   17.00
  31  -4   0   15.50   11.80
 -31  -4   0   16.10    8.80
 -31   4   0    4.50    8.40
  31   4   0   22.80   13.00
 -32  -4   0   35.20   10.80
  32  -4   0   23.20   12.00
  32   4   0   17.30   14.00
 -32   4   0   40.70   11.80
  33  -4   0   57.59   14.50
 -33   4   0   53.59   13.70
  33   4   0   71.79   17.60
  34  -4   0   -2.60   11.20
  34   4   0   14.80   12.60
   0   5   0    0.20    2.10
   0   5   0    1.00    2.10
   0   5   0    1.80    2.40
   0   5   0   -1.40    2.20
  -1  -5   0  381.66   12.20
  -1   5   0  369.96   12.70
  -1   5   0  359.96   12.40
   1   5   0  361.86   11.90
   1   5   0  372.76   13.10
   1   5   0  360.36   12.90
  -1   5   0  350.66   12.10
  -1   5   0  352.86   12.50
  -2  -5   0    8.00    2.40
   2   5   0    5.30    2.90
   2   5   0    7.20    3.00
  -2   5   0    8.20    2.80
   2   5   0    8.70    2.30
  -2   5   0    8.90    2.70
  -2   5   0    7.50    2.70
  -2   5   0    9.80    2.80
  -3  -5   0   94.99    4.90
   3   5   0   83.79    4.70
  -3   5   0   88.49    5.50
  -3   5   0   74.59    5.60
   3   5   0   77.69    6.00
  -3   5   0   82.29    5.70
  -3   5   0   84.69    5.40
   3   5   0   80.99    6.00
  -4  -5   0   55.09    4.20
   4   5   0   67.69    6.10
  -4   5   0   63.39    4.70
   4   5   0   64.19    4.10
  -4   5   0   61.39    4.90
  -4   5   0   61.59    5.50
  -4   5   0   61.69    5.40
   4   5   0   67.39    6.00
  -5  -5   0  100.69    5.20
   5   5   0   96.29    6.60
  -5   5   0   99.49    6.50
   5   5   0   91.99    6.80
  -5   5   0   85.99    5.50
  -5   5   0   97.69    6.30
  -5   5   0   85.49    5.30
   5   5   0   93.59    4.80
  -6  -5   0  112.99    5.60
   6  -5   0  107.09    5.30
   6   5   0  100.99    7.20
   6   5   0  109.49    5.10
  -6   5   0   98.59    6.90
  -6   5   0  105.49    5.80
  -6   5   0  114.89    6.90
   6   5   0  113.89    7.30
   7  -5   0    1.20    1.70
  -7  -5   0    2.10    2.50
  -7  -5   0    2.20    2.20
  -7   5   0    6.90    3.20
   7   5   0    1.60    1.70
   7   5   0    3.10    3.20
  -7   5   0    3.10    3.10
  -7   5   0    1.60    2.20
  -8  -5   0   40.70    4.60
   8  -5   0   28.60    3.10
  -8  -5   0   36.80    3.90
   8   5   0   34.30    3.20
  -8   5   0   27.50    4.50
  -8   5   0   27.60    4.60
   8   5   0   22.20    4.60
  -8   5   0   31.10    3.50
   9  -5   0    5.30    2.20
  -9  -5   0    4.00    2.70
  -9  -5   0   13.30    3.10
  -9   5   0   10.20    3.60
  -9   5   0    3.40    2.10
   9   5   0    9.00    2.10
   9   5   0    1.20    3.40
  10  -5   0   44.30    3.90
 -10  -5   0   41.70    4.40
  10  -5   0   40.20    5.30
 -10  -5   0   41.00    4.80
 -10   5   0   42.90    4.00
  10   5   0   34.80    5.40
  10   5   0   38.70    3.40
 -10   5   0   46.80    5.50
  11  -5   0   91.89    7.40
  11  -5   0   68.39    4.90
 -11  -5   0   67.39    5.50
 -11  -5   0   72.99    5.90
 -11   5   0   76.79    6.90
  11   5   0   71.79    4.40
  11   5   0   76.39    7.30
 -11   5   0   67.09    4.80
 -12  -5   0   51.79    5.30
  12  -5   0   52.89    4.70
 -12  -5   0   42.90    5.30
  12  -5   0   44.20    5.90
  12   5   0   47.10    6.50
 -12   5   0   47.80    5.90
  12   5   0   47.20    4.00
 -12   5   0   51.89    4.30
 -13  -5   0  147.79    7.90
  13  -5   0  144.29    7.40
  13  -5   0  150.68    9.80
 -13  -5   0  151.28    8.30
 -13   5   0  151.68    9.20
  13   5   0  159.58   10.00
  13   5   0  152.88    6.80
 -13   5   0  156.68    7.00
  14  -5   0    7.80    3.20
 -14  -5   0    3.40    3.10
 -14  -5   0    3.10    3.10
  14  -5   0    3.60    4.30
 -14   5   0   11.60    4.30
  14   5   0    4.60    2.40
  14   5   0    0.20    4.20
 -14   5   0    3.20    2.20
 -15  -5   0   38.10    5.00
  15  -5   0   35.70    6.00
 -15  -5   0   45.40    5.40
  15  -5   0   33.20    4.70
  15   5   0   38.70    4.30
 -15   5   0   40.60    4.10
  15   5   0   36.90    6.60
 -15   5   0   42.80    6.50
 -16  -5   0   19.70    4.20
 -16  -5   0   28.10    5.00
  16  -5   0   30.70    4.80
  16  -5   0   27.20    6.10
 -16   5   0   29.60    6.00
 -16   5   0   24.60    3.60
  16   5   0   29.70    4.10
  16   5   0   19.30    6.20
  17  -5   0  108.39    7.80
  17  -5   0  103.69    9.60
 -17  -5   0   99.89    7.70
 -17  -5   0  126.29    8.10
 -17   5   0  103.79    6.10
  17   5   0  106.79    6.90
  17   5   0  108.49   10.40
  18  -5   0   11.80    4.70
 -18  -5   0   19.00    4.60
  18  -5   0   20.20    6.30
 -18  -5   0   14.30    4.40
  18   5   0   12.20    3.70
  18   5   0   20.10    6.80
 -19  -5   0   17.90    5.20
  19  -5   0   18.20    6.40
 -19  -5   0   27.50    5.10
  19  -5   0   17.70    4.90
  19   5   0   14.60    6.90
 -19   5   0   31.90    6.60
  19   5   0   18.70    4.70
  20  -5   0   23.70    5.50
 -20  -5   0   23.60    5.60
 -20  -5   0   19.00    4.90
  20  -5   0   36.20    7.70
  20   5   0   34.50    8.50
 -20   5   0   39.50    7.40
 -21  -5   0    1.80    4.30
 -21  -5   0    4.30    3.70
  21  -5   0   -1.40    5.80
  21  -5   0    4.00    5.20
 -21   5   0    1.60    5.30
  21   5   0    4.80    6.80
  22  -5   0    3.20    5.00
 -22  -5   0    7.20    4.60
 -22  -5   0    2.20    3.80
  22  -5   0   -3.70    6.40
 -22   5   0    3.50    5.80
  22   5   0    5.90    8.20
 -23  -5   0   40.50    6.40
  23  -5   0   44.70    9.60
 -23  -5   0   30.40    6.80
  23  -5   0   32.20    8.20
  23   5   0   36.40    9.40
 -23   5   0   35.10    8.10
 -24  -5   0   -0.10    3.80
  24  -5   0   -0.10    7.10
 -24  -5   0    3.00    4.70
  24   5   0    4.50    8.50
 -24   5   0    2.20    6.20
 -25  -5   0   29.00    6.10
 -25  -5   0   46.30    8.50
  25  -5   0   42.40   10.30
 -25   5   0   28.20    8.10
  25   5   0   27.20   11.00
  26  -5   0    0.00    8.10
 -26  -5   0   -0.50    4.50
 -26  -5   0    9.10    5.70
 -26   5   0    6.10    7.10
  26   5   0    9.20    9.80
  27  -5   0   46.50   10.90
 -27  -5   0   24.10    6.00
 -27  -5   0   40.90    9.20
  27   5   0   18.50   10.90
 -27   5   0   31.60    9.30
 -28  -5   0   21.90    6.40
  28  -5   0   16.70    9.80
 -28  -5   0   17.60    7.30
 -28   5   0   10.40    8.80
  28   5   0   18.80   10.50
  29  -5   0   32.00   12.80
 -29  -5   0   28.20    6.70
 -29  -5   0   31.30    9.10
  29   5   0   44.30   12.70
 -29   5   0   35.40   11.30
  30  -5   0    0.00   10.30
 -30  -5   0   15.70    8.10
  30   5   0   25.70   12.80
 -30   5   0   25.40   10.70
  31  -5   0   23.70   12.00
 -31   5   0   35.60   10.60
  31   5   0   22.20   13.90
  32  -5   0   17.80   11.70
 -32   5   0   17.30   10.40
  32   5   0   19.10   13.00
  33  -5   0   -5.00   11.10
  33   5   0   19.80   12.60
 -33   5   0   22.70   11.70
   0   6   0   67.39    5.70
   0   6   0   72.89    5.20
   0   6   0   70.19    5.80
   0   6   0   78.59    5.50
  -1  -6   0   50.79    4.80
   1   6   0   47.70    5.20
  -1   6   0   51.09    5.00
   1   6   0   52.49    4.70
  -1   6   0   61.19    5.50
  -1   6   0   60.79    5.10
  -1   6   0   50.69    5.10
   1   6   0   54.09    5.60
  -2   6   0   74.59    5.70
   2   6   0   81.69    6.20
  -2   6   0   77.99    5.90
  -2   6   0   70.99    5.70
   2   6   0   76.29    6.10
   2   6   0   98.29    5.40
  -2   6   0   71.59    5.60
  -3  -6   0  489.15   15.40
   3   6   0  512.45   17.30
   3   6   0  477.05   15.20
  -3   6   0  492.35   16.20
  -3   6   0  467.95   16.40
  -3   6   0  484.85   16.40
  -3   6   0  485.05   16.20
   3   6   0  503.55   17.20
  -4  -6   0  124.59    6.20
  -4   6   0  124.29    7.50
   4   6   0  122.49    7.70
   4   6   0  137.49    8.20
  -4   6   0  115.99    7.30
  -4   6   0  122.79    6.70
  -4   6   0  115.19    6.90
   4   6   0  119.29    6.00
  -5  -6   0 1199.48   32.40
   5   6   0 1169.58   34.90
  -5   6   0 1222.58   34.10
   5   6   0 1197.48   34.80
  -5   6   0 1162.98   34.20
   5   6   0 1184.48   32.20
  -5   6   0 1214.78   33.30
  -5   6   0 1197.58   33.40
  -6  -6   0   15.70    3.00
   6  -6   0   16.30    3.00
  -6   6   0   13.00    3.20
  -6   6   0   14.80    4.00
   6   6   0   21.90    4.70
   6   6   0   15.20    4.30
   6   6   0   15.90    2.70
  -6   6   0   13.20    3.80
  -7  -6   0 2032.10   51.79
  -7  -6   0 2022.90   53.99
   7  -6   0 1991.10   52.09
   7   6   0 1938.31   51.59
  -7   6   0 2002.00   54.69
  -7   6   0 1984.10   53.79
   7   6   0 2009.20   55.19
  -7   6   0 1982.40   52.39
   8  -6   0   25.90    3.40
  -8  -6   0   28.90    4.40
  -8  -6   0   34.90    4.10
  -8   6   0   33.20    5.10
   8   6   0   33.90    3.40
  -8   6   0   26.90    3.90
  -8   6   0   31.30    5.10
   8   6   0   31.50    5.40
  -9  -6   0  812.32   24.90
  -9  -6   0  818.22   23.20
   9  -6   0  793.92   22.70
  -9   6   0  784.52   25.20
   9   6   0  771.12   25.80
  -9   6   0  807.32   25.80
  -9   6   0  803.02   23.30
   9   6   0  767.42   22.20
 -10  -6   0   91.99    6.80
  10  -6   0   79.59    5.10
 -10  -6   0   71.89    5.90
  10  -6   0   79.59    7.60
 -10   6   0   76.09    5.40
 -10   6   0   97.49    7.50
  10   6   0   73.89    4.60
  10   6   0   92.39    7.80
 -11  -6   0   88.39    6.90
  11  -6   0   92.79    5.50
 -11  -6   0   91.59    6.50
  11  -6   0  112.39    8.50
 -11   6   0   95.09    7.80
 -11   6   0   92.29    5.80
  11   6   0   95.99    8.10
  11   6   0   82.39    4.90
  12  -6   0  188.68    8.20
  12  -6   0  184.68   10.90
 -12  -6   0  180.88    9.70
 -12  -6   0  178.48    8.90
 -12   6   0  167.48   10.20
  12   6   0  181.58   11.10
 -12   6   0  195.28    8.30
  12   6   0  166.78    7.30
  13  -6   0   -1.60    4.20
 -13  -6   0   -0.70    3.30
  13  -6   0    1.50    3.00
 -13  -6   0    0.60    3.20
  13   6   0    9.40    5.30
 -13   6   0    3.70    2.50
 -13   6   0    7.20    4.50
  13   6   0    2.90    2.20
 -14  -6   0  356.46   14.80
  14  -6   0  378.46   16.50
 -14  -6   0  377.36   14.50
  14  -6   0  378.86   13.70
 -14   6   0  415.46   13.40
  14   6   0  383.96   16.90
  14   6   0  353.26   12.50
 -14   6   0  376.56   16.50
 -15  -6   0  135.69    8.40
  15  -6   0  114.49    8.00
 -15  -6   0  155.78    9.10
  15  -6   0  135.99   10.30
  15   6   0  119.89    6.60
 -15   6   0  111.49    9.40
 -15   6   0  135.89    7.20
  15   6   0  128.09   10.90
 -16  -6   0  157.58    9.30
  16  -6   0  118.69    8.50
 -16  -6   0  155.58    9.20
  16  -6   0  159.78   11.00
  16   6   0  143.19   11.20
 -16   6   0  145.79    7.50
 -16   6   0  143.59   10.90
  17  -6   0  300.57   13.00
 -17  -6   0  314.37   13.60
 -17  -6   0  306.07   13.50
  17  -6   0  305.37   15.40
 -17   6   0  293.27   15.30
  17   6   0  292.67   16.40
  18  -6   0   56.29    6.50
 -18  -6   0   61.59    7.20
  18  -6   0   66.99    8.90
 -18  -6   0   53.39    6.50
  18   6   0   40.30    8.10
 -18   6   0   46.60    8.00
 -19  -6   0  280.77   13.30
  19  -6   0  252.67   12.60
  19  -6   0  270.47   16.00
 -19  -6   0  255.57   13.60
  19   6   0  271.97   17.40
 -19   6   0  287.07   15.60
 -20  -6   0   15.80    5.40
  20  -6   0   17.00    7.00
 -20  -6   0   10.30    4.40
  20  -6   0    6.00    5.00
 -20   6   0   10.00    5.80
  20   6   0    3.80    7.10
  21  -6   0  149.69   11.30
  21  -6   0  170.18   14.10
 -21  -6   0  144.69   10.30
 -21  -6   0  145.19    9.90
  21   6   0  170.48   16.20
 -21   6   0  141.89   13.50
 -22  -6   0   33.80    6.40
 -22  -6   0   47.30    8.10
  22  -6   0   41.80    8.80
  22   6   0   35.60    9.40
 -22   6   0   28.40    7.40
 -23  -6   0  151.38   10.50
 -23  -6   0  142.69   11.30
  23  -6   0  139.79   14.50
 -23   6   0  136.19   14.00
  23   6   0  159.68   16.50
  24  -6   0   37.80   10.40
 -24  -6   0   43.10    6.90
 -24  -6   0   59.09    8.50
 -24   6   0   53.29   10.50
  24   6   0   59.09   11.90
 -25  -6   0   46.40    8.10
  25  -6   0   43.70   11.10
 -25  -6   0   38.90    7.30
 -25   6   0   49.90   10.20
  25   6   0   31.20   10.80
 -26  -6   0   67.69    9.30
 -26  -6   0   60.39    8.40
  26  -6   0   69.79   12.80
 -26   6   0   64.99   11.70
  26   6   0   58.79   12.70
  27  -6   0    9.50   10.40
 -27  -6   0   19.70    7.70
 -27  -6   0    6.60    5.70
 -27   6   0   14.90    8.30
  27   6   0   18.00   11.00
 -28  -6   0   55.09    8.50
  28  -6   0   47.00   12.80
 -28   6   0   59.09   12.70
  28   6   0   43.30   13.60
 -29  -6   0   69.09    9.20
  29  -6   0   80.29   15.40
 -29   6   0   76.29   14.80
  29   6   0   80.69   16.60
 -30  -6   0   51.59    9.60
  30  -6   0   65.69   14.60
  30   6   0   67.29   15.80
 -30   6   0   81.59   14.70
  31  -6   0  113.89   17.90
  31   6   0  124.99   20.10
 -31   6   0  127.69   18.30
  32  -6   0   25.60   13.20
 -32   6   0   30.50   12.40
  32   6   0   36.40   15.50
   0   7   0   -2.60    2.70
   0   7   0    1.50    3.10
   0   7   0   -4.30    2.20
  -1  -7   0   35.50    4.50
   1   7   0   31.70    5.00
  -1   7   0   26.20    4.30
  -1   7   0   32.60    4.50
   1   7   0   38.10    5.20
  -1   7   0   36.50    5.00
  -1   7   0   36.40    5.00
   1   7   0   36.00    4.30
   2   7   0   29.90    5.00
  -2   7   0   27.30    4.30
   2   7   0   28.40    3.90
   2   7   0   37.40    5.20
  -2   7   0   30.70    4.70
  -2   7   0   31.70    4.70
  -2   7   0   22.70    4.10
  -3  -7   0  230.98    9.50
  -3   7   0  240.18   10.50
  -3   7   0  220.58   10.30
   3   7   0  234.18   11.30
   3   7   0  222.68    9.30
   3   7   0  240.28   11.40
  -3   7   0  229.68   10.40
  -3   7   0  228.98   10.30
  -4  -7   0  252.27   10.00
   4   7   0  241.48   11.80
  -4   7   0  235.78   10.90
  -4   7   0  256.47   11.20
  -4   7   0  238.58   10.50
  -4   7   0  238.88   10.70
   4   7   0  243.48   11.70
   4   7   0  241.18    9.70
  -5  -7   0   23.80    3.60
  -5   7   0   18.30    4.20
   5   7   0   21.30    4.90
  -5   7   0   18.80    4.60
  -5   7   0   19.10    3.80
  -5   7   0   14.10    3.40
   5   7   0   22.00    4.90
   5   7   0   19.50    3.30
  -6  -7   0  453.55   14.90
   6   7   0  448.06   17.50
  -6   7   0  454.15   15.70
  -6   7   0  438.06   16.70
  -6   7   0  462.75   16.00
  -6   7   0  470.15   17.10
   6   7   0  447.06   14.50
   6   7   0  466.75   17.70
  -7  -7   0    9.30    3.30
  -7  -7   0    8.00    3.00
   7  -7   0    5.90    2.70
   7   7   0   12.80    2.80
  -7   7   0    2.80    3.60
   7   7   0    8.30    4.20
  -7   7   0    5.50    3.00
  -7   7   0    4.50    3.60
   8  -7   0   61.79    4.90
  -8  -7   0   69.29    7.00
  -8  -7   0   77.09    5.70
  -8   7   0   67.39    5.80
  -8   7   0   65.29    6.90
   8   7   0   66.49    7.50
   8   7   0   72.29    4.80
  -8   7   0   66.09    7.10
  -9  -7   0  104.89    6.50
  -9  -7   0  100.09    7.50
   9  -7   0  101.79    6.00
  -9   7   0  108.49    8.50
  -9   7   0  108.49    6.90
   9   7   0  103.99    9.00
   9   7   0  102.59    5.60
  -9   7   0   94.79    8.10
 -10  -7   0   65.39    5.90
 -10  -7   0   61.39    6.70
  10  -7   0   46.00    6.60
  10  -7   0   58.19    4.90
 -10   7   0   61.69    5.60
  10   7   0   53.89    4.40
 -10   7   0   44.50    6.50
  10   7   0   47.60    6.90
 -11  -7   0   26.50    5.10
  11  -7   0   16.40    5.40
 -11  -7   0   17.10    4.10
  11  -7   0   12.40    3.30
 -11   7   0   16.90    5.00
 -11   7   0   24.00    4.10
  11   7   0   14.20    2.90
  11   7   0   15.20    5.60
 -12  -7   0   10.10    4.10
 -12  -7   0    5.20    3.80
  12  -7   0    9.90    3.40
  12  -7   0    8.00    4.60
  12   7   0    8.70    5.30
  12   7   0    7.00    2.50
 -12   7   0    5.80    3.00
 -12   7   0   14.50    5.10
  13  -7   0  185.98   11.70
 -13  -7   0  183.58   10.40
  13  -7   0  200.28    9.20
 -13  -7   0  198.18   10.00
 -13   7   0  182.28    8.90
 -13   7   0  167.18   11.40
  13   7   0  192.58   12.60
  14  -7   0  292.37   12.00
  14  -7   0  298.77   14.90
 -14  -7   0  280.47   12.60
 -14  -7   0  295.87   13.60
 -14   7   0  281.97   11.40
  14   7   0  285.57   15.60
 -14   7   0  285.37   14.70
 -15  -7   0   94.49    7.90
  15  -7   0   96.09    7.60
 -15  -7   0   87.89    7.70
  15  -7   0  109.59   10.40
 -15   7   0   99.69    9.90
 -15   7   0  101.19    6.60
  15   7   0   88.89   10.00
 -16  -7   0   12.70    4.40
 -16  -7   0    7.20    4.30
  16  -7   0   13.90    6.00
  16  -7   0   -0.80    3.90
  16   7   0    7.60    6.00
 -16   7   0    3.10    4.90
  17  -7   0   50.89    8.40
  17  -7   0   42.70    6.10
 -17  -7   0   44.60    6.50
 -17  -7   0   52.09    6.70
  17   7   0   44.40    8.90
 -17   7   0   51.49    8.40
 -18  -7   0   40.10    6.10
 -18  -7   0   25.60    5.70
  18  -7   0   41.30    8.20
  18  -7   0   31.20    5.90
 -18   7   0   41.00    7.60
  18   7   0   30.50    8.10
  19  -7   0    0.40    6.00
 -19  -7   0    5.40    4.50
 -19  -7   0    5.20    4.30
  19  -7   0   -8.30    4.80
  19   7   0    3.60    7.00
 -19   7   0    3.40    5.60
  20  -7   0  150.58   13.30
 -20  -7   0  169.08   10.80
 -20  -7   0  163.88   11.30
  20   7   0  148.49   14.30
 -20   7   0  164.58   13.40
 -21  -7   0   12.50    5.60
  21  -7   0   21.30    8.10
 -21  -7   0   27.70    6.00
  21   7   0   16.20    8.40
 -21   7   0   18.50    7.20
 -22  -7   0   12.10    5.30
  22  -7   0   33.80    9.50
 -22  -7   0   16.00    5.50
  22   7   0   33.60    9.50
 -22   7   0   18.40    7.50
  23  -7   0    0.50    7.20
 -23  -7   0    7.40    5.70
 -23  -7   0    1.20    4.60
  23   7   0    6.10    8.70
 -23   7   0   10.50    7.10
 -24  -7   0    1.50    4.70
  24  -7   0   -8.30    7.50
 -24  -7   0    0.30    5.10
  24   7   0   12.20   10.30
 -24   7   0   -3.40    6.40
 -25  -7   0   13.00    5.80
  25  -7   0   18.00   10.60
  25   7   0   11.90   10.30
 -25   7   0   20.00    8.80
  26  -7   0   11.50    9.40
 -26  -7   0   -1.30    5.10
 -26   7   0   -4.60    6.60
  26   7   0    2.90   10.90
  27  -7   0   20.70   11.50
 -27  -7   0   19.90    6.70
  27   7   0   35.40   12.30
 -27   7   0   25.00    9.80
  28  -7   0   13.20   10.90
 -28  -7   0   11.20    6.50
  28   7   0   13.10   11.60
 -28   7   0   25.10   10.20
  29  -7   0   22.80   12.20
 -29  -7   0   43.00    8.60
 -29   7   0   40.50   11.90
  29   7   0   38.80   13.60
  30  -7   0   50.99   14.30
 -30  -7   0   31.10    7.70
  30   7   0   53.89   15.30
 -30   7   0   34.90   12.20
  31  -7   0   10.10   12.50
 -31   7   0    9.60   11.50
  31   7   0   15.30   12.60
   0  -8   0  124.39    7.90
   0   8   0  125.39    7.70
   0   8   0  131.99    8.50
   0   8   0  128.19    8.70
  -1  -8   0   11.00    3.60
  -1   8   0    6.50    3.40
   1   8   0    9.90    3.90
  -1   8   0   18.60    4.40
  -1   8   0    4.80    3.80
   1   8   0   12.20    4.30
   1   8   0   10.90    3.50
  -1   8   0    9.40    3.90
  -2  -8   0  179.98    9.00
  -2   8   0  191.38   10.10
   2   8   0  173.38    8.70
   2   8   0  171.68   10.40
   2   8   0  175.78   10.30
  -2   8   0  184.68    9.80
  -2   8   0  186.98    9.80
  -2   8   0  182.68    9.50
  -3  -8   0  111.09    7.20
   3   8   0  109.09    6.80
   3   8   0  112.69    8.80
  -3   8   0  130.59    8.30
  -3   8   0   98.09    7.60
  -3   8   0  111.69    7.60
  -3   8   0  109.09    7.80
   3   8   0  113.89    8.50
  -4  -8   0  327.97   12.30
  -4   8   0  331.47   13.80
   4   8   0  303.17   14.40
  -4   8   0  295.37   12.90
   4   8   0  327.37   14.50
   4   8   0  301.67   11.90
  -4   8   0  315.47   13.70
  -4   8   0  339.27   13.60
  -5  -8   0  557.74   18.00
  -5   8   0  530.55   19.00
   5   8   0  539.85   20.50
  -5   8   0  547.95   19.80
  -5   8   0  548.15   19.00
   5   8   0  551.34   17.60
  -5   8   0  557.74   19.80
   5   8   0  557.54   20.50
  -6  -8   0    8.80    3.90
  -6  -8   0    3.20    2.90
  -6   8   0    5.20    3.70
   6   8   0    4.90    2.80
  -6   8   0    6.70    3.50
  -6   8   0    3.30    3.20
  -6   8   0   10.80    4.30
   6   8   0   -0.70    3.90
   7  -8   0  320.27   12.50
  -7  -8   0  322.67   14.40
  -7  -8   0  328.37   12.50
  -7   8   0  330.07   14.70
   7   8   0  327.97   11.90
   7   8   0  315.07   15.00
  -7   8   0  342.27   13.60
  -7   8   0  337.17   14.80
  -8  -8   0    8.20    3.50
  -8  -8   0   18.90    4.90
   8  -8   0    9.80    3.30
  -8   8   0   21.70    4.40
   8   8   0   14.40    3.10
  -8   8   0   12.70    4.90
   8   8   0   21.90    5.90
  -8   8   0   15.40    4.80
   9  -8   0  366.86   13.20
  -9  -8   0  366.16   13.70
  -9  -8   0  380.06   15.80
   9   8   0  349.57   16.60
  -9   8   0  363.86   16.30
   9   8   0  351.96   12.40
  -9   8   0  367.46   14.30
  10  -8   0   70.19    8.30
  10  -8   0   73.99    6.00
 -10  -8   0   79.99    8.00
 -10  -8   0   83.19    7.00
  10   8   0   71.29    8.70
 -10   8   0   83.19    7.20
 -10   8   0   74.49    8.30
 -11  -8   0  298.77   12.90
 -11  -8   0  328.57   14.80
  11  -8   0  287.07   14.80
  11  -8   0  298.57   11.90
 -11   8   0  316.37   15.20
  11   8   0  277.57   15.50
 -11   8   0  336.67   13.00
  12  -8   0  226.28   13.40
 -12  -8   0  246.38   11.40
 -12  -8   0  247.68   12.90
  12  -8   0  219.58   10.20
 -12   8   0  233.58   10.80
  12   8   0  226.78   14.20
 -12   8   0  254.27   13.60
  13  -8   0   -1.40    3.40
 -13  -8   0    6.10    4.00
 -13  -8   0    6.80    4.20
  13  -8   0   -4.90    4.60
 -13   8   0    8.90    5.40
  13   8   0   12.20    6.00
 -13   8   0    5.80    3.30
  14  -8   0   37.90    7.50
 -14  -8   0   59.19    6.70
  14  -8   0   51.09    5.90
 -14  -8   0   51.39    7.10
  14   8   0   46.50    8.20
 -14   8   0   50.09    7.80
 -14   8   0   51.59    5.70
 -15  -8   0    1.70    4.40
  15  -8   0    5.60    4.20
  15  -8   0    9.60    6.20
 -15  -8   0   10.30    4.60
  15   8   0   15.30    6.40
 -15   8   0   11.10    5.50
  16  -8   0   23.00    6.80
 -16  -8   0   29.60    5.80
  16  -8   0   25.60    5.50
 -16  -8   0   20.80    5.20
 -16   8   0   30.00    7.20
  16   8   0   13.70    7.30
 -17  -8   0   54.99    7.30
  17  -8   0   48.30    7.00
  17  -8   0   37.10    8.30
 -17  -8   0   42.20    6.60
  17   8   0   52.29    9.50
 -17   8   0   45.20    8.10
  18  -8   0   23.20    7.60
 -18  -8   0   28.90    5.90
 -18  -8   0   30.00    6.10
 -18   8   0    5.90    6.30
  18   8   0   41.90    9.20
  19  -8   0  259.47   16.70
 -19  -8   0  262.67   13.90
 -19  -8   0  240.18   13.80
  19   8   0  282.87   18.70
 -19   8   0  267.37   17.00
  20  -8   0    9.80    7.90
 -20  -8   0   23.00    6.10
 -20  -8   0   22.70    6.30
  20   8   0   17.40    8.50
 -20   8   0    9.00    6.80
 -21  -8   0  152.18   11.60
 -21  -8   0  150.98   11.20
  21  -8   0  137.29   14.00
  21   8   0  143.89   15.80
 -21   8   0  161.08   16.10
 -22  -8   0   42.30    7.80
  22  -8   0   28.30    9.80
  22   8   0   24.70    9.90
 -22   8   0   23.50    8.30
  23  -8   0   55.49   11.60
 -23  -8   0   43.80    7.90
 -23   8   0   60.59   11.60
  23   8   0   64.09   12.50
 -24  -8   0   24.60    7.40
  24  -8   0   15.90    9.80
 -24   8   0   29.50    9.90
  24   8   0   43.30   11.70
 -25  -8   0   11.70    6.00
  25  -8   0    8.50    9.80
  25   8   0   32.90   11.90
 -25   8   0   22.10    8.80
 -26  -8   0   68.29    9.80
  26  -8   0   76.49   14.20
 -26   8   0   64.59   12.90
  26   8   0   74.29   16.40
  27  -8   0    1.30   10.60
 -27  -8   0    8.60    6.30
 -27   8   0   -3.70    7.40
  27   8   0   27.70   12.20
  28  -8   0   41.10   14.30
 -28  -8   0   55.39    9.50
  28   8   0   55.19   14.60
 -28   8   0   57.09   12.90
  29  -8   0   42.70   14.50
 -29  -8   0   60.79    9.90
 -29   8   0   82.29   14.70
  29   8   0   72.69   16.00
 -30  -8   0   27.80    8.00
  30   8   0   33.60   14.00
   0  -9   0   -2.00    3.20
   0   9   0    3.00    3.40
   0   9   0    1.80    4.10
   0   9   0   -1.00    3.60
   1  -9   0  164.58    9.70
  -1  -9   0  145.59    9.30
   1   9   0  161.38   10.30
   1   9   0  173.88   10.70
  -1   9   0  165.88   10.30
  -1   9   0  166.58   10.50
  -1   9   0  165.18    9.50
   1   9   0  166.18    9.20
  -2  -9   0  142.79    8.70
  -2   9   0  122.29    9.10
  -2   9   0  150.08    9.20
  -2   9   0  143.29    9.30
   2   9   0  126.69    8.20
   2   9   0  126.29    9.90
   2   9   0  136.59    9.80
  -2   9   0  140.69    9.70
  -3  -9   0   17.20    4.20
   3   9   0   20.30    5.60
  -3   9   0   13.10    4.70
  -3   9   0   18.20    4.90
   3   9   0   21.50    5.50
  -3   9   0   22.10    5.20
  -3   9   0   20.40    4.80
   3   9   0   17.80    4.00
  -4  -9   0  379.16   14.40
  -4   9   0  349.07   15.60
   4   9   0  353.26   16.70
  -4   9   0  356.16   14.90
   4   9   0  389.66   16.80
  -4   9   0  377.76   15.60
  -4   9   0  364.46   15.60
   4   9   0  351.96   13.70
  -5  -9   0    8.20    3.60
   5   9   0    7.50    3.30
  -5   9   0   10.00    4.60
  -5   9   0    3.70    3.70
  -5   9   0    0.20    4.10
  -5   9   0   10.50    4.10
   5   9   0    4.20    4.70
  -6  -9   0   92.19    6.90
  -6  -9   0   92.89    8.70
  -6   9   0   99.09    9.30
   6   9   0  104.89   10.00
  -6   9   0   85.99    7.50
  -6   9   0  100.39    8.00
  -6   9   0   85.29    8.60
   6   9   0   81.09    6.30
   7  -9   0  103.59    7.40
  -7  -9   0  106.29    9.30
  -7  -9   0   98.79    7.40
   7   9   0   97.79    6.70
  -7   9   0  101.59    9.70
  -7   9   0   89.79    7.90
   7   9   0  113.59   10.00
  -7   9   0  101.79    9.30
   8  -9   0  788.32   24.30
  -8  -9   0  768.42   24.00
  -8  -9   0  741.23   26.70
   8   9   0  751.42   27.60
  -8   9   0  794.62   25.40
  -8   9   0  780.22   27.00
  -9  -9   0  126.89    8.30
   9  -9   0  154.28   10.70
  -9  -9   0  143.49   10.60
   9  -9   0  117.19    7.70
   9   9   0  127.29   10.70
  -9   9   0  117.89   10.70
  -9   9   0  134.29    8.90
 -10  -9   0  175.68    9.70
  10  -9   0  160.68   11.60
 -10  -9   0  164.38   11.40
  10  -9   0  170.78    9.10
  10   9   0  182.38   13.00
 -10   9   0  175.28   12.10
 -10   9   0  174.88    9.80
  11  -9   0   82.19    6.70
 -11  -9   0   72.99    7.30
 -11  -9   0   63.49    7.90
  11  -9   0   57.99    8.30
  11   9   0   75.59    9.80
 -11   9   0   84.49    7.30
 -11   9   0   80.59    9.20
  12  -9   0   13.40    4.20
  12  -9   0    9.10    5.80
 -12  -9   0    7.60    4.40
 -12  -9   0    9.40    4.60
  12   9   0    7.50    5.60
 -12   9   0   17.20    4.60
 -12   9   0   18.10    6.10
 -13  -9   0   30.70    6.00
  13  -9   0   18.70    6.60
  13  -9   0   14.80    4.40
 -13  -9   0   18.40    5.20
 -13   9   0   17.90    6.30
 -13   9   0   26.40    4.80
  13   9   0   23.90    7.30
 -14  -9   0    5.20    4.40
  14  -9   0    2.00    3.90
  14  -9   0   -0.30    5.30
 -14  -9   0   -1.30    4.30
 -14   9   0    6.40    5.60
  14   9   0   -1.30    5.60
 -15  -9   0  107.59   10.40
 -15  -9   0  123.99   10.10
  15  -9   0  101.09   11.30
  15  -9   0  102.69    8.50
 -15   9   0  109.79   11.30
  15   9   0  111.19   12.60
 -16  -9   0  202.08   12.70
 -16  -9   0  204.58   11.80
  16  -9   0  176.68   14.30
  16   9   0  185.98   14.80
 -16   9   0  221.68   14.70
  17  -9   0    5.00    6.70
 -17  -9   0   -1.40    4.40
 -17  -9   0    8.30    5.00
 -17   9   0   -3.50    5.00
  17   9   0    1.50    6.30
 -18  -9   0  155.88   11.30
  18  -9   0  142.79   13.90
 -18  -9   0  164.28   16.20
  18   9   0  152.08   16.30
 -18   9   0  152.78   14.70
 -19  -9   0   27.10    6.60
  19  -9   0   24.00    8.40
  19   9   0   21.00    9.00
 -19   9   0   20.30    8.10
  20  -9   0   86.39   12.90
 -20  -9   0   79.69    9.60
 -20   9   0   72.69   11.40
  20   9   0   83.39   13.60
 -21  -9   0    8.50    5.70
  21  -9   0    7.60    7.80
  21   9   0   19.30    9.20
 -21   9   0    7.60    7.50
 -22  -9   0   85.89   10.30
  22  -9   0   84.59   13.70
  22   9   0   95.19   15.10
 -22   9   0   94.09   13.10
 -23  -9   0   -1.60    4.90
  23  -9   0    1.70    8.20
 -23   9   0    7.80    8.30
  23   9   0   -0.80    9.20
 -24  -9   0    5.50    6.30
  24  -9   0    3.70    9.70
 -24   9   0   -0.50    7.50
  24   9   0   18.00   11.20
  25  -9   0   44.90   12.40
 -25  -9   0   47.40    8.70
 -25   9   0   54.69   11.60
  25   9   0   51.99   13.50
  26  -9   0   10.90   10.90
 -26  -9   0    4.20    6.10
 -26   9   0   -0.70    8.10
  26   9   0   16.70   11.70
  27  -9   0   20.70   12.30
 -27  -9   0   18.50    7.70
  27   9   0   29.50   13.50
 -27   9   0   30.50   10.70
 -28  -9   0   11.00    7.00
  28  -9   0    6.80   12.30
 -28   9   0   40.20   12.40
  28   9   0   27.40   14.10
   0 -10   0   48.90    6.80
   0  10   0   50.49    6.40
   0  10   0   51.79    7.20
   0  10   0   55.79    7.80
  -1 -10   0   44.10    6.60
   1 -10   0   60.49    7.60
  -1  10   0   56.39    7.00
  -1  10   0   49.00    7.40
   1  10   0   39.50    6.70
  -1  10   0   46.20    6.90
   1  10   0   54.69    7.90
   1  10   0   53.89    6.50
  -2 -10   0  139.59    9.00
   2 -10   0  138.89    9.90
  -2  10   0  129.59    9.70
   2  10   0  151.08   11.20
   2  10   0  131.09   10.20
  -2  10   0  137.29    9.80
  -2  10   0  133.19   10.10
   2  10   0  140.19    8.80
  -3 -10   0   75.89    7.50
  -3  10   0   64.79    8.20
   3  10   0   79.69    7.30
  -3  10   0   84.49    8.70
  -3  10   0   84.19    8.30
   3  10   0   67.39    8.90
   3  10   0   86.69    9.30
  -3  10   0   67.59    8.00
  -4 -10   0   -2.30    3.30
  -4  10   0    4.60    4.20
  -4  10   0   -4.20    4.00
   4  10   0    0.50    3.30
  -4  10   0   -2.60    3.50
   4  10   0    4.50    4.60
  -4  10   0   -0.80    4.10
  -5 -10   0   25.00    4.70
  -5 -10   0   22.00    5.80
  -5  10   0   28.10    5.80
  -5  10   0   27.40    6.40
  -5  10   0   19.10    5.00
   5  10   0   32.00    6.60
  -5  10   0   26.30    6.10
  -6 -10   0   33.60    5.20
  -6 -10   0   28.90    6.50
  -6  10   0   45.10    6.30
  -6  10   0   36.20    6.70
   6  10   0   31.40    6.90
  -6  10   0   27.60    6.00
  -6  10   0   35.60    6.90
  -7 -10   0   15.80    5.60
  -7 -10   0   21.60    4.70
   7 -10   0   24.70    5.00
   7  10   0   24.60    6.60
  -7  10   0   17.30    5.20
  -7  10   0   12.90    5.50
  -8 -10   0   -6.80    4.10
   8 -10   0    5.80    4.70
  -8 -10   0    0.10    3.60
   8 -10   0    4.10    3.80
  -8  10   0    7.40    5.40
  -8  10   0    4.70    4.00
   8  10   0   -1.20    4.50
  -9 -10   0  139.09   11.20
   9 -10   0  117.69    8.30
  -9 -10   0  146.59    9.20
   9 -10   0  140.89   11.20
  -9  10   0  140.89   11.40
   9  10   0  146.99   12.10
  -9  10   0  140.49    9.80
 -10 -10   0  421.16   16.20
 -10 -10   0  426.76   18.90
  10 -10   0  395.66   15.60
  10 -10   0  379.96   18.30
  10  10   0  422.06   20.20
 -10  10   0  438.26   19.60
 -10  10   0  412.26   16.90
 -11 -10   0    3.70    4.40
 -11 -10   0    7.90    5.00
  11 -10   0    7.90    4.10
  11 -10   0    8.10    5.60
 -11  10   0    4.60    5.90
  11  10   0    5.90    6.00
 -11  10   0   10.50    4.30
  12 -10   0  163.38    9.70
 -12 -10   0  179.88   12.10
  12 -10   0  166.18   12.60
 -12 -10   0  179.28   10.80
  12  10   0  186.08   14.40
 -12  10   0  158.68   10.90
 -12  10   0  169.98   13.60
  13 -10   0   16.30    4.70
  13 -10   0   26.00    7.50
 -13 -10   0   30.40    6.30
 -13 -10   0   26.60    5.80
  13  10   0   13.50    7.20
 -13  10   0   21.80    7.10
 -14 -10   0  230.58   14.60
 -14 -10   0  206.18   13.50
  14 -10   0  206.28   14.70
 -14  10   0  185.48   14.80
  14  10   0  197.38   15.00
 -15 -10   0    0.60    4.70
  15 -10   0    3.50    6.50
  15  10   0   13.30    7.80
 -15  10   0   -0.40    5.80
 -16 -10   0  212.48   13.70
  16 -10   0  238.58   17.30
  16  10   0  201.08   17.00
 -16  10   0  212.58   16.10
 -17 -10   0    7.50    5.20
  17 -10   0   11.10    7.50
 -17  10   0    8.60    6.80
  17  10   0   12.70    8.10
 -18 -10   0   18.90    6.40
  18 -10   0    2.10    7.50
 -18  10   0    7.10    7.50
  18  10   0   12.50    8.80
  19 -10   0   27.10    9.50
 -19 -10   0   22.20    6.70
 -19  10   0   23.30    8.50
  19  10   0   10.70    8.80
 -20 -10   0    7.80    5.80
  20 -10   0   15.90    9.10
  20  10   0   13.80    8.70
 -20  10   0   -0.50    7.20
  21 -10   0  127.19   16.00
 -21 -10   0  116.69   12.50
  21  10   0  142.39   17.50
 -21  10   0  100.39   13.80
 -22 -10   0    9.20    6.40
  22 -10   0   -2.70    8.90
  22  10   0   13.50   10.90
 -22  10   0    8.70    8.20
 -23 -10   0   99.29   11.60
  23 -10   0  110.99   16.70
  23  10   0  124.79   17.90
 -23  10   0  129.99   15.30
  24 -10   0   77.09   14.00
 -24 -10   0   60.89   10.30
 -24  10   0   59.39   13.00
  24  10   0   55.09   15.30
 -25 -10   0   77.69   11.90
  25 -10   0   60.39   15.00
 -25  10   0   49.50   12.30
  25  10   0   85.09   17.40
 -26 -10   0   70.39   10.60
  26 -10   0   70.39   16.20
  26  10   0   83.09   18.30
 -26  10   0   82.79   15.50
 -27 -10   0   -5.10    6.20
   0 -11   0   -5.60    3.60
   0  11   0    3.30    4.80
   0  11   0   -0.50    4.10
   0  11   0   -1.50    3.70
  -1 -11   0   64.59    7.60
   1 -11   0   51.39    7.50
  -1  11   0   48.60    6.90
   1  11   0   77.89    9.40
  -1  11   0   57.59    8.00
   1  11   0   59.39    8.70
   1  11   0   59.29    7.00
  -1  11   0   61.69    8.40
   2 -11   0   -3.60    3.80
  -2 -11   0    0.60    3.70
   2  11   0   -0.20    4.60
  -2  11   0    5.90    4.20
  -2  11   0    2.00    4.20
  -2  11   0    2.20    4.50
   2  11   0   -5.60    3.30
   2  11   0    1.00    4.70
   3 -11   0   76.49    8.80
  -3 -11   0   81.29    9.40
  -3 -11   0   87.19    8.40
  -3  11   0   79.09    8.90
  -3  11   0   70.59    8.70
  -3  11   0   86.19    9.00
   3  11   0   92.69   10.10
  -4 -11   0   61.29    7.10
  -4 -11   0   56.49    8.20
  -4  11   0   48.20    7.70
  -4  11   0   62.69    8.50
  -4  11   0   64.99    7.90
   4  11   0   55.69    8.40
  -4  11   0   64.69    8.20
  -5 -11   0    5.30    4.00
  -5 -11   0   -1.20    4.40
  -5  11   0   -4.50    4.50
  -5  11   0    5.60    4.20
   5  11   0   -0.20    5.00
  -5  11   0    0.10    4.50
   6 -11   0  217.78   13.10
  -6 -11   0  216.48   11.30
  -6 -11   0  205.78   13.20
  -6  11   0  205.48   12.50
  -6  11   0  194.78   12.00
  -6  11   0  209.58   13.40
   6  11   0  223.48   13.80
   7 -11   0    7.00    4.50
  -7 -11   0    6.50    5.30
  -7 -11   0    5.80    4.20
   7 -11   0    5.30    5.10
  -7  11   0    3.00    4.50
   7  11   0    8.20    5.80
  -7  11   0    9.90    5.60
   8 -11   0  195.88   11.10
  -8 -11   0  169.68   10.50
  -8 -11   0  167.68   12.50
   8 -11   0  179.38   12.60
  -8  11   0  187.58   13.10
  -8  11   0  190.28   11.80
   8  11   0  192.88   14.20
   9 -11   0   -0.50    4.00
  -9 -11   0    3.50    4.30
   9 -11   0    3.80    5.20
  -9 -11   0   13.20    5.50
  -9  11   0   11.20    5.80
   9  11   0   14.10    6.50
  -9  11   0    1.60    4.20
  10 -11   0   41.10    8.00
  10 -11   0   46.10    6.20
 -10 -11   0   44.30    8.10
 -10 -11   0   51.79    7.10
 -10  11   0   68.69    9.60
  10  11   0   44.10    8.60
 -10  11   0   51.19    7.40
  11 -11   0   73.19   10.00
  11 -11   0   72.49    7.40
 -11 -11   0   62.29    8.80
 -11  11   0   78.59   10.30
  11  11   0   69.49   10.60
  12 -11   0   19.00    7.20
 -12 -11   0   17.40    6.30
 -12  11   0   27.90    8.20
  12  11   0   17.90    7.50
 -13 -11   0   99.89   10.90
  13 -11   0  101.29   12.00
 -13  11   0   94.19   11.30
  13  11   0  105.89   12.70
 -14 -11   0   -3.80    4.60
  14 -11   0    6.80    6.90
 -14  11   0    3.20    6.60
  14  11   0    5.30    6.80
 -15 -11   0   72.99    9.80
  15 -11   0   87.69   11.50
 -15  11   0   80.99   11.40
  15  11   0   72.09   12.10
  16 -11   0   -4.00    7.20
 -16 -11   0    5.60    5.60
  16  11   0    9.20    7.70
 -16  11   0   -2.50    6.50
  17 -11   0   42.10   10.30
 -17 -11   0   47.40    8.40
  17  11   0   38.20   10.70
 -17  11   0   65.09   11.40
  18 -11   0   12.40    8.70
 -18 -11   0    8.70    6.10
  18  11   0    8.40    8.90
 -18  11   0    4.40    7.60
  19 -11   0   -6.40    7.70
 -19 -11   0    1.20    5.60
 -19  11   0    0.40    7.50
  19  11   0   16.90    9.80
 -20 -11   0  112.99   12.50
  20 -11   0  126.09   17.50
 -20  11   0  114.39   14.30
  20  11   0  136.59   18.20
  21 -11   0   10.10    9.00
 -21 -11   0   16.20    7.10
  21  11   0   24.70   10.80
 -21  11   0   18.50    9.40
 -22 -11   0   73.79   10.90
  22 -11   0   96.49   15.70
  22  11   0   95.49   16.10
 -22  11   0  110.29   15.10
  23 -11   0   39.10   13.30
 -23 -11   0   36.40    8.80
  23  11   0   30.80   13.20
 -23  11   0   34.70   11.00
 -24 -11   0   38.60    9.70
  24 -11   0   36.10   13.20
 -24  11   0   28.70   10.00
  24  11   0   40.70   13.70
 -25 -11   0    2.00    6.60
 -25  11   0   11.20   11.00
   0 -12   0  108.49   10.30
   0  12   0   98.89   10.50
   1 -12   0   -5.90    4.20
  -1 -12   0   -0.60    3.90
  -1 -12   0   -1.30    4.50
   1  12   0    4.00    5.00
  -1  12   0    0.40    4.70
  -1  12   0   -2.90    4.90
  -1  12   0    3.10    4.80
   2 -12   0   96.49   10.20
  -2 -12   0   94.09    9.50
  -2 -12   0   84.79   10.30
   2  12   0  101.69   10.80
  -2  12   0  103.99   10.30
  -2  12   0   88.99   10.50
   3 -12   0    3.30    4.70
  -3 -12   0   13.90    5.20
  -3 -12   0   12.30    6.30
   3  12   0   11.70    5.70
  -3  12   0   17.70    5.60
  -3  12   0    2.50    5.40
   4 -12   0   85.59    9.80
  -4 -12   0   76.79   10.20
  -4 -12   0   89.39    8.80
   4 -12   0   91.29    9.50
   4  12   0   76.79   10.20
  -4  12   0   82.89    9.90
  -4  12   0   72.49    8.90
  -5 -12   0  120.29   12.10
  -5 -12   0   94.59    9.00
   5 -12   0   86.09    9.50
   5  12   0   84.89   10.70
  -5  12   0  112.99   11.60
  -5  12   0  103.09   10.30
  -6 -12   0   19.60    6.50
   6 -12   0   12.30    5.70
   6 -12   0   23.40    5.60
  -6 -12   0   15.30    5.40
   6  12   0   12.50    6.50
  -6  12   0   21.50    7.20
  -6  12   0   10.70    5.80
  -7 -12   0    7.40    6.00
   7 -12   0   13.00    5.90
   7 -12   0   17.60    5.10
   7  12   0   25.70    7.20
  -7  12   0   17.80    6.70
  -7  12   0   25.00    6.60
   8 -12   0   51.49    8.70
   8 -12   0   54.39    7.20
  -8 -12   0   46.80    8.70
  -8  12   0   50.79    8.30
  -8  12   0   42.00    8.70
   8  12   0   49.80    9.20
  -9 -12   0    7.00    5.30
   9 -12   0    3.50    4.70
   9 -12   0   27.50    7.70
   9  12   0   -1.70    5.90
  -9  12   0   15.80    5.70
  -9  12   0   16.50    6.80
 -10 -12   0   44.10    8.50
  10 -12   0   46.80    8.70
  10  12   0   34.00    8.80
 -10  12   0   50.59    9.60
 -11 -12   0   12.30    6.00
  11 -12   0   13.10    7.30
  11  12   0   20.50    7.70
 -11  12   0    8.30    6.60
  12 -12   0  180.78   15.10
 -12 -12   0  177.08   14.10
  12  12   0  184.18   16.00
 -12  12   0  200.48   15.70
  13 -12   0   -2.10    6.70
 -13 -12   0    1.60    5.10
  13  12   0   10.90    7.60
 -13  12   0    8.90    7.20
 -14 -12   0   95.19   11.80
  14 -12   0   93.19   12.70
  14  12   0  100.89   13.90
 -14  12   0  104.49   12.90
 -15 -12   0   15.90    6.70
  15 -12   0   13.10    8.60
  15  12   0   20.60    9.40
 -15  12   0   33.80    9.60
  16 -12   0   -6.60    7.00
 -16 -12   0   -4.20    5.10
 -16  12   0   -0.20    7.70
  16  12   0   11.00    8.40
  17 -12   0   23.50    9.90
 -17 -12   0   32.40    8.20
  17  12   0   37.00   10.50
 -17  12   0   25.50    9.40
 -18 -12   0   27.30    7.80
  18 -12   0   10.60    9.30
  18  12   0   38.20   11.30
 -18  12   0   27.30    9.90
  19 -12   0   53.09   12.40
 -19 -12   0   32.00    8.90
 -19  12   0   47.10   10.80
  19  12   0   44.70   12.90
 -20 -12   0    7.50    7.00
  20 -12   0   10.10   10.00
 -20  12   0    2.40    8.50
  20  12   0    6.20    9.80
 -21 -12   0   28.70    9.00
  21 -12   0   38.70   13.20
  21  12   0   41.50   13.10
 -21  12   0   30.00   10.40
 -22 -12   0   36.20    9.40
  22 -12   0   24.80   13.30
  22  12   0   64.79   14.10
 -22  12   0   25.70   10.50
 -23  12   0   22.90   10.50
   0 -13   0   -0.20    4.70
   0 -13   0   -0.90    5.20
   0  13   0    1.50    5.00
   1 -13   0  253.67   16.00
  -1 -13   0  267.17   18.30
   1 -13   0  278.57   15.20
  -1 -13   0  253.07   14.50
   1  13   0  301.47   16.70
  -1  13   0  277.07   16.00
   2 -13   0   -0.60    5.30
  -2 -13   0   -5.60    5.30
  -2 -13   0   -3.50    5.60
   2 -13   0    1.70    4.90
  -2  13   0   -3.90    4.80
   2  13   0    7.70    5.70
   3 -13   0   83.19   10.10
  -3 -13   0   99.59   11.80
   3  13   0   76.29   10.40
  -3  13   0   90.19   10.30
   4 -13   0   14.00    6.40
  -4 -13   0   15.60    7.00
   4 -13   0   19.10    6.70
   4  13   0   21.80    7.30
  -4  13   0   14.90    6.30
  -4  13   0   23.90    7.40
  -5 -13   0    2.40    5.90
   5 -13   0    8.70    5.60
   5 -13   0   -0.90    4.90
  -5  13   0   -0.10    5.00
  -5  13   0    2.10    5.20
   5  13   0    1.80    5.70
   6 -13   0   81.99    9.60
  -6 -13   0   51.79    9.80
   6 -13   0   73.49   10.10
   6 -13   0   66.69    9.40
   6  13   0   65.09   10.30
  -6  13   0   84.39   10.60
   7 -13   0   11.30    6.40
  -7 -13   0   15.10    7.40
   7 -13   0   16.60    7.30
   7  13   0   29.20    8.20
  -7  13   0   28.50    7.50
   8 -13   0  170.28   14.00
  -8 -13   0  168.68   15.60
  -8  13   0  168.38   14.70
   8  13   0  179.88   15.10
  -8  13   0  212.78   22.20
   9 -13   0  160.38   15.40
  -9 -13   0  131.69   14.00
  -9  13   0  151.58   14.50
   9  13   0  163.58   15.40
  10 -13   0   99.09   12.00
 -10 -13   0  107.09   13.00
  10  13   0   96.49   12.90
 -10  13   0  113.39   12.90
  11 -13   0  111.49   13.40
 -11 -13   0   77.39   11.70
  11  13   0  109.99   14.20
 -11  13   0  102.89   12.90
  12 -13   0   40.20    9.90
  12  13   0   37.10    9.60
 -12  13   0    6.50    7.70
  13 -13   0   52.49   10.50
 -13 -13   0   71.89   11.50
 -13  13   0   59.09   11.30
  13  13   0   45.30   10.80
  14 -13   0   14.30    9.00
 -14 -13   0   16.40    7.90
 -14  13   0   21.90    8.80
  14  13   0   19.40    9.60
  15 -13   0   53.69   11.80
 -15 -13   0   68.69   10.90
  15  13   0   67.39   12.20
 -15  13   0   70.79   11.80
  16 -13   0   25.30   10.70
 -16 -13   0   31.00    9.20
 -16  13   0   44.00   10.80
  16  13   0   38.20   11.00
 -17 -13   0   45.60    9.30
  17 -13   0   38.30   13.30
 -17  13   0   39.10   10.90
  17  13   0   44.50   12.30
 -18 -13   0   58.09   10.60
  18 -13   0   52.39   13.40
  18  13   0   50.49   12.40
 -18  13   0   36.00   10.50
  19 -13   0   -8.70    9.20
 -19 -13   0    2.70    6.80
 -19  13   0   -1.60    8.60
  19  13   0    7.00    9.40
  20 -13   0   -5.80   10.40
 -20  13   0   23.00   10.40
   0 -14   0   44.10    9.80
   0  14   0   56.19    9.10
  -1 -14   0   10.70    6.70
   1 -14   0   16.10    7.80
   1  14   0    7.10    5.90
  -1  14   0   19.80    6.50
   2 -14   0    7.00    7.10
  -2 -14   0    9.10    7.30
  -2  14   0   19.30    6.80
   2  14   0    9.70    6.50
   3 -14   0   15.80    7.40
   3 -14   0   25.80    8.10
  -3 -14   0   30.30    8.60
   3  14   0   29.30    8.10
  -3  14   0   45.60    8.50
   4 -14   0   34.30    8.90
  -4 -14   0   27.70    8.40
   4 -14   0   22.50    7.30
   4  14   0   20.40    7.90
   5 -14   0    6.80    6.10
  -5 -14   0    4.80    6.90
   5 -14   0   17.70    7.40
   5  14   0   20.90    7.60
  -6 -14   0   19.90    8.20
   6 -14   0    9.60    6.70
   6 -14   0   20.90    6.80
   6  14   0   28.00    8.30
   7 -14   0  101.09   16.40
  -7 -14   0   70.39   11.80
   7 -14   0   95.79   11.20
   7  14   0   89.19   12.60
   8 -14   0   11.30    5.80
   8 -14   0    1.40    7.20
  -8 -14   0    6.20    7.00
   8  14   0    8.10    7.10
   9 -14   0   -3.40    6.30
  -9 -14   0    1.10    6.40
   9  14   0   -3.90    6.20
  10 -14   0    0.60    7.20
 -10 -14   0   -1.40    6.50
  10  14   0    2.50    7.30
 -10  14   0   -3.60    6.80
 -11 -14   0    5.60    7.00
  11 -14   0   13.10    8.10
  11  14   0   25.10    9.30
 -11  14   0   12.60    8.40
  12 -14   0   18.50    8.90
 -12 -14   0    9.80    7.50
  12  14   0   22.60    9.00
 -12  14   0   16.70    8.30
  13 -14   0   -4.50    7.20
 -13 -14   0    5.30    7.20
  13  14   0   -0.50    7.40
 -13  14   0   -7.10    7.80
 -14 -14   0   25.40    8.40
  14 -14   0   19.50    9.20
  14  14   0   31.10   10.90
 -14  14   0   39.20   10.60
 -15 -14   0   23.10    8.70
  15 -14   0   13.80    9.40
  15  14   0   26.10   10.40
 -15  14   0   16.20    9.60
  16 -14   0   42.30   12.20
  16  14   0   58.59   13.50
 -16  14   0   61.49   11.70
 -17  14   0  -12.60    7.30
   0 -15   0    2.20    6.80
   0  15   0    4.70    6.10
   1 -15   0   61.59   11.90
  -1 -15   0   57.59   11.30
  -1  15   0   60.39   13.40
   1  15   0   77.19   10.50
  -2 -15   0    2.10    6.80
   2 -15   0    3.80    6.80
   2  15   0   -2.80    5.50
   3 -15   0   74.49   12.30
  -3 -15   0   61.09   11.50
   3  15   0   77.59   11.10
  -4 -15   0   44.20   10.80
   4 -15   0   56.89   11.20
   4  15   0   69.09   10.80
  -5 -15   0    6.40    7.80
   5  15   0   26.20    8.20
  -6 -15   0   50.79   12.40
   6  15   0   52.49   10.70
  -7 -15   0   -7.00    6.10
   7  15   0    8.90    7.40
  -8 -15   0   55.19   10.70
   8  15   0   46.00   10.00
   9 -15   0   32.30   11.50
  -9 -15   0   32.70   10.20
   9  15   0   46.50    9.80
 -10 -15   0   21.80    9.00
  10 -15   0   39.40    8.70
  10  15   0   31.20    9.70
 -11 -15   0   67.99   15.70
  11  15   0   83.59   13.20
 -12  15   0    6.00    7.90
  12  15   0    8.80    8.00
 -35   0   1   12.00    9.20
 -34   0   1   20.90    8.90
 -33   0   1   15.00    9.10
 -32   0   1    4.10    7.70
  32   0  -1   -9.50    8.40
  31   0  -1   14.50   10.10
 -31   0   1   18.30    8.10
  30   0  -1    5.60    9.70
  30   0  -1   11.10    8.40
 -30   0   1    3.30    6.70
 -29   0   1    2.80    6.00
  29   0  -1   -2.40    7.60
  29   0  -1   -4.20    7.70
  28   0  -1    6.80    8.10
 -28   0   1    6.10    6.30
  28   0  -1   -1.70    7.10
 -27   0   1   -0.60    5.30
  27   0  -1   -2.40    6.60
  27   0  -1    4.50    7.30
  26   0  -1   18.70    8.20
 -26   0   1   11.30    5.90
  26   0  -1   15.40    7.20
  25   0  -1   20.90    7.60
 -25   0   1    4.90    5.00
  25   0  -1   18.50    7.10
  24   0  -1   15.60    7.20
 -24   0   1   11.30    5.20
  24   0  -1    8.20    6.60
 -24   0   1   16.00    4.20
 -23   0   1   10.90    3.90
  23   0  -1   24.20    6.50
  23   0  -1    5.40    6.20
 -22   0   1    4.50    4.80
  22   0  -1   -6.10    5.40
 -22   0   1   -1.00    2.80
  22   0  -1    5.70    5.30
  21   0  -1   -0.40    4.80
  21   0  -1    3.40    5.50
 -21   0   1   -3.50    2.50
 -21   0   1    6.80    4.30
  20   0  -1    8.90    5.40
 -20   0   1    1.20    2.70
  20   0  -1   -0.80    4.60
 -20   0   1    7.90    4.10
  19   0  -1    5.80    4.80
  19   0  -1    9.30    4.60
  18   0  -1    4.80    4.20
 -18   0   1    5.40    3.70
  18   0  -1    2.50    4.30
 -18   0   1    9.10    2.90
  17   0  -1    2.70    3.60
 -17   0   1    1.70    3.30
 -17   0   1    0.80    2.30
  17   0  -1   -7.50    3.40
 -16   0   1    7.70    2.50
  16   0  -1    4.70    3.60
  16   0  -1    1.70    3.50
 -16   0   1    5.40    3.10
 -15   0   1   -2.00    2.50
 -15   0   1   -2.20    1.70
  15   0  -1    2.60    3.20
  15   0  -1   -1.80    3.00
 -14   0   1    8.30    2.20
  14   0  -1    3.10    2.80
 -14   0   1    2.10    2.60
  14   0  -1   -1.10    3.00
 -13   0   1    0.90    2.40
 -13   0   1   -0.50    1.50
  13   0  -1    1.40    2.90
  13   0  -1    0.40    2.70
 -12   0   1    7.50    1.90
 -12   0   1    1.10    2.50
  12   0  -1    4.30    2.80
  12   0  -1   -0.90    2.60
 -11   0   1    0.90    1.50
 -11   0   1   -1.10    2.30
  10   0  -1   -1.00    2.20
 -10   0   1    1.20    1.30
  10   0  -1    1.00    2.20
 -10   0   1    1.70    2.10
  -9   0   1    1.30    2.00
   9   0  -1   -0.90    2.10
   9   0  -1    2.50    2.20
  -9   0   1    1.90    1.40
  -8   0   1   -0.60    1.60
   8   0  -1    2.70    1.90
  -8   0   1    0.70    1.20
   8   0  -1    1.80    1.80
  -7   0   1    2.00    1.20
   7   0  -1    1.10    1.80
  -7   0   1    1.90    1.70
   7   0  -1    1.70    1.70
   5   0  -1   -0.30    1.40
  -5   0   1    0.90    1.00
   5   0  -1    1.30    1.50
  -5   0   1   -1.00    1.40
   4   0  -1    0.80    1.20
  -4   0   1   -3.30    1.00
  -4   0   1   -1.80    0.70
  -4   0   1    0.20    0.40
   4   0  -1    1.80    1.10
   4   0  -1   -1.20    0.90
  -3   0   1   -0.50    0.70
   3   0  -1   -1.10    0.70
  -3   0   1   -1.70    0.50
   3   0  -1   -0.50    0.70
   3   0  -1   -0.30    0.50
  -3   0   1   -0.10    0.70
  -3   0   1   -0.30    0.30
   3   0  -1   -0.10    0.80
  -2   0   1   -2.20    0.30
   2   0  -1   -2.30    0.50
   2   0  -1   -2.40    0.30
  -2   0   1   -3.30    0.40
   2   0  -1   -2.80    0.30
  -2   0   1   -2.60    0.50
  -2   0   1   -2.00    0.40
   2   0  -1   -2.20    0.60
  -1   0   1   -3.10    0.10
  -1   0   1   -2.60    0.20
   1   0  -1   -1.80    0.30
   1   0   1   -0.70    0.20
   1   0   1   -1.00    0.10
   1   0   1   -0.80    0.10
  -1   0  -1   -1.10    0.20
  -1   0  -1   -0.70    0.30
  -2   0  -1   -0.20    0.40
  -2   0  -1   -0.90    0.50
   2   0   1    0.20    0.50
   2   0   1   -0.80    0.20
   2   0   1    0.00    0.50
  -2   0  -1   -0.90    0.50
  -2   0  -1   -0.90    0.30
   3   0   1   -2.50    0.70
  -3   0  -1   -3.00    0.50
   3   0   1   -4.00    0.80
  -3   0  -1   -3.20    0.80
   3   0   1   -4.30    0.50
  -3   0  -1   -2.80    0.70
   3   0   1   -3.30    0.80
   3   0   1   -3.00    0.50
   4   0   1   -1.80    1.20
  -4   0  -1   -4.30    1.20
  -4   0  -1   -2.50    0.70
   4   0   1    2.00    1.20
   4   0   1   -0.90    0.80
   5   0   1   -0.10    0.90
   5   0   1    1.30    1.50
  -5   0  -1    0.30    0.90
  -5   0  -1   -2.50    1.50
   5   0   1   -0.90    1.40
   6   0   1    8.60    2.20
   6   0   1    2.50    2.00
  -7   0  -1    0.80    1.70
   7   0   1   -0.10    1.70
  -7   0  -1    7.50    1.30
   7   0   1    2.40    1.70
  -8   0  -1    2.70    1.80
  -8   0  -1    5.20    1.30
   9   0   1    1.00    2.10
  -9   0  -1    2.90    2.10
  -9   0  -1   -0.20    1.10
   9   0   1    1.30    2.00
 -10   0  -1   -1.90    2.00
  10   0   1    0.40    2.10
  10   0   1    0.40    2.30
 -10   0  -1    0.10    1.20
  11   0   1    5.10    2.90
 -11   0  -1   11.50    1.80
 -11   0  -1    0.70    2.30
  11   0   1    5.30    2.60
  12   0   1    3.60    2.80
  12   0   1    0.40    2.70
 -12   0  -1   -1.40    2.30
 -12   0  -1   -4.60    1.20
 -13   0  -1    9.90    2.00
 -13   0  -1    6.90    2.80
  13   0   1    4.90    3.10
  13   0   1   -0.30    2.70
  14   0   1    2.40    2.90
 -14   0  -1    4.20    2.70
 -14   0  -1   -2.40    1.50
  14   0   1    3.20    3.30
  15   0   1   12.20    3.60
  15   0   1    5.60    3.40
 -15   0  -1   11.30    2.30
 -15   0  -1    5.60    3.20
 -16   0  -1   -2.20    2.80
  16   0   1    3.00    3.70
  16   0   1    2.30    3.40
 -16   0  -1    2.70    2.00
  17   0   1   -4.00    3.30
 -17   0  -1    4.00    3.30
  17   0   1    0.80    3.80
 -17   0  -1    0.00    2.10
  18   0   1   -2.60    4.20
 -18   0  -1   -0.70    2.20
  18   0   1   -5.40    3.50
 -18   0  -1    0.60    3.50
 -19   0  -1   -4.50    3.20
 -19   0  -1    4.10    2.60
  19   0   1   -4.50    4.30
  19   0   1    0.30    4.00
  20   0   1    0.00    4.90
  20   0   1    2.90    4.70
 -21   0  -1   -3.50    4.00
 -21   0  -1   -0.10    2.70
  21   0   1    5.40    4.90
  21   0   1   12.20    5.80
  22   0   1    5.20    6.20
 -22   0  -1   15.70    3.90
  22   0   1   10.80    5.50
 -22   0  -1   12.80    5.10
 -23   0  -1   16.90    4.00
 -23   0  -1   25.70    6.00
  23   0   1   12.50    6.70
  23   0   1   19.20    6.30
  24   0   1    0.00    5.50
  24   0   1   -5.40    6.30
 -24   0  -1    2.60    5.30
 -25   0  -1   12.20    6.00
  25   0   1   16.80    6.80
  25   0   1   14.80    7.60
  26   0   1   -6.20    6.90
  26   0   1   -1.40    6.40
 -26   0  -1   11.10    6.10
 -27   0  -1    9.10    6.50
  27   0   1    3.90    8.20
  27   0   1    8.50    7.10
  28   0   1   35.70    9.40
  28   0   1   12.30    9.00
 -28   0  -1   -4.60    5.40
  29   0   1    3.00    8.70
  29   0   1   -4.40    7.00
 -29   0  -1    6.70    7.00
  30   0   1    9.90    8.70
 -30   0  -1    0.60    6.90
  30   0   1   -5.20    7.80
  31   0   1   21.50   10.90
 -31   0  -1   18.70    8.10
  31   0   1   -2.80    8.00
 -32   0  -1   -5.80    6.30
 -33   0  -1   13.80    8.60
 -34   0  -1    6.80    8.80
 -35   0  -1   21.00   10.00
 -35  -1   1   29.50   11.20
 -35   1   1   22.60   11.40
 -34  -1   1   49.00   11.60
  34  -1  -1   31.90   12.30
 -34   1   1   49.30   12.60
  33  -1  -1   96.69   15.20
 -33  -1   1  114.69   15.80
 -33   1   1  114.19   16.60
 -32  -1   1   64.19   12.30
  32  -1  -1   28.90   11.50
  32   1  -1   61.59   14.20
 -32   1   1   49.60   12.10
 -31  -1   1  123.99   15.80
  31  -1  -1  136.89   15.90
  31   1  -1  164.28   19.00
 -31   1   1  137.59   16.20
 -30  -1   1    3.80    6.60
  30  -1  -1  -14.20    7.80
  30   1  -1    4.70    8.30
 -30   1   1    9.60    7.50
  30   1  -1    8.20    9.00
  29  -1  -1   68.09   11.70
 -29  -1   1   70.79   11.30
  29  -1  -1   79.89   13.00
  29   1  -1   96.49   15.20
  29   1  -1   83.59   11.60
 -29   1   1   83.29   12.10
  28  -1  -1   30.60    9.50
 -28  -1   1   26.90    7.90
  28  -1  -1   33.20    9.60
  28   1  -1   30.90    9.80
  28   1  -1   15.40    7.70
 -28   1   1   36.60    8.90
  27  -1  -1  129.59   14.20
 -27  -1   1  148.49   13.40
  27  -1  -1  114.69   12.80
 -27   1   1  165.88   15.20
  27   1  -1  138.19   13.70
  27   1  -1  144.49   15.70
 -26  -1   1  195.48   14.20
  26  -1  -1  192.38   14.70
  26  -1  -1  200.78   15.30
 -26   1   1  168.88   13.80
  26   1  -1  202.38   15.80
  26   1  -1  183.98   14.10
  25  -1  -1   15.60    7.30
  25  -1  -1   33.10    8.20
 -25  -1   1   27.10    5.20
 -25  -1   1   28.10    6.90
  25   1  -1   40.10    9.10
  25   1  -1   26.40    7.70
 -25   1   1   23.50    7.10
 -24  -1   1  325.47   13.80
 -24  -1   1  316.07   16.80
  24  -1  -1  308.37   16.60
  24  -1  -1  309.27   16.90
  24   1  -1  315.27   17.80
  24   1  -1  310.97   16.40
 -24   1   1  321.97   17.60
 -23  -1   1    6.30    3.70
 -23  -1   1    8.00    4.90
  23  -1  -1    5.70    6.50
  23  -1  -1    4.20    5.80
 -23   1   1    8.30    5.10
  23   1  -1   -0.10    5.20
 -23   1   1    6.60    3.40
  23   1  -1   -1.30    6.20
  22  -1  -1  185.88   12.40
 -22  -1   1  183.38    9.60
  22  -1  -1  169.88   12.30
 -22  -1   1  183.18   11.50
 -22   1   1  179.08   12.30
  22   1  -1  174.78   11.60
 -22   1   1  175.78    9.00
  22   1  -1  180.28   13.10
  21  -1  -1   71.39    8.60
 -21  -1   1   78.39    6.40
  21  -1  -1   83.59    8.70
 -21  -1   1   87.09    8.40
  21   1  -1   78.59    9.30
 -21   1   1   89.19    9.00
  21   1  -1   85.69    8.60
 -21   1   1   93.99    6.60
  20  -1  -1  141.09   10.40
  20  -1  -1  128.99    9.90
 -20  -1   1  113.99    7.00
 -20  -1   1  124.79    9.00
 -20   1   1  105.89    6.80
 -20   1   1  134.09    9.70
  20   1  -1  117.69   10.00
  20   1  -1  134.89    9.40
  19  -1  -1  535.85   19.60
 -19  -1   1  523.95   16.80
  19  -1  -1  508.65   18.60
 -19  -1   1  524.55   18.80
 -19   1   1  494.75   18.90
 -19   1   1  447.06   16.10
  19   1  -1  512.35   18.70
  19   1  -1  507.85   19.80
  18  -1  -1   25.90    5.50
  18  -1  -1   31.10    5.40
 -18  -1   1   32.60    4.00
 -18  -1   1   23.60    4.80
  18   1  -1   28.10    5.60
 -18   1   1   30.90    3.70
  18   1  -1   29.40    5.30
 -18   1   1   22.80    5.00
  17  -1  -1  565.94   19.10
 -17  -1   1  573.54   19.20
  17  -1  -1  565.94   19.60
 -17  -1   1  561.64   17.60
  17   1  -1  534.15   19.10
 -17   1   1  567.44   19.40
 -17   1   1  562.24   17.30
  17   1  -1  582.24   20.10
  16  -1  -1  124.79    7.80
 -16  -1   1  121.69    7.60
  16  -1  -1  131.89    8.60
 -16  -1   1  135.59    6.50
 -16   1   1  129.79    8.00
 -16   1   1  130.99    6.30
  16   1  -1  131.59    8.40
  16   1  -1  119.79    7.70
 -15  -1   1  280.87   11.20
  15  -1  -1  280.27   11.40
 -15  -1   1  273.97    9.90
  15  -1  -1  286.47   11.90
 -15   1   1  266.97   11.60
 -15   1   1  284.27    9.90
  15   1  -1  296.77   11.40
  15   1  -1  275.77   11.90
  14  -1  -1  599.54   19.60
 -14  -1   1  631.64   19.20
  14  -1  -1  590.44   18.80
 -14  -1   1  613.04   17.90
  14   1  -1  618.14   19.80
 -14   1   1  616.84   19.60
 -14   1   1  618.64   17.80
  14   1  -1  624.74   19.30
 -13  -1   1  165.28    7.70
 -13  -1   1  157.88    6.60
  13  -1  -1  162.68    7.60
  13  -1  -1  163.18    8.30
  13   1  -1  160.78    8.20
  13   1  -1  164.78    7.60
 -13   1   1  164.98    6.50
 -13   1   1  162.38    8.00
 -12  -1   1 2323.47   57.79
  12  -1  -1 2237.08   59.79
  12  -1  -1 2275.27   58.89
 -12  -1   1 2274.37   58.69
  12   1  -1 2237.68   58.99
 -12   1   1 2276.47   59.19
 -12   1   1 2340.17   57.59
  12   1  -1 2277.27   59.79
  11  -1  -1  515.75   16.00
  11  -1  -1  514.25   16.80
 -11  -1   1  542.15   16.40
 -11  -1   1  509.45   15.50
  11   1  -1  618.14   16.60
 -11   1   1  516.35   15.20
 -11   1   1  528.25   16.80
  11   1  -1  595.24   17.20
  10  -1  -1 1445.86   39.50
 -10  -1   1 1453.55   38.60
  10  -1  -1 1490.35   38.60
 -10  -1   1 1451.25   37.90
 -10   1   1 1547.65   37.80
  10   1  -1 1452.05   38.80
  10   1  -1 1480.15   39.50
 -10   1   1 1497.25   39.20
   9  -1  -1  284.07   10.40
  -9  -1   1  301.57   10.00
  -9  -1   1  295.07    9.30
   9  -1  -1  310.27    9.70
   9   1  -1  303.47   10.40
  -9   1   1  298.17   10.40
   9   1  -1  304.57    9.80
  -9   1   1  323.27    9.20
  -8  -1   1   70.09    4.00
   8  -1  -1   67.39    4.50
  -8  -1   1   69.49    3.60
   8  -1  -1   74.09    3.90
   8   1  -1   73.09    4.50
  -8   1   1   72.49    4.40
   8   1  -1   61.49    3.80
  -8   1   1   74.99    3.30
   7  -1  -1  164.18    6.80
   7  -1  -1  177.38    5.90
  -7  -1   1  171.08    6.00
  -7  -1   1  175.68    6.30
   7   1  -1  171.48    6.10
  -7   1   1  195.18    5.80
  -7   1   1  180.38    6.80
   7   1  -1  171.68    6.80
   6  -1  -1  160.88    6.40
   6  -1  -1  167.78    5.40
  -6  -1   1  167.38    5.70
  -6  -1   1  174.98    5.90
  -6   1   1  177.88    5.30
  -6   1   1  164.98    6.20
   6   1  -1  157.88    5.80
   6   1  -1  137.49    6.50
   5  -1  -1  411.16   11.00
  -5  -1   1  401.16   11.20
   5  -1  -1  392.66   11.80
  -5  -1   1  411.86   11.20
  -5   1   1  400.26   11.70
  -5   1   1  414.26   10.80
   5   1  -1  399.06   11.20
   5   1  -1  384.66   11.70
   4  -1  -1  772.62   19.20
  -4  -1   1  768.42   19.50
   4  -1  -1  767.32   19.50
   4  -1  -1  732.03   20.30
  -4  -1   1  812.22   20.10
  -4  -1   1  754.12   19.70
  -4   1   1  751.32   20.00
  -4   1   1  792.92   19.30
   4   1  -1  751.72   20.30
  -4   1   1  753.02   19.40
   4   1  -1  736.43   19.60
  -3  -1   1 2463.55   60.19
   3  -1  -1 2513.45   59.69
  -3  -1   1 2457.95   60.39
  -3  -1   1 2432.26   59.99
   3  -1  -1 2413.46   60.99
   3  -1  -1 2450.65   60.59
   3   1  -1 2379.96   60.39
   3   1  -1 2387.06   59.59
  -3   1   1 2410.66   60.19
  -3   1   1 2534.95   59.79
  -3   1   1 2424.66   60.19
   3   1  -1 2438.46   61.09
  -2  -1   1 1938.61   48.20
   2  -1  -1 1909.21   48.00
  -2  -1   1 1936.31   48.10
   2  -1  -1 1892.91   48.40
   2  -1  -1 1994.70   48.80
   2  -1  -1 2031.70   47.80
   2  -1  -1 1925.21   48.60
  -2  -1   1 1947.11   48.40
   2  -1  -1 1860.51   48.10
  -2  -1   1 1923.81   48.80
  -2   1   1 1978.50   48.10
  -2   1   1 1977.70   47.80
   2   1  -1 1900.21   48.80
   2   1  -1 2126.39   48.70
   2   1  -1 1928.01   47.90
   2   1  -1 1898.31   48.20
   1  -1  -1 3265.97   80.69
   1  -1  -1 3208.08   83.19
   1  -1  -1 3443.56   81.79
   1  -1  -1 3099.19   82.39
  -1  -1   1 3391.56   81.49
  -1  -1   1 3348.57   81.99
  -1  -1   1 3000.40   82.49
  -1  -1   1 3363.96   80.89
  -1  -1   1 3332.87   80.89
  -1   1   1 3348.66   80.69
   1   1  -1 3379.36   80.79
   1   1  -1 3277.87   83.49
   1   1  -1 3371.46   81.99
  -1   1   1 3424.96   81.59
  -1   1   1 3382.96   82.29
  -1   1   1 3315.47   81.89
   0  -1  -1 1826.82   51.29
   0  -1   1 1763.32   51.89
   0  -1  -1 1809.62   51.99
   0  -1  -1 1754.42   51.69
   0  -1   1 1722.73   50.79
   0   1   1 2301.37   51.29
   0   1  -1 2268.47   52.09
   0   1   1 2307.47   52.09
   0   1   1 2308.37   51.89
   0   1  -1 2279.67   52.49
   0   1  -1 2271.67   52.19
   0   1   1 2308.07   51.49
   0   1  -1 2291.67   50.99
   1  -1   1 3063.89   81.79
   1  -1   1 3317.57   79.69
  -1  -1  -1 3304.97   80.69
  -1  -1  -1 3286.57   80.09
  -1  -1  -1 3274.67   81.09
   1  -1   1 3329.77   80.99
   1  -1   1 3128.19   79.99
  -1  -1  -1 3129.59   81.19
  -1   1  -1 3250.17   81.59
  -1   1  -1 3387.76   80.39
   1   1   1 3309.17   80.89
  -1   1  -1 3310.17   80.99
   1   1   1 3345.77   80.09
  -1   1  -1 3342.47   79.99
   1   1   1 3315.27   80.59
   2  -1   1 1933.21   48.60
  -2  -1  -1 1927.51   48.20
  -2  -1  -1 1892.61   46.90
  -2  -1  -1 1876.21   47.40
   2  -1   1 1976.90   46.70
  -2  -1  -1 1906.51   46.90
   2  -1   1 1868.71   47.40
   2  -1   1 1855.51   47.00
   2   1   1 1897.51   47.90
   2   1   1 1923.61   46.90
  -2   1  -1 1990.00   46.70
   2   1   1 1872.71   47.30
   2   1   1 1857.91   47.00
  -2   1  -1 1940.41   48.00
  -2   1  -1 1925.51   47.00
  -3  -1  -1  166.28    4.70
   3  -1   1  180.98    4.60
   3  -1   1  172.28    5.10
  -3  -1  -1  167.58    5.30
  -3   1  -1  176.18    4.70
   3   1   1  164.38    4.70
   3   1   1  165.48    5.50
  -3   1  -1  174.58    5.90
   3   1   1  170.58    5.60
  -3   1  -1  172.18    5.50
  -4  -1  -1 1376.26   34.40
  -4  -1  -1 1397.66   34.70
   4  -1   1 1404.16   33.70
   4  -1   1 1389.16   34.80
  -4  -1  -1 1325.97   34.70
  -4   1  -1 1445.56   33.80
   4   1   1 1381.96   35.30
  -4   1  -1 1347.27   34.70
  -4   1  -1 1338.07   35.50
   4   1   1 1366.46   34.40
   5  -1   1 1085.49   26.60
  -5  -1  -1 1041.80   27.60
  -5  -1  -1 1084.29   27.60
  -5  -1  -1 1188.58   27.90
   5  -1   1 1070.39   27.70
   5   1   1 1039.90   27.30
   5   1   1 1037.10   28.20
  -5   1  -1 1041.60   27.80
  -5   1  -1 1061.99   28.50
  -5   1  -1 1100.59   26.60
   6  -1   1  154.88    6.30
   6  -1   1  156.38    5.70
  -6  -1  -1  166.18    5.70
  -6  -1  -1  188.28    6.40
  -6   1  -1  169.98    4.90
  -6   1  -1  158.68    6.10
   6   1   1  162.18    6.60
   6   1   1  170.28    5.60
  -7  -1  -1   22.70    2.60
  -7  -1  -1   29.10    2.40
  -7   1  -1   19.50    2.60
   7   1   1   23.40    2.90
  -7   1  -1   21.30    1.70
   7   1   1   25.00    2.30
  -8  -1  -1  258.27    8.80
   8  -1   1  249.18    9.20
  -8  -1  -1  248.78    8.10
   8  -1   1  247.78    8.40
   8   1   1  259.07    9.20
   8   1   1  253.47    8.20
  -8   1  -1  280.77    7.50
  -8   1  -1  263.57    9.00
   9  -1   1 1626.34   42.70
  -9  -1  -1 1638.84   42.60
   9  -1   1 1628.34   43.50
  -9  -1  -1 1648.24   41.90
   9   1   1 1655.03   43.50
   9   1   1 1639.04   42.50
  -9   1  -1 1658.33   42.90
  -9   1  -1 1692.53   41.20
 -10  -1  -1   -0.50    1.40
  10  -1   1    1.10    2.40
 -10  -1  -1    1.40    2.20
  10  -1   1    0.30    2.10
 -10   1  -1    0.30    1.30
 -10   1  -1    0.50    2.10
  10   1   1   -5.60    2.30
  10   1   1    1.10    2.00
 -11  -1  -1  557.84   15.70
  11  -1   1  553.54   16.60
 -11  -1  -1  539.75   16.70
  11  -1   1  557.04   17.30
  11   1   1  525.05   17.10
 -11   1  -1  569.74   15.30
  11   1   1  556.74   16.50
 -11   1  -1  550.24   17.10
  12  -1   1    2.90    2.70
 -12  -1  -1    0.50    2.50
  12  -1   1    0.90    2.60
 -12  -1  -1    3.60    1.80
 -12   1  -1    1.10    2.60
 -12   1  -1    2.70    1.60
 -13  -1  -1  329.57   10.50
  13  -1   1  306.57   12.00
  13  -1   1  307.67   11.40
 -13  -1  -1  310.97   11.70
 -13   1  -1  317.67   12.00
  13   1   1  332.67   11.40
  13   1   1  318.27   12.20
 -13   1  -1  323.47   10.00
  14  -1   1  191.88    9.30
 -14  -1  -1  199.88    7.50
 -14  -1  -1  195.38    9.00
  14  -1   1  187.78    8.80
 -14   1  -1  205.38    9.40
  14   1   1  194.28    8.50
 -14   1  -1  193.88    7.10
  14   1   1  198.38    9.60
 -15  -1  -1  473.05   16.70
  15  -1   1  495.15   17.10
 -15  -1  -1  498.15   15.20
  15  -1   1  502.45   16.70
  15   1   1  487.45   17.20
  15   1   1  490.15   16.40
 -15   1  -1  503.85   17.20
 -15   1  -1  497.45   14.80
  16  -1   1  461.05   16.10
 -16  -1  -1  432.56   14.00
 -16  -1  -1  439.06   16.20
  16  -1   1  447.26   16.30
 -16   1  -1  443.96   13.80
 -16   1  -1  450.15   16.30
  16   1   1  452.05   16.90
  16   1   1  450.15   15.60
  17  -1   1   88.69    7.40
  17  -1   1   86.79    8.00
 -17  -1  -1   83.19    6.80
 -17  -1  -1   86.79    5.30
 -17   1  -1   96.79    7.60
  17   1   1   83.29    6.90
 -17   1  -1   85.19    5.00
  17   1   1   84.39    7.70
 -18  -1  -1  336.87   13.90
 -18  -1  -1  348.87   12.10
  18  -1   1  332.87   14.20
  18  -1   1  341.87   14.20
 -18   1  -1  296.37   11.20
  18   1   1  330.87   13.60
 -18   1  -1  313.87   14.20
  18   1   1  326.87   14.60
 -19  -1  -1   89.19    8.20
 -19  -1  -1   94.29    6.00
  19  -1   1  101.29    8.90
  19  -1   1  102.09    8.70
 -19   1  -1   81.99    5.60
 -19   1  -1   98.49    9.00
  19   1   1   86.49    7.90
  19   1   1   97.69    9.20
 -20  -1  -1   51.99    5.20
  20  -1   1   50.09    7.20
 -20  -1  -1   48.20    7.00
  20  -1   1   47.00    7.00
 -20   1  -1   41.20    4.50
  20   1   1   60.49    7.00
  20   1   1   50.49    8.00
 -20   1  -1   49.80    7.20
  21  -1   1  301.77   15.10
  21  -1   1  319.87   15.50
 -21  -1  -1  328.17   15.20
 -21  -1  -1  310.67   12.20
  21   1   1  311.97   15.80
 -21   1  -1  299.37   11.70
 -21   1  -1  323.57   15.80
  21   1   1  318.07   14.90
  22  -1   1   19.90    6.50
 -22  -1  -1   29.60    6.20
  22  -1   1   13.30    6.30
 -22  -1  -1   23.10    4.50
 -22   1  -1   19.40    5.80
  22   1   1   30.10    7.20
  22   1   1   28.60    6.80
 -22   1  -1   26.30    4.00
 -23  -1  -1  467.45   20.20
  23  -1   1  493.25   20.50
 -23  -1  -1  462.65   16.90
  23  -1   1  502.75   21.10
  23   1   1  478.05   19.40
  23   1   1  486.55   22.50
 -23   1  -1  443.26   20.30
 -24  -1  -1   35.70    6.90
  24  -1   1   28.10    7.60
  24  -1   1   28.90    7.80
 -24  -1  -1   33.20    5.30
  24   1   1   34.80    8.60
  24   1   1   36.40    7.40
 -24   1  -1   28.20    7.10
  25  -1   1  350.56   18.60
 -25  -1  -1  313.57   16.80
  25  -1   1  326.27   17.50
  25   1   1  337.07   19.00
 -25   1  -1  344.37   18.10
  25   1   1  321.07   17.30
  26  -1   1  161.38   14.30
  26  -1   1  168.08   14.50
 -26  -1  -1  174.68   14.10
  26   1   1  173.28   13.30
 -26   1  -1  162.98   13.60
  26   1   1  177.68   15.70
  27  -1   1  215.18   16.10
 -27  -1  -1  164.98   13.70
  27  -1   1  155.48   13.60
  27   1   1  149.09   13.40
 -27   1  -1  173.38   16.00
  27   1   1  181.18   17.40
 -28  -1  -1   96.09   12.30
  28  -1   1   78.79   11.40
  28  -1   1   94.19   12.90
 -28   1  -1   91.09   12.60
  28   1   1   75.89   10.60
  28   1   1   91.69   14.10
  29  -1   1    9.40    9.00
 -29  -1  -1   29.70    8.50
  29  -1   1   26.60   10.40
 -29   1  -1   38.60    9.60
  29   1   1   18.60    9.50
  29   1   1   12.80    7.70
  30  -1   1  117.39   14.80
  30  -1   1  127.59   15.80
 -30  -1  -1  135.79   15.40
  30   1   1  137.39   17.90
 -30   1  -1  128.89   15.20
 -31  -1  -1    7.20    7.60
  31  -1   1   -8.20    8.20
 -31   1  -1   -1.40    7.00
  31   1   1   14.70   11.30
  32  -1   1   68.49   13.50
 -32  -1  -1   85.09   13.50
  32   1   1   81.99   14.70
 -32   1  -1  111.59   15.30
  33  -1   1   27.00   12.00
 -33  -1  -1   26.20   10.20
 -33   1  -1   29.80   10.30
  33   1   1   31.80   12.90
 -34  -1  -1   21.10    9.70
 -34   1  -1   23.40   10.00
 -35  -1  -1  127.09   18.00
 -35   1  -1  101.99   17.70
 -34  -2   1    6.50    7.90
  34  -2  -1    0.00   10.70
 -34   2   1   16.50    8.90
  33  -2  -1    3.00   10.70
 -33  -2   1   21.60    9.30
 -33   2   1   33.70   11.70
  33   2  -1   -1.50   11.40
 -32  -2   1   11.00    7.60
  32  -2  -1    4.40   10.30
  32   2  -1    9.10   11.20
 -32   2   1    9.10    8.00
  31  -2  -1    4.30    9.60
 -31  -2   1   20.70    8.90
 -31   2   1   22.90    9.20
  31   2  -1   19.30   12.10
  30  -2  -1   15.30    9.40
 -30  -2   1    7.80    7.20
 -30   2   1    6.40    7.30
  30   2  -1    9.00    9.90
  29  -2  -1    8.10    8.60
 -29  -2   1   12.40    6.80
  29   2  -1   10.80   10.00
 -29   2   1    3.40    6.10
 -28  -2   1   25.80    7.50
  28  -2  -1   47.00    9.70
  28   2  -1   44.30   10.70
 -28   2   1   24.10    8.40
  28   2  -1   36.70    9.10
  27  -2  -1   -4.50    6.80
  27  -2  -1   -1.70    6.90
 -27  -2   1    5.40    5.60
 -27  -2   1    6.80    6.10
 -27   2   1   16.20    6.70
  27   2  -1    6.90    8.10
  27   2  -1   -3.10    6.30
 -26  -2   1   18.00    6.30
  26  -2  -1   22.80    8.00
  26  -2  -1   22.20    8.10
 -26  -2   1   14.70    5.10
 -26   2   1   19.00    7.40
  26   2  -1   23.30    9.00
  26   2  -1   12.50    6.40
 -25  -2   1   27.50    5.30
  25  -2  -1   17.60    7.50
  25  -2  -1   23.50    7.90
 -25  -2   1   31.20    7.20
  25   2  -1   13.40    6.70
  25   2  -1   42.30    9.40
 -25   2   1   18.80    7.00
 -24  -2   1    8.00    4.10
 -24  -2   1    8.20    5.10
  24  -2  -1   10.60    6.30
  24  -2  -1    4.80    6.30
 -24   2   1    1.40    5.30
  24   2  -1    4.10    5.50
  24   2  -1    1.70    6.90
  23  -2  -1    7.50    5.90
 -23  -2   1    1.20    4.70
  23  -2  -1   -2.40    5.70
 -23  -2   1    3.80    3.60
  23   2  -1    1.00    6.40
  23   2  -1    2.20    5.10
 -23   2   1    4.60    5.20
 -22  -2   1   26.10    4.60
 -22  -2   1   24.50    5.90
  22  -2  -1   22.10    6.90
  22  -2  -1   26.00    6.70
 -22   2   1   16.50    5.70
  22   2  -1   26.80    6.10
  22   2  -1   22.90    7.40
 -22   2   1   24.10    4.40
 -21  -2   1   88.69    8.70
  21  -2  -1  105.19   10.30
  21  -2  -1   89.29    9.10
 -21  -2   1   93.39    7.10
  21   2  -1  107.79   10.40
  21   2  -1  110.69    9.40
 -21   2   1  100.69    9.80
 -21   2   1   91.79    6.40
  20  -2  -1   65.99    7.60
 -20  -2   1   45.30    6.60
  20  -2  -1   51.69    7.30
 -20  -2   1   45.30    5.30
 -20   2   1   46.30    4.90
 -20   2   1   46.00    6.60
  20   2  -1   41.70    6.20
  20   2  -1   31.50    7.00
  19  -2  -1   16.40    5.00
  19  -2  -1   20.20    5.70
 -19  -2   1   30.30    4.20
 -19  -2   1   15.60    4.60
 -19   2   1   13.70    4.90
 -19   2   1   18.80    3.40
  19   2  -1   17.00    5.60
  19   2  -1   15.60    4.70
 -18  -2   1   18.80    4.50
 -18  -2   1   23.60    3.90
  18  -2  -1   32.30    5.80
  18  -2  -1   19.20    4.80
  18   2  -1   20.80    4.80
 -18   2   1   20.90    3.60
 -18   2   1   24.00    5.40
  18   2  -1   19.10    5.60
 -17  -2   1    1.40    3.00
  17  -2  -1    6.40    3.90
  17  -2  -1    1.90    4.10
  17   2  -1   17.40    4.00
  17   2  -1   11.40    4.50
 -17   2   1    6.10    2.40
 -17   2   1   13.60    4.40
 -16  -2   1    2.10    2.80
  16  -2  -1    7.00    4.00
  16  -2  -1    5.50    3.60
 -16  -2   1    3.30    2.40
 -16   2   1    3.50    2.10
  16   2  -1    2.90    4.00
 -16   2   1    4.60    3.50
  16   2  -1    2.40    3.30
 -15  -2   1   19.50    3.30
  15  -2  -1   24.30    4.50
 -15  -2   1   19.30    3.80
  15  -2  -1   17.90    3.80
  15   2  -1   21.30    4.80
 -15   2   1   20.30    2.90
  15   2  -1   21.90    3.90
 -15   2   1   24.70    4.60
  14  -2  -1    0.70    2.60
 -14  -2   1   10.60    2.60
  14  -2  -1    6.70    3.60
 -14  -2   1    2.30    2.80
  14   2  -1   -0.70    3.30
  14   2  -1    3.50    2.70
 -14   2   1   11.30    2.30
 -14   2   1    4.30    3.20
  13  -2  -1   68.99    6.40
  13  -2  -1   63.39    5.10
 -13  -2   1   57.49    4.30
 -13  -2   1   58.69    5.10
  13   2  -1   62.39    4.90
 -13   2   1   64.89    3.90
 -13   2   1   64.69    5.70
  13   2  -1   66.69    6.10
  12  -2  -1   26.50    4.20
 -12  -2   1   30.00    3.70
  12  -2  -1   31.30    3.50
 -12  -2   1   37.40    3.60
 -12   2   1   20.90    3.80
 -12   2   1   34.60    3.00
  12   2  -1   25.60    4.30
  12   2  -1   31.00    3.60
  11  -2  -1   13.90    2.60
  11  -2  -1   12.30    3.40
 -11   2   1   11.50    2.00
 -11   2   1    9.70    3.00
  10  -2  -1  174.78    6.80
 -10  -2   1  178.98    7.10
 -10  -2   1  180.58    7.00
  10  -2  -1  170.38    8.10
  10   2  -1  176.58    6.90
  10   2  -1  169.68    7.90
 -10   2   1  177.48    6.20
 -10   2   1  166.78    7.80
   9  -2  -1   67.59    3.80
  -9  -2   1   66.89    4.00
  -9  -2   1   60.59    4.10
   9  -2  -1   59.59    4.90
   9   2  -1   59.09    5.10
   9   2  -1   69.59    4.10
  -9   2   1   62.39    3.30
  -9   2   1   69.59    4.90
   8  -2  -1   54.09    3.30
  -8  -2   1   52.69    3.70
  -8  -2   1   55.79    3.60
   8  -2  -1   47.80    4.40
  -8   2   1   52.49    3.00
   8   2  -1   52.29    3.40
   8   2  -1   58.09    4.90
  -8   2   1   55.69    4.40
  -7  -2   1  407.36   12.20
  -7  -2   1  401.86   11.90
   7  -2  -1  404.76   13.00
   7  -2  -1  402.36   11.60
   7   2  -1  396.66   12.90
  -7   2   1  420.56   12.80
   7   2  -1  409.06   11.70
  -7   2   1  402.96   11.40
  -6  -2   1  247.18    8.00
   6  -2  -1  296.87    9.40
   6  -2  -1  250.07    7.60
  -6  -2   1  243.48    8.40
  -6   2   1  263.87    8.90
   6   2  -1  256.97    9.10
   6   2  -1  247.98    7.80
  -6   2   1  243.78    7.60
  -5  -2   1  132.39    5.30
   5  -2  -1  129.89    4.40
  -5  -2   1  134.59    4.90
   5  -2  -1  130.29    5.70
  -5   2   1  136.89    5.70
   5   2  -1  128.09    5.90
   5   2  -1  124.39    4.60
  -5   2   1  135.59    4.70
  -4  -2   1    2.20    1.50
  -4  -2   1    3.30    1.40
   4  -2  -1    4.20    1.10
   4   2  -1    5.40    2.20
  -4   2   1    2.20    1.80
  -4   2   1    2.80    1.40
  -3  -2   1   26.30    2.50
  -3  -2   1   29.20    2.10
  -3  -2   1   30.60    2.30
   3  -2  -1   29.20    2.70
  -3   2   1   25.40    2.70
   3   2  -1   30.70    2.30
  -3   2   1   26.60    2.80
   3   2  -1   23.80    2.80
  -3   2   1   29.30    2.40
  -2  -2   1 1038.80   26.90
  -2  -2   1 1051.59   26.50
   2  -2  -1 1140.79   27.80
  -2   2   1 1061.69   27.10
  -2   2   1 1041.50   27.60
  -2   2   1 1055.09   27.30
   2   2  -1 1066.79   27.90
   2   2  -1 1026.70   27.00
   2   2  -1 1046.30   27.50
  -2   2   1 1046.10   27.10
   2   2  -1 1034.10   26.50
  -1  -2   1  319.97    9.00
  -1  -2   1  335.67    9.80
   1   2  -1  336.07    9.70
   1   2  -1  325.97    9.90
  -1   2   1  323.77    9.50
  -1   2   1  327.27    9.50
  -1   2   1  328.97    9.40
   1   2  -1  313.07    9.30
  -1   2   1  323.97    9.60
   0  -2   1  625.44   16.30
   0  -2  -1  611.64   16.00
   0   2  -1  603.94   16.40
   0   2  -1  589.44   15.70
   0   2   1  596.94   15.90
   0   2   1  601.34   16.20
   0   2  -1  584.64   16.10
   0   2   1  600.94   16.30
   0   2   1  590.84   16.00
   0   2  -1  603.84   16.30
  -1  -2  -1   22.50    1.90
  -1  -2  -1   28.30    2.20
   1   2   1   30.50    2.70
   1   2   1   23.80    1.90
  -1   2  -1   27.70    2.30
  -1   2  -1   26.10    2.20
   1   2   1   31.30    2.60
  -1   2  -1   31.00    2.60
  -1   2  -1   29.20    2.50
  -2  -2  -1    1.20    1.00
  -2  -2  -1    1.40    1.20
   2   2   1    1.90    1.10
  -2   2  -1   -0.70    1.20
  -2   2  -1    3.10    1.90
   2   2   1    0.80    1.70
  -2   2  -1    0.30    1.50
   2   2   1   -4.00    1.60
  -2   2  -1   -1.40    1.40
  -3  -2  -1  374.26   10.60
   3  -2   1  365.26   10.50
  -3  -2  -1  380.56    9.90
   3  -2   1  381.36   10.50
  -3   2  -1  373.96   11.60
   3   2   1  371.96   10.00
   3   2   1  391.26   11.50
  -3   2  -1  382.66   10.40
  -3   2  -1  375.46   11.10
   3   2   1  377.36   11.40
   4  -2   1  595.54   16.30
  -4  -2  -1  601.94   16.40
   4  -2   1  641.94   15.90
  -4  -2  -1  626.24   15.70
   4   2   1  606.24   15.80
   4   2   1  612.94   17.20
   4   2   1  604.24   17.30
  -4   2  -1  598.94   17.50
  -4   2  -1  609.94   16.90
  -4   2  -1  636.54   16.10
  -5  -2  -1  309.47    9.30
  -5  -2  -1  309.97    8.40
   5  -2   1  305.27    8.30
   5  -2   1  297.97    8.80
  -5   2  -1  305.87   10.20
   5   2   1  287.17    9.90
  -5   2  -1  296.57    9.70
  -5   2  -1  300.07    8.50
   5   2   1  299.57    8.40
  -6  -2  -1  859.71   23.00
   6  -2   1  866.41   22.80
  -6  -2  -1  861.11   23.30
  -6   2  -1  874.41   24.30
   6   2   1  861.11   24.00
  -6   2  -1  873.31   22.10
  -6   2  -1  872.61   23.50
   6   2   1  855.21   22.30
  -7  -2  -1  222.58    7.70
   7  -2   1  210.48    7.20
  -7  -2  -1  209.58    7.60
  -7   2  -1  215.88    6.40
   7   2   1  215.78    6.70
  -7   2  -1  212.08    8.00
   7   2   1  211.28    8.30
  -7   2  -1  214.18    8.50
  -8  -2  -1  219.68    8.00
   8  -2   1  217.58    7.70
  -8  -2  -1  230.18    8.00
   8  -2   1  208.78    8.70
   8   2   1  234.48    7.30
  -8   2  -1  224.28    8.60
  -8   2  -1  224.08    6.70
   8   2   1  213.48    8.70
   9  -2   1  848.12   23.50
  -9  -2  -1  852.71   23.70
   9  -2   1  859.41   24.90
  -9  -2  -1  855.91   23.60
   9   2   1  888.61   23.20
  -9   2  -1  863.61   22.30
  -9   2  -1  885.61   24.40
   9   2   1  855.51   24.80
 -10  -2  -1   87.19    4.70
  10  -2   1   88.09    5.00
  10  -2   1   89.69    6.10
 -10  -2  -1   84.89    5.20
  10   2   1   79.59    5.70
 -10   2  -1   85.89    3.70
  10   2   1   86.79    4.50
 -10   2  -1   93.79    5.80
 -11  -2  -1   85.79    4.70
  11  -2   1   68.89    6.00
  11  -2   1   82.49    5.00
 -11  -2  -1   76.59    5.20
 -11   2  -1   72.59    3.60
  11   2   1   81.19    6.20
 -11   2  -1   72.39    5.40
  11   2   1   80.69    4.70
  12  -2   1   36.00    4.70
  12  -2   1   40.20    4.10
 -12   2  -1   37.00    2.70
  12   2   1   39.90    4.90
 -12   2  -1   37.50    4.50
  13  -2   1   -0.10    2.90
  13  -2   1    3.90    2.80
 -13  -2  -1    5.80    2.20
 -13  -2  -1    7.10    2.70
 -13   2  -1    8.30    1.70
 -13   2  -1    3.50    2.80
  13   2   1    4.90    2.50
  13   2   1    2.40    3.50
 -14  -2  -1  222.08    9.90
  14  -2   1  231.18   10.60
 -14  -2  -1  225.18    8.70
  14  -2   1  232.58    9.50
  14   2   1  235.18   10.80
 -14   2  -1  242.18   10.40
 -14   2  -1  207.18    7.70
  14   2   1  239.68    9.30
 -15  -2  -1   27.20    3.50
 -15  -2  -1   25.00    4.20
  15  -2   1   28.40    4.20
  15  -2   1   23.10    4.60
 -15   2  -1   30.70    4.70
 -15   2  -1   23.30    2.70
  15   2   1   25.50    5.10
  15   2   1   32.00    4.20
 -16  -2  -1   45.00    5.50
  16  -2   1   52.89    5.60
  16  -2   1   42.90    6.00
 -16  -2  -1   46.50    4.50
 -16   2  -1   44.60    3.60
  16   2   1   48.10    6.40
  16   2   1   45.40    5.10
 -16   2  -1   45.00    5.90
  17  -2   1   25.70    4.90
 -17  -2  -1   20.20    4.30
  17  -2   1   23.90    5.20
 -17  -2  -1   26.40    3.70
  17   2   1   24.00    5.80
 -17   2  -1   24.20    4.90
  17   2   1   22.50    4.50
 -17   2  -1   24.70    3.20
 -18  -2  -1   65.09    5.20
  18  -2   1   49.80    6.80
  18  -2   1   48.80    6.10
 -18  -2  -1   53.49    6.50
  18   2   1   59.29    7.70
 -18   2  -1   47.10    4.10
 -18   2  -1   55.09    6.70
  18   2   1   60.89    6.20
  19  -2   1    9.50    5.10
 -19  -2  -1    7.60    4.10
 -19  -2  -1    6.20    2.90
  19  -2   1    6.00    4.90
 -19   2  -1    1.40    2.30
  19   2   1    0.30    5.10
 -19   2  -1    5.30    4.40
  19   2   1    3.70    4.30
 -20  -2  -1   29.90    4.30
  20  -2   1   41.60    6.70
 -20  -2  -1   32.30    6.10
  20  -2   1   26.00    6.30
  20   2   1   25.80    6.90
 -20   2  -1   31.00    3.80
  20   2   1   25.00    5.40
 -20   2  -1   27.70    5.80
 -21  -2  -1   56.09    5.70
 -21  -2  -1   72.09    8.10
  21  -2   1   76.79    8.80
 -21   2  -1   77.29    6.60
 -21   2  -1   71.59    8.70
  21   2   1   67.59    7.50
  21   2   1   76.99    9.70
 -22  -2  -1   42.30    7.00
 -22  -2  -1   52.19    5.70
  22  -2   1   57.69    8.40
  22  -2   1   58.09    8.20
  22   2   1   43.90    7.10
 -22   2  -1   56.79    7.80
  22   2   1   54.39    9.20
 -23  -2  -1   94.99    9.90
  23  -2   1  110.19   11.30
 -23  -2  -1   94.99    7.30
  23  -2   1  126.99   11.50
  23   2   1   78.89    8.90
 -23   2  -1   96.19   10.60
  23   2   1  102.49   11.50
  24  -2   1   44.20    8.40
 -24  -2  -1   39.30    5.50
 -24  -2  -1   39.10    7.20
  24  -2   1   36.80    8.10
  24   2   1   38.60    9.10
 -24   2  -1   34.10    7.50
  24   2   1   38.30    7.40
 -25  -2  -1   12.60    4.30
  25  -2   1    8.50    7.10
 -25  -2  -1   23.60    6.50
  25  -2   1   20.50    7.70
 -25   2  -1   14.00    6.30
  25   2   1   19.70    8.70
  25   2   1   19.50    6.40
 -26  -2  -1   96.69   11.50
  26  -2   1  135.09   13.10
  26  -2   1   99.99   11.40
 -26  -2  -1  106.79    9.20
  26   2   1   92.49   12.80
  26   2   1   90.99   10.70
 -26   2  -1   92.49   12.00
 -27  -2  -1   38.40    7.90
  27  -2   1   24.30    8.40
  27  -2   1   34.30    9.30
 -27   2  -1   40.90    9.10
  27   2   1   51.09   11.20
  27   2   1   33.00    8.70
  28  -2   1   37.80   10.20
 -28  -2  -1   28.00    8.30
  28  -2   1   29.30   10.20
 -28   2  -1   33.60    9.20
  28   2   1   24.80   10.30
  29  -2   1   31.40   11.10
 -29  -2  -1   20.30    8.00
  29  -2   1   30.80   10.20
 -29   2  -1   24.30    8.90
  29   2   1   29.40   11.00
 -30  -2  -1   11.10    7.40
  30  -2   1   11.20    9.20
 -30   2  -1   16.20    8.40
  30   2   1    4.30   10.30
 -31  -2  -1   40.40   10.50
  31  -2   1   -3.80    8.80
  31   2   1   17.60   10.90
 -31   2  -1   12.90    8.10
 -32  -2  -1    9.40    8.40
  32  -2   1    6.40   10.30
  32   2   1    9.90   10.90
 -32   2  -1    6.80    8.50
  33  -2   1    4.90   10.30
 -33  -2  -1   15.30    8.80
  33   2   1    3.10   12.60
 -33   2  -1   25.40   10.00
  34  -2   1   15.10   11.40
 -34  -2  -1   21.20   10.40
  34   2   1   39.90   13.40
 -34   2  -1    7.70    9.60
 -34  -3   1   38.00   10.80
  34  -3  -1   36.60   12.60
 -34   3   1   30.90   12.70
  34   3  -1   40.90   15.70
  33  -3  -1   28.80   11.90
 -33  -3   1   52.89   12.80
  33   3  -1   47.40   16.20
 -33   3   1   57.69   12.40
  32  -3  -1    8.80   10.90
 -32  -3   1   13.00    8.10
 -32   3   1   13.50    9.20
  32   3  -1   31.10   12.50
 -31  -3   1  182.48   17.30
  31  -3  -1  177.68   17.90
  31   3  -1  160.98   20.90
 -31   3   1  153.88   17.30
  30  -3  -1   16.00    9.80
 -30  -3   1   14.70    7.50
 -30   3   1    1.10    7.90
  30   3  -1   18.80   11.00
  29  -3  -1  154.68   17.90
 -29  -3   1  168.68   15.80
  29   3  -1  161.08   19.30
 -29   3   1  138.39   16.50
  28  -3  -1   45.80   11.10
 -28  -3   1   55.49    9.90
  28   3  -1   68.59   13.10
 -28   3   1   81.19   12.50
 -27  -3   1  135.19   10.30
  27  -3  -1  139.99   14.60
 -27  -3   1  149.29   13.50
  27   3  -1  152.88   17.20
 -27   3   1  144.39   15.30
 -26  -3   1  149.29   12.10
  26  -3  -1  142.09   14.10
 -26  -3   1  140.29    9.90
  26  -3  -1  169.68   15.80
 -26   3   1  166.98   15.20
  26   3  -1  152.68   15.90
 -25  -3   1   34.00    7.20
  25  -3  -1   44.30    9.30
  25  -3  -1   38.70    8.60
 -25  -3   1   42.70    6.40
 -25   3   1   38.10    8.20
  25   3  -1   26.30    7.10
  25   3  -1   32.10    9.80
  24  -3  -1  138.99   13.40
 -24  -3   1  118.59   10.50
  24  -3  -1  149.39   11.80
 -24  -3   1  131.99    9.10
  24   3  -1  130.39   14.10
  24   3  -1  138.89   11.20
 -24   3   1  158.48   14.00
  23  -3  -1    3.60    5.60
 -23  -3   1    2.40    3.60
 -23  -3   1   -0.10    4.20
  23  -3  -1    6.60    6.30
  23   3  -1    0.30    4.90
  23   3  -1   29.10    7.90
 -23   3   1    5.90    5.50
 -22  -3   1  423.46   16.40
 -22  -3   1  442.16   18.30
  22  -3  -1  438.86   20.40
  22  -3  -1  409.16   18.10
 -22   3   1  378.06   19.10
  22   3  -1  432.66   20.90
  22   3  -1  471.35   18.40
  21  -3  -1  147.39   10.40
  21  -3  -1  166.58   12.70
 -21  -3   1  151.08   10.40
 -21  -3   1  159.28    9.30
  21   3  -1  161.88   10.70
  21   3  -1  156.18   13.00
 -21   3   1  177.68   11.90
 -20  -3   1  241.88   12.20
 -20  -3   1  215.98   10.40
  20  -3  -1  255.07   13.60
  20  -3  -1  238.88   12.10
  20   3  -1  235.68   14.70
  20   3  -1  230.08   12.20
 -20   3   1  211.98    9.50
 -20   3   1  228.98   13.60
  19  -3  -1  494.15   18.10
 -19  -3   1  490.25   17.00
 -19  -3   1  489.85   18.40
  19  -3  -1  510.05   20.00
 -19   3   1  501.05   16.00
 -19   3   1  493.45   20.30
  19   3  -1  465.65   20.00
  19   3  -1  520.65   18.60
  18  -3  -1   44.10    6.70
  18  -3  -1   42.60    5.60
 -18  -3   1   41.60    5.80
 -18  -3   1   44.80    5.20
 -18   3   1   39.80    4.10
 -18   3   1   27.80    5.90
  18   3  -1   53.89    7.60
  18   3  -1   41.00    5.50
 -17  -3   1  428.36   14.50
  17  -3  -1  389.26   14.90
  17  -3  -1  405.06   16.60
 -17  -3   1  398.56   15.20
 -17   3   1  416.96   16.60
 -17   3   1  404.46   13.50
  17   3  -1  447.86   15.50
  17   3  -1  414.46   17.40
 -16  -3   1   39.90    5.10
  16  -3  -1   37.10    4.80
 -16  -3   1   36.60    4.40
  16  -3  -1   35.70    5.80
 -16   3   1   37.20    3.70
  16   3  -1   41.70    5.00
 -16   3   1   29.90    5.30
  16   3  -1   26.20    5.50
  15  -3  -1  794.02   24.90
  15  -3  -1  753.62   22.50
 -15  -3   1  749.33   23.10
 -15  -3   1  737.63   22.40
 -15   3   1  748.43   24.40
  15   3  -1  760.62   25.00
 -15   3   1  764.72   21.50
  15   3  -1  771.52   22.70
  14  -3  -1   74.09    6.90
 -14  -3   1   62.69    5.30
  14  -3  -1   65.99    5.20
 -14  -3   1   64.79    5.00
 -14   3   1   74.69    6.80
  14   3  -1   65.39    6.70
 -14   3   1   61.59    4.30
  14   3  -1   68.99    5.30
 -13  -3   1  857.01   24.50
  13  -3  -1  841.62   26.00
  13  -3  -1  854.41   24.20
 -13  -3   1  859.61   24.40
  13   3  -1  865.81   24.20
 -13   3   1  844.72   23.30
  13   3  -1  842.42   26.40
 -13   3   1  826.02   25.70
 -12  -3   1  268.27   10.10
 -12  -3   1  270.87   10.10
  12  -3  -1  278.87   11.60
  12  -3  -1  261.57    9.60
 -12   3   1  274.17   11.30
  12   3  -1  273.27    9.70
  12   3  -1  272.27   11.80
 -12   3   1  272.27    9.10
 -11  -3   1   38.80    4.00
 -11  -3   1   40.10    3.90
  11  -3  -1   42.00    3.80
  11  -3  -1   36.20    4.80
  11   3  -1   32.60    4.60
 -11   3   1   40.70    3.20
 -11   3   1   33.70    4.40
  11   3  -1   42.30    3.70
 -10  -3   1  308.77   10.60
  10  -3  -1  315.07   10.30
  10  -3  -1  309.47   12.20
 -10  -3   1  302.77   10.90
  10   3  -1  321.67   10.40
  10   3  -1  330.77   12.40
 -10   3   1  325.27   10.10
 -10   3   1  322.57   12.00
  -9  -3   1    8.10    2.50
  -9  -3   1   10.90    2.50
   9  -3  -1   10.20    3.10
   9  -3  -1   12.80    2.30
   9   3  -1    9.40    3.30
  -9   3   1   11.90    3.20
   9   3  -1   12.10    2.30
  -9   3   1   10.90    2.10
   8  -3  -1  255.67   10.30
  -8  -3   1  264.37    9.10
   8  -3  -1  275.37    8.60
  -8  -3   1  266.57    9.70
   8   3  -1  261.67    8.70
  -8   3   1  312.37   10.70
   8   3  -1  280.67   10.80
  -8   3   1  280.37    8.90
  -7  -3   1  231.08    8.50
   7  -3  -1  229.68    9.10
  -7  -3   1  216.68    7.70
   7  -3  -1  237.38    7.30
   7   3  -1  208.58    9.10
  -7   3   1  228.98    9.00
  -7   3   1  242.08    7.80
   7   3  -1  229.68    7.60
  -6  -3   1  221.88    7.50
   6  -3  -1  217.68    8.70
  -6  -3   1  227.68    8.30
   6  -3  -1  219.38    6.90
   6   3  -1  221.08    7.30
  -6   3   1  220.78    8.60
  -6   3   1  227.18    7.60
   6   3  -1  219.98    8.90
  -5  -3   1 1424.86   36.10
  -5  -3   1 1404.26   37.30
   5  -3  -1 1424.16   36.30
  -5   3   1 1442.46   37.50
   5   3  -1 1404.66   36.50
  -5   3   1 1457.65   36.60
   5   3  -1 1423.86   38.20
  -5   3   1 1402.06   38.00
  -4  -3   1  391.16   11.00
  -4  -3   1  380.66   12.00
   4   3  -1  385.36   11.20
  -4   3   1  382.16   11.30
  -4   3   1  397.46   11.70
  -4   3   1  386.66   12.30
  -4   3   1  389.26   12.50
   4   3  -1  397.06   12.70
  -3  -3   1 1482.85   37.40
   3   3  -1 1450.75   38.00
  -3   3   1 1456.25   38.20
  -3   3   1 1484.25   39.00
   3   3  -1 1473.25   38.80
   3   3  -1 1517.65   39.40
  -3   3   1 1513.45   38.20
  -3   3   1 1494.05   38.60
  -2  -3   1  400.86   11.10
   2   3  -1  367.66   12.00
   2   3  -1  370.36   11.30
  -2   3   1  382.86   11.50
  -2   3   1  400.36   11.90
  -2   3   1  392.56   11.70
   2   3  -1  380.06   12.20
  -2   3   1  390.56   11.80
   1   3  -1   40.40    3.10
   1   3  -1   40.50    3.50
   1   3  -1   43.30    3.10
  -1   3   1   39.00    3.40
   1   3  -1   41.60    3.60
  -1   3   1   43.50    3.30
  -1   3   1   43.60    3.30
  -1   3   1   44.80    3.40
   0   3   1  389.16   12.00
   0   3  -1  391.96   11.80
   0   3  -1  393.16   12.10
   0   3   1  396.16   11.40
   0   3  -1  386.96   11.30
   0   3   1  396.26   11.80
   0   3  -1  373.26   11.70
   0   3   1  389.96   11.70
  -1  -3  -1 1622.44   40.30
   1   3   1 1557.14   40.90
   1   3   1 1574.54   40.30
   1   3   1 1585.84   41.20
  -1   3  -1 1573.24   40.50
  -1   3  -1 1571.34   41.10
  -1   3  -1 1585.34   40.20
  -1   3  -1 1587.84   41.10
  -2  -3  -1 3180.58   76.59
  -2   3  -1 3105.59   76.89
  -2   3  -1 3040.20   77.89
  -2   3  -1 3082.39   76.79
   2   3   1 3078.39   78.29
   2   3   1 3071.79   77.59
  -2   3  -1 3135.49   78.29
   2   3   1 3044.70   76.89
  -3  -3  -1  397.36   11.70
  -3  -3  -1  405.76   11.00
  -3   3  -1  417.26   12.30
  -3   3  -1  390.76   12.10
  -3   3  -1  387.06   11.70
   3   3   1  398.56   11.20
   3   3   1  407.56   12.80
   3   3   1  403.06   12.70
  -3   3  -1  395.36   12.80
  -4  -3  -1  639.04   17.80
   4  -3   1  638.94   17.80
  -4  -3  -1  675.43   17.10
   4   3   1  632.54   17.20
  -4   3  -1  649.83   19.20
   4   3   1  645.34   19.10
   4   3   1  659.13   19.10
  -4   3  -1  679.23   17.90
  -4   3  -1  664.03   18.60
   5  -3   1  855.61   22.90
  -5  -3  -1  867.11   23.00
  -5  -3  -1  882.31   22.20
  -5   3  -1  864.91   24.60
  -5   3  -1  875.01   22.80
   5   3   1  850.31   22.30
   5   3   1  849.61   24.20
  -5   3  -1  875.51   23.90
   5   3   1  858.11   24.40
  -6  -3  -1  127.89    5.50
   6  -3   1  123.49    4.80
   6   3   1  116.29    6.30
  -6   3  -1  125.29    4.90
   6   3   1  128.49    4.50
  -6   3  -1  131.09    6.70
   6   3   1  126.29    6.40
  -6   3  -1  119.49    6.00
  -7  -3  -1  800.52   23.00
   7  -3   1  816.42   22.00
  -7  -3  -1  825.82   22.40
   7   3   1  796.42   23.70
  -7   3  -1  839.02   21.60
  -7   3  -1  806.52   23.10
   7   3   1  817.92   21.40
  -7   3  -1  827.12   24.00
  -8  -3  -1    4.70    2.30
   8  -3   1    1.60    1.80
  -8  -3  -1    5.00    2.20
  -8   3  -1    5.40    1.60
   8   3   1    7.40    3.00
   8   3   1    6.60    1.70
  -8   3  -1    3.00    2.60
  -8   3  -1    7.50    3.00
  -9  -3  -1  879.91   24.50
   9  -3   1  806.72   25.30
  -9  -3  -1  868.51   24.00
   9  -3   1  870.01   23.70
  -9   3  -1  880.81   22.80
   9   3   1  832.02   25.30
   9   3   1  884.71   23.00
  -9   3  -1  872.41   25.00
  10  -3   1   32.30    4.40
 -10  -3  -1   33.00    3.80
  10  -3   1   34.30    3.60
 -10  -3  -1   33.90    3.90
 -10   3  -1   28.90    4.10
 -10   3  -1   39.30    2.90
  10   3   1   31.20    4.60
  10   3   1   39.50    3.30
  11  -3   1  669.73   19.40
 -11  -3  -1  670.43   19.80
  11  -3   1  648.64   21.10
 -11  -3  -1  662.73   19.90
 -11   3  -1  674.13   20.80
 -11   3  -1  684.53   18.20
  11   3   1  675.73   18.70
  11   3   1  637.64   21.10
 -12  -3  -1  227.88    8.90
 -12  -3  -1  220.58    9.20
  12  -3   1  219.08    8.80
  12  -3   1  226.28   10.40
  12   3   1  213.98    8.10
 -12   3  -1  223.88    7.50
  12   3   1  225.38   10.30
 -12   3  -1  211.68   10.00
 -13  -3  -1  530.15   17.10
  13  -3   1  520.75   18.50
 -13  -3  -1  535.25   16.70
  13  -3   1  525.65   16.60
  13   3   1  549.74   16.20
 -13   3  -1  517.15   17.90
  13   3   1  525.75   18.50
 -13   3  -1  547.25   15.20
 -14  -3  -1  961.80   26.60
  14  -3   1  898.31   28.40
  14  -3   1  912.41   26.60
 -14  -3  -1  930.51   27.20
  14   3   1  956.80   26.40
 -14   3  -1  914.61   28.20
 -14   3  -1  947.71   25.00
  14   3   1  918.51   28.70
  15  -3   1   10.00    3.40
 -15  -3  -1    6.30    3.20
  15  -3   1   11.60    4.10
 -15  -3  -1    3.20    2.40
  15   3   1    6.50    3.00
 -15   3  -1    2.60    3.30
  15   3   1    9.70    4.20
 -15   3  -1    1.20    1.60
  16  -3   1  368.06   15.20
 -16  -3  -1  348.87   13.90
  16  -3   1  365.86   13.70
 -16  -3  -1  359.96   13.00
 -16   3  -1  381.76   11.70
 -16   3  -1  378.56   15.30
  16   3   1  372.96   15.80
  16   3   1  351.66   13.20
 -17  -3  -1    4.00    3.60
  17  -3   1    9.70    4.40
  17  -3   1    7.00    4.80
 -17  -3  -1    6.90    3.10
 -17   3  -1    4.90    3.90
  17   3   1    2.10    3.30
 -17   3  -1    7.90    2.30
  17   3   1   13.90    5.30
 -18  -3  -1  357.06   12.50
  18  -3   1  287.37   13.20
  18  -3   1  293.87   14.70
 -18  -3  -1  339.47   13.90
 -18   3  -1  288.97   10.60
 -18   3  -1  292.17   14.50
  18   3   1  339.47   13.00
  18   3   1  315.67   15.60
 -19  -3  -1   70.49    6.30
  19  -3   1   58.99    6.80
  19  -3   1   63.89    8.30
 -19  -3  -1   74.29    7.70
  19   3   1   52.09    7.80
  19   3   1   67.29    6.80
 -19   3  -1   56.79    7.70
 -19   3  -1   59.49    4.50
  20  -3   1  342.87   16.90
 -20  -3  -1  349.67   15.20
 -20  -3  -1  322.87   13.20
  20  -3   1  330.77   14.80
  20   3   1  344.77   14.60
 -20   3  -1  326.87   16.00
  20   3   1  339.67   17.20
 -21  -3  -1  574.44   19.90
  21  -3   1  586.94   22.00
  21  -3   1  608.84   23.60
 -21  -3  -1  628.84   22.90
 -21   3  -1  573.84   23.30
  21   3   1  602.64   21.10
  21   3   1  596.14   24.40
 -22  -3  -1    1.60    3.40
 -22  -3  -1   -1.10    4.20
  22  -3   1   13.80    6.50
  22  -3   1    2.40    5.60
  22   3   1   -0.20    4.50
  22   3   1    0.50    6.40
 -22   3  -1    8.60    5.70
 -23  -3  -1  158.38   11.50
  23  -3   1  149.19   12.00
 -23  -3  -1  135.89    9.20
  23  -3   1  154.88   12.70
  23   3   1  158.48   14.00
 -23   3  -1  169.28   12.90
  23   3   1  169.78   11.10
 -24  -3  -1   22.90    6.50
  24  -3   1   37.00    8.80
  24  -3   1   38.90    8.20
 -24  -3  -1   30.90    5.60
  24   3   1   31.50    6.70
  24   3   1   33.80    9.40
 -24   3  -1   39.50    8.20
 -25  -3  -1   92.99    8.10
 -25  -3  -1   96.99   11.00
  25  -3   1   86.39   11.80
  25  -3   1  108.99   11.00
  25   3   1   86.69   12.50
 -25   3  -1   98.99   11.80
 -26  -3  -1  136.99   13.40
 -26  -3  -1  100.29    8.40
  26  -3   1  113.49   12.70
  26  -3   1  105.79   12.50
 -26   3  -1  107.59   13.20
  26   3   1  122.49   15.00
 -27  -3  -1   82.59    8.80
 -27  -3  -1   95.89   11.70
  27  -3   1   81.19   12.60
  27  -3   1   98.59   12.00
  27   3   1   84.39   13.60
 -27   3  -1   82.79   12.40
  28  -3   1  173.78   16.70
 -28  -3  -1  215.48   16.20
  28   3   1  197.38   20.30
 -28   3  -1  199.68   18.70
  29  -3   1    3.30    8.80
 -29  -3  -1   24.30    8.40
 -29   3  -1   26.00    9.10
  29   3   1   46.50   12.40
  30  -3   1  122.49   15.20
 -30  -3  -1  161.78   16.00
 -30   3  -1  137.29   17.20
  30   3   1  142.39   17.80
  31  -3   1   -3.90    8.90
 -31  -3  -1   11.60    7.30
 -31   3  -1   22.10    9.60
  31   3   1   21.20   11.50
 -32  -3  -1   95.29   13.80
  32  -3   1   52.99   13.60
 -32   3  -1   76.49   14.70
  33  -3   1   -0.80   10.60
 -33  -3  -1   36.90   10.40
 -33   3  -1   41.00   12.40
  33   3   1   10.90   11.70
  34  -3   1   41.20   13.40
 -34  -3  -1   44.70   11.10
  34   3   1   57.39   16.40
 -34   3  -1   48.60   12.40
  34  -4  -1  -23.80   10.30
  34   4  -1   16.20   14.00
  33  -4  -1    9.90   11.70
 -33   4   1    5.10    9.70
  33   4  -1   14.50   12.80
  32  -4  -1   13.80   10.70
 -32  -4   1   12.50    7.90
 -32   4   1    1.90    8.20
  32   4  -1   18.00   12.00
 -31  -4   1   34.60    9.70
  31  -4  -1   18.50   10.90
  31   4  -1   43.10   14.20
 -31   4   1   11.50    9.20
  30  -4  -1   23.00   10.80
 -30  -4   1   25.50    7.80
 -30   4   1   20.10    9.80
  30   4  -1   21.50   11.90
  29  -4  -1    4.70    8.50
 -29  -4   1    9.80    6.70
  29   4  -1   14.40   10.80
 -29   4   1   11.00    8.40
 -28  -4   1   53.69    9.30
  28  -4  -1   66.29   12.60
 -28  -4   1   51.69    7.40
 -28   4   1   63.49   11.50
  28   4  -1   57.69   12.90
 -27  -4   1   25.30    6.20
  27  -4  -1   22.10    9.20
 -27  -4   1   34.40    7.70
 -27   4   1   34.10    9.30
  27   4  -1   40.60   11.20
  26  -4  -1   38.00    9.70
 -26  -4   1   50.99    9.30
 -26  -4   1   50.49    7.20
  26   4  -1   59.99   12.50
 -26   4   1   43.20    9.60
  25  -4  -1   22.00    8.80
 -25  -4   1   20.90    5.50
 -25  -4   1   23.20    6.60
  25   4  -1   19.40    9.00
 -25   4   1   32.90    8.00
  24  -4  -1   14.30    6.80
  24  -4  -1   -1.80    7.10
 -24  -4   1   12.50    4.70
 -24  -4   1    6.50    4.90
 -24   4   1    6.80    6.40
  24   4  -1   12.40    8.50
 -23  -4   1   10.40    5.00
  23  -4  -1   18.60    7.50
  23  -4  -1    8.60    5.90
 -23  -4   1   13.20    4.50
  23   4  -1   14.00    8.10
 -23   4   1   16.40    6.20
 -22  -4   1   29.20    5.40
  22  -4  -1   35.70    6.50
  22  -4  -1   27.30    7.70
 -22  -4   1   32.40    6.20
  22   4  -1   36.20    6.20
  22   4  -1   32.70    8.40
 -22   4   1   30.40    7.10
  21  -4  -1    7.20    5.00
 -21  -4   1    8.80    4.10
 -21  -4   1    4.50    4.50
  21  -4  -1    9.30    6.10
  21   4  -1    5.90    4.40
  21   4  -1   -0.40    6.30
 -21   4   1    5.00    5.40
  20  -4  -1   11.50    5.00
  20  -4  -1   13.00    6.10
 -20  -4   1    5.20    4.10
 -20  -4   1   11.30    4.00
  20   4  -1    8.10    4.30
 -20   4   1   14.00    5.60
  20   4  -1    2.50    5.80
 -19  -4   1  129.29    7.90
  19  -4  -1  132.69   11.10
 -19  -4   1  116.79    8.90
  19  -4  -1  123.19    8.80
  19   4  -1  125.59    8.70
  19   4  -1  115.29   11.40
 -19   4   1  113.19    6.70
 -19   4   1  125.09   10.30
  18  -4  -1   72.79    7.10
 -18  -4   1   73.99    6.80
  18  -4  -1   94.39    9.30
 -18  -4   1   85.69    7.70
  18   4  -1   91.99    9.70
  18   4  -1   83.89    7.00
 -18   4   1   76.59    5.50
 -18   4   1   91.49    9.10
  17  -4  -1    0.40    3.60
 -17  -4   1    4.90    3.20
 -17  -4   1    9.20    3.90
  17  -4  -1   10.60    5.10
 -17   4   1    4.90    2.50
 -17   4   1   12.10    4.50
  17   4  -1   12.10    3.70
  17   4  -1   -0.60    4.80
  16  -4  -1  255.57   10.60
 -16  -4   1  258.97   11.00
 -16  -4   1  248.48   10.80
  16  -4  -1  246.48   12.60
  16   4  -1  261.87   10.70
  16   4  -1  246.68   13.20
 -16   4   1  244.68   12.70
 -16   4   1  255.57    9.60
 -15  -4   1  316.77   12.40
 -15  -4   1  330.97   12.60
  15  -4  -1  336.07   12.20
  15  -4  -1  319.37   14.10
 -15   4   1  327.17   14.10
 -15   4   1  332.87   11.30
  15   4  -1  330.37   15.00
  15   4  -1  330.57   12.20
  14  -4  -1   17.20    3.50
 -14  -4   1   12.00    3.30
 -14  -4   1   17.10    3.50
  14  -4  -1   11.20    4.30
 -14   4   1   17.30    2.90
  14   4  -1   16.00    4.80
 -14   4   1   17.10    4.40
  14   4  -1   19.30    3.40
 -13  -4   1  119.99    6.90
  13  -4  -1  126.79    8.20
 -13  -4   1  109.09    6.60
  13  -4  -1  121.09    6.40
  13   4  -1  124.99    8.40
  13   4  -1  117.69    6.30
 -13   4   1  122.89    5.90
 -13   4   1  114.89    7.90
 -12  -4   1   55.19    4.90
  12  -4  -1   54.09    6.20
 -12  -4   1   53.59    5.00
  12  -4  -1   58.49    4.50
 -12   4   1   63.89    6.30
  12   4  -1   57.79    6.50
  12   4  -1   59.89    4.40
 -12   4   1   52.59    4.10
  11  -4  -1  145.49    6.50
 -11  -4   1  154.18    7.50
  11  -4  -1  149.09    8.60
 -11  -4   1  141.89    7.00
  11   4  -1  151.98    6.50
  11   4  -1  144.69    8.80
 -11   4   1  142.69    6.30
 -11   4   1  134.49    8.20
  10  -4  -1  151.68    8.50
 -10  -4   1  152.58    7.10
  10  -4  -1  166.58    6.50
 -10  -4   1  142.39    7.40
 -10   4   1  157.98    6.60
  10   4  -1  151.48    6.40
 -10   4   1  161.68    8.50
  10   4  -1  143.79    8.70
   9  -4  -1   24.70    4.10
   9  -4  -1   24.30    2.80
  -9  -4   1   28.50    3.80
  -9  -4   1   26.10    3.30
  -9   4   1   28.80    3.20
  -9   4   1   21.40    4.10
   9   4  -1   17.60    4.10
  -8  -4   1   75.69    5.20
  -8  -4   1   72.29    4.60
   8  -4  -1   77.69    5.80
   8  -4  -1   75.49    4.00
  -8   4   1   76.79    4.50
   8   4  -1   79.59    4.30
  -8   4   1   79.09    5.90
   8   4  -1   77.39    6.30
  -7  -4   1   82.69    5.30
  -7  -4   1   82.89    4.70
   7  -4  -1   86.79    5.80
   7  -4  -1   89.89    4.10
  -7   4   1   89.79    6.00
   7   4  -1   78.59    4.30
  -7   4   1   80.79    4.70
   7   4  -1   85.19    6.50
  -6  -4   1    4.50    2.20
   6  -4  -1    6.10    1.60
  -6  -4   1    3.90    2.00
   6   4  -1    5.10    1.80
  -6   4   1    2.80    1.80
  -6   4   1    4.30    2.70
   6   4  -1    8.40    3.10
  -6   4   1    3.60    2.60
   5  -4  -1  173.28    6.20
  -5  -4   1  178.48    6.40
  -5  -4   1  183.58    7.70
   5   4  -1  158.68    6.30
  -5   4   1  170.68    7.90
  -5   4   1  157.58    7.60
   5   4  -1  176.58    8.10
  -5   4   1  172.18    7.00
  -4  -4   1  341.67   10.30
   4   4  -1  321.57   10.40
  -4   4   1  333.17   11.60
   4   4  -1  334.87   11.90
  -4   4   1  345.07   11.10
  -4   4   1  320.37   10.60
  -4   4   1  349.07   11.80
   4   4  -1  324.67   12.00
  -3  -4   1  108.79    4.80
  -3   4   1  124.29    5.80
   3   4  -1  106.99    6.00
   3   4  -1  105.79    6.10
   3   4  -1  105.09    5.10
  -3   4   1  113.79    6.00
  -3   4   1  122.59    6.10
  -3   4   1  106.39    5.40
  -2  -4   1  355.26   11.00
  -2   4   1  385.46   12.20
  -2   4   1  362.56   12.00
   2   4  -1  344.67   12.00
  -2   4   1  370.06   11.70
   2   4  -1  342.17   11.20
  -2   4   1  372.76   12.00
   2   4  -1  337.47   12.20
  -1   4   1  504.55   15.40
   1   4  -1  466.75   14.70
   1   4  -1  488.65   15.30
   1   4  -1  482.75   14.40
  -1   4   1  512.75   15.10
  -1   4   1  516.15   15.20
  -1   4   1  506.05   15.30
   1   4  -1  493.75   15.60
   0   4   1  525.05   16.30
   0   4  -1  533.15   16.20
   0   4  -1  538.65   16.40
   0   4   1  529.55   16.20
   0   4   1  549.95   15.70
   0   4   1  504.75   15.80
   0   4  -1  550.74   16.10
   0   4  -1  549.65   15.60
  -1  -4  -1  948.21   25.50
  -1   4  -1  942.21   26.10
  -1   4  -1  918.21   26.00
  -1   4  -1  925.41   25.40
   1   4   1  941.01   26.20
  -1   4  -1  939.61   25.80
   1   4   1  938.61   25.20
   1   4   1  945.91   26.20
  -2  -4  -1   98.39    5.00
  -2   4  -1  120.99    6.00
  -2   4  -1   97.39    5.80
  -2   4  -1  123.99    6.30
   2   4   1  101.49    5.70
   2   4   1   93.39    4.50
   2   4   1  102.19    5.90
  -2   4  -1  101.89    5.50
  -3  -4  -1  200.58    7.30
   3   4   1  193.28    6.80
  -3   4  -1  194.28    7.70
  -3   4  -1  196.08    7.90
   3   4   1  200.08    8.50
  -3   4  -1  196.88    8.30
  -3   4  -1  204.98    7.60
   3   4   1  189.18    8.30
  -4  -4  -1   42.90    3.50
  -4   4  -1   49.40    4.50
  -4   4  -1   36.60    4.00
  -4   4  -1   38.20    3.60
   4   4   1   44.20    4.50
  -4   4  -1   41.30    3.50
   4   4   1   37.60    2.90
   4   4   1   38.10    4.30
  -5  -4  -1    7.00    2.10
   5  -4   1    2.60    1.60
  -5   4  -1    4.60    2.00
   5   4   1    2.00    1.50
  -5   4  -1    2.60    2.50
   5   4   1    5.20    2.80
  -5   4  -1    6.70    2.70
   5   4   1    5.70    2.80
  -6  -4  -1   16.10    2.70
   6  -4   1    8.50    2.00
  -6   4  -1    9.20    3.10
   6   4   1   15.10    3.60
   6   4   1   11.40    3.40
   6   4   1   12.10    1.80
  -6   4  -1   12.00    2.30
  -6   4  -1    8.50    2.90
  -7  -4  -1   29.90    3.40
  -7  -4  -1   24.50    3.40
   7  -4   1   25.40    2.70
  -7   4  -1   16.50    3.40
  -7   4  -1   22.60    3.80
   7   4   1   18.90    4.00
   7   4   1   23.90    2.30
  -7   4  -1   23.90    2.70
  -8  -4  -1    5.40    2.50
  -8  -4  -1    8.60    2.70
   8  -4   1    3.70    1.80
   8   4   1    1.00    3.10
  -8   4  -1    7.30    3.30
   8   4   1    2.70    1.60
  -8   4  -1    3.80    1.80
  -8   4  -1   -0.90    2.40
  -9  -4  -1  214.98    8.70
  -9  -4  -1  225.78    9.40
   9  -4   1  228.28    8.10
   9   4   1  205.28    7.30
  -9   4  -1  227.48   10.30
  -9   4  -1  210.68    7.70
   9   4   1  203.28    9.90
  -9   4  -1  232.38    9.80
  10  -4   1  135.29    6.30
  10  -4   1  133.59    8.10
 -10  -4  -1  144.39    6.90
 -10  -4  -1  140.39    7.30
  10   4   1  139.09    8.20
  10   4   1  141.49    5.70
 -10   4  -1  123.59    7.60
 -10   4  -1  124.09    5.60
  11  -4   1  531.75   18.30
  11  -4   1  526.75   16.10
 -11  -4  -1  519.85   16.50
 -11  -4  -1  517.45   16.90
  11   4   1  490.15   18.00
 -11   4  -1  556.24   15.30
  11   4   1  508.55   15.10
 -11   4  -1  518.85   17.70
  12  -4   1   29.20    3.70
  12  -4   1   23.30    4.60
 -12  -4  -1   30.10    4.00
 -12  -4  -1   35.30    4.40
 -12   4  -1   37.70    3.30
  12   4   1   25.20    4.70
  12   4   1   41.20    3.70
 -12   4  -1   32.30    4.90
 -13  -4  -1   24.10    3.90
  13  -4   1   30.30    4.00
  13  -4   1   28.10    5.00
 -13  -4  -1   31.30    4.50
 -13   4  -1   30.40    5.10
 -13   4  -1   35.00    3.30
  13   4   1   34.00    3.60
  13   4   1   26.00    4.90
  14  -4   1  631.84   19.70
  14  -4   1  618.14   21.80
 -14  -4  -1  619.94   19.90
 -14  -4  -1  629.64   19.90
 -14   4  -1  622.74   21.30
  14   4   1  607.44   21.80
 -14   4  -1  658.83   18.10
  14   4   1  647.14   18.90
  15  -4   1   91.59    8.00
 -15  -4  -1   86.49    6.80
 -15  -4  -1   78.59    6.00
  15  -4   1   81.59    6.40
  15   4   1   75.49    5.40
  15   4   1   81.69    8.20
 -15   4  -1   77.79    4.70
 -15   4  -1   81.49    7.60
 -16  -4  -1  349.37   13.10
  16  -4   1  332.67   13.00
 -16  -4  -1  325.07   13.40
  16  -4   1  362.86   15.70
 -16   4  -1  343.17   14.70
 -16   4  -1  343.47   11.20
  16   4   1  334.37   12.50
  16   4   1  328.27   15.60
  17  -4   1   71.39    6.80
 -17  -4  -1   75.79    7.10
 -17  -4  -1   74.29    6.60
  17  -4   1   66.39    7.80
 -17   4  -1   66.79    4.60
  17   4   1   68.59    6.00
  17   4   1   74.19    8.70
 -17   4  -1   75.39    7.90
 -18  -4  -1   26.30    4.40
  18  -4   1   29.20    5.30
 -18  -4  -1   26.70    5.20
  18  -4   1   23.90    6.00
 -18   4  -1   21.30    3.20
  18   4   1   17.50    4.20
  18   4   1   29.60    7.00
 -18   4  -1   31.20    6.00
  19  -4   1   54.09    8.00
 -19  -4  -1   50.49    5.90
  19  -4   1   54.19    7.20
 -19  -4  -1   52.39    6.70
  19   4   1   56.79    8.20
 -19   4  -1   53.59    7.40
  19   4   1   63.59    6.70
 -20  -4  -1   -2.40    3.20
  20  -4   1    0.60    4.80
  20  -4   1   -1.40    5.10
 -20  -4  -1    2.40    4.10
 -20   4  -1   14.30    5.60
  20   4   1   -0.40    3.90
  20   4   1    6.30    6.60
  21  -4   1   47.60    7.00
 -21  -4  -1   49.90    6.30
 -21  -4  -1   40.90    6.60
  21  -4   1   48.10    8.20
 -21   4  -1   47.60    7.80
  21   4   1   50.49    6.70
  21   4   1   45.60    9.20
 -22  -4  -1   44.30    6.00
 -22  -4  -1   49.00    7.30
  22  -4   1   55.69    8.80
  22  -4   1   42.70    7.40
 -22   4  -1   50.79    8.50
  22   4   1   44.40    8.90
 -23  -4  -1    6.80    4.70
  23  -4   1   -3.60    6.40
  23  -4   1    3.20    5.90
 -23   4  -1    8.00    5.70
  23   4   1   28.20    9.20
 -24  -4  -1  213.38   11.60
  24  -4   1  240.78   16.90
  24  -4   1  209.18   13.90
 -24  -4  -1  224.18   14.10
 -24   4  -1  229.18   15.50
  24   4   1  218.28   17.10
 -25  -4  -1   45.20    6.60
 -25  -4  -1   50.89    8.90
  25  -4   1   44.40   10.20
  25  -4   1   46.20    8.70
  25   4   1   46.20   10.70
 -25   4  -1   65.49   10.00
 -26  -4  -1   16.70    5.20
 -26  -4  -1   18.20    6.90
  26  -4   1   34.80    9.90
 -26   4  -1   34.60    8.90
  26   4   1   17.90    9.60
  27  -4   1   20.30    8.90
 -27  -4  -1    7.20    6.40
 -27  -4  -1    6.40    4.60
 -27   4  -1   23.50    8.40
  27   4   1   16.20   11.10
 -28  -4  -1   18.00    7.70
  28  -4   1   11.80    8.80
 -28  -4  -1   13.70    5.60
  28   4   1   28.30   10.70
 -28   4  -1   11.40    8.10
  29  -4   1    9.00    9.10
 -29  -4  -1   12.00    6.90
 -29   4  -1   16.60    8.60
  29   4   1   20.00   12.20
  30  -4   1    5.20   10.30
 -30  -4  -1    7.10    6.90
  30   4   1   17.40   11.90
 -30   4  -1   22.10    9.70
 -31  -4  -1   23.90    8.40
  31  -4   1    3.90    9.80
  31   4   1   16.50   12.80
 -31   4  -1   12.80    8.80
  32  -4   1    8.70   11.10
 -32  -4  -1   28.10   10.30
 -32   4  -1   13.90    9.90
  32   4   1   26.50   12.80
 -33  -4  -1    7.50    8.20
  33  -4   1    6.70   11.20
 -33   4  -1   17.10   10.10
  33   4   1   14.30   12.60
  34  -4   1   17.80   12.90
  34   4   1   32.60   15.50
  33  -5  -1   19.20   12.70
  33   5  -1   70.99   16.60
 -33   5   1   33.40   12.80
  32  -5  -1   21.90   12.20
  32   5  -1   30.60   15.10
 -32   5   1    4.00    8.60
  31  -5  -1   82.39   14.60
  31   5  -1  122.19   19.90
 -31   5   1  127.99   18.60
  30  -5  -1    9.70   10.40
 -30   5   1   29.20   10.90
  30   5  -1    2.40   12.10
 -29  -5   1   97.09   10.20
 -29  -5   1  117.69   13.40
  29  -5  -1   96.89   14.90
 -29   5   1  104.69   16.20
  29   5  -1  115.89   16.70
  28  -5  -1   20.90   10.10
 -28  -5   1   37.90    7.10
 -28  -5   1   53.09    9.80
  28   5  -1   52.69   12.40
 -28   5   1   30.80    9.70
 -27  -5   1   99.99   10.30
 -27  -5   1   90.99   11.60
  27  -5  -1  108.79   15.20
 -27   5   1  106.49   14.60
  27   5  -1   99.99   15.40
  26  -5  -1  124.49   14.40
 -26  -5   1  139.89   12.00
 -26  -5   1  118.49   10.50
 -26   5   1  128.39   14.30
  26   5  -1  131.49   16.00
 -25  -5   1    6.20    5.40
 -25  -5   1    4.70    4.70
  25  -5  -1   18.20    8.70
 -25   5   1   15.50    7.80
  25   5  -1   20.60    9.40
  24  -5  -1  240.58   17.10
 -24  -5   1  230.28   12.40
 -24  -5   1  245.08   14.50
  24   5  -1  231.38   18.60
 -24   5   1  231.58   16.30
 -23  -5   1   50.99    7.60
 -23  -5   1   42.90    6.80
  23  -5  -1   62.09   10.50
  23   5  -1   45.70   10.30
 -23   5   1   56.89   10.10
  22  -5  -1  130.09   12.90
  22  -5  -1  131.49   10.30
 -22  -5   1  151.08   10.80
 -22  -5   1  145.09    9.80
  22   5  -1  142.89   14.30
 -22   5   1  135.59   13.10
  21  -5  -1   30.40    7.90
  21  -5  -1   39.10    6.70
 -21  -5   1   46.50    6.20
 -21  -5   1   51.69    7.10
 -21   5   1   46.20    8.00
  20  -5  -1   80.29    7.90
  20  -5  -1   77.19    9.70
 -20  -5   1   89.09    8.10
 -20  -5   1   84.59    8.20
  20   5  -1   72.89   10.30
 -20   5   1   85.79    9.80
  19  -5  -1  185.98   12.60
  19  -5  -1  198.28   11.00
 -19  -5   1  206.18   11.30
 -19  -5   1  198.38   10.60
  19   5  -1  240.68   15.00
 -19   5   1  207.78   13.50
  19   5  -1  208.08   10.30
  18  -5  -1  188.78   12.60
 -18  -5   1  168.88   10.10
  18  -5  -1  163.58    9.60
 -18  -5   1  165.08    9.50
 -18   5   1  161.18   11.70
  18   5  -1  162.98    9.00
  18   5  -1  167.98   13.00
 -18   5   1  173.38    8.30
  17  -5  -1  948.61   31.80
 -17  -5   1  988.10   29.50
  17  -5  -1  919.21   28.60
 -17  -5   1  983.00   29.50
 -17   5   1  934.71   31.90
 -17   5   1  990.30   27.60
  17   5  -1  989.30   28.60
  17   5  -1  998.20   32.70
  16  -5  -1   17.10    5.70
 -16  -5   1   22.00    4.20
 -16  -5   1   17.10    4.20
  16  -5  -1   11.80    4.10
  16   5  -1   12.10    3.70
 -16   5   1   12.20    3.10
 -16   5   1   12.40    5.40
  16   5  -1    5.50    5.40
 -15  -5   1  524.75   18.10
 -15  -5   1  537.75   18.00
  15  -5  -1  544.35   20.30
  15  -5  -1  497.85   17.20
  15   5  -1  552.34   21.10
 -15   5   1  544.75   17.10
  15   5  -1  524.65   17.10
 -15   5   1  524.35   20.20
  14  -5  -1  185.68    8.60
 -14  -5   1  189.88    9.20
 -14  -5   1  210.88    9.70
  14  -5  -1  191.98   11.10
  14   5  -1  195.68    8.40
  14   5  -1  189.08   11.70
 -14   5   1  200.68    8.40
 -14   5   1  187.88   10.90
  13  -5  -1  151.58    7.50
 -13  -5   1  147.69    7.90
 -13  -5   1  163.08    8.50
  13  -5  -1  151.58    9.80
  13   5  -1  154.08    7.20
 -13   5   1  162.08    9.90
 -13   5   1  188.98    7.60
  13   5  -1  149.19   10.00
 -12  -5   1  167.98    8.60
  12  -5  -1  167.58    9.90
 -12  -5   1  170.38    8.20
  12  -5  -1  167.48    7.50
 -12   5   1  172.58    9.80
 -12   5   1  185.68    7.70
  12   5  -1  165.78   10.10
  12   5  -1  178.18    7.40
  11  -5  -1   -0.20    2.10
 -11  -5   1   -2.30    2.40
  11  -5  -1    4.60    3.60
 -11  -5   1   -1.10    2.60
 -11   5   1   -2.30    2.80
 -11   5   1   -0.30    1.80
  11   5  -1   -1.10    3.40
  11   5  -1    3.10    2.20
  10  -5  -1  383.06   12.10
 -10  -5   1  396.86   14.00
  10  -5  -1  365.36   14.50
 -10  -5   1  398.26   12.90
 -10   5   1  366.36   14.40
  10   5  -1  367.26   12.10
  10   5  -1  371.36   15.00
 -10   5   1  390.56   12.80
  -9  -5   1   60.09    5.60
  -9  -5   1   61.99    4.90
   9   5  -1   60.89    6.50
   9   5  -1   57.39    4.10
  -9   5   1   71.19    4.80
  -9   5   1   63.59    6.30
  -8  -5   1  836.72   24.20
   8  -5  -1  782.92   22.00
   8  -5  -1  786.02   24.40
  -8  -5   1  809.92   22.40
   8   5  -1  772.02   24.90
   8   5  -1  787.22   22.20
  -8   5   1  818.52   23.00
  -8   5   1  785.92   24.30
   7  -5  -1  695.03   19.40
  -7  -5   1  693.83   21.10
  -7  -5   1  693.03   19.60
  -7   5   1  705.93   20.30
  -7   5   1  701.23   21.60
   7   5  -1  686.83   22.10
   7   5  -1  662.83   19.50
  -7   5   1  670.83   21.70
   6  -5  -1  566.74   16.60
  -6  -5   1  578.14   18.30
  -6  -5   1  578.04   16.60
  -6   5   1  582.94   18.60
   6   5  -1  556.14   16.60
  -6   5   1  585.54   17.50
  -6   5   1  589.14   18.80
   6   5  -1  541.65   18.80
  -5  -5   1 1323.57   34.60
  -5  -5   1 1342.57   36.50
  -5   5   1 1344.37   35.80
   5   5  -1 1316.77   37.40
  -5   5   1 1344.97   36.60
   5   5  -1 1256.27   35.00
  -5   5   1 1330.97   35.70
  -5   5   1 1333.87   36.80
  -4  -5   1   47.00    3.90
  -4   5   1   52.89    5.10
  -4   5   1   53.09    5.20
   4   5  -1   49.00    5.30
   4   5  -1   47.00    4.00
   4   5  -1   46.60    5.20
  -4   5   1   44.60    4.20
  -4   5   1   54.09    4.80
  -3  -5   1  426.96   12.90
  -3   5   1  412.76   13.50
  -3   5   1  394.86   13.90
  -3   5   1  423.66   13.90
   3   5  -1  421.16   14.60
   3   5  -1  419.66   13.20
   3   5  -1  420.26   14.50
  -3   5   1  414.16   14.20
  -2  -5   1  260.07    8.80
  -2   5   1  227.88    9.10
  -2   5   1  229.28    9.40
   2   5  -1  228.08    9.80
  -2   5   1  235.08    9.50
   2   5  -1  239.48   10.00
  -2   5   1  235.68    9.30
   2   5  -1  234.38    8.80
  -1   5   1    2.40    2.20
   1   5  -1    7.50    2.50
  -1   5   1    0.90    2.30
  -1   5   1    8.40    2.70
   1   5  -1    7.90    2.70
   1   5  -1    3.80    2.70
  -1   5   1    6.30    2.60
   0   5  -1    5.40    2.50
   0   5  -1    6.50    2.90
   0   5   1    5.20    2.30
   0   5   1   10.00    3.00
   0   5  -1    0.70    2.20
   0   5  -1    9.30    2.50
   0   5   1    2.80    2.60
   0   5   1    7.70    2.70
  -1  -5  -1  111.49    5.90
  -1   5  -1  116.29    6.40
  -1   5  -1  116.99    6.40
  -1   5  -1  119.79    6.40
   1   5   1  120.29    6.60
  -1   5  -1  121.49    6.10
   1   5   1  114.89    6.80
   1   5   1  123.69    5.80
  -2  -5  -1  784.12   22.00
  -2   5  -1  776.52   22.40
  -2   5  -1  749.92   22.50
  -2   5  -1  795.32   22.90
   2   5   1  768.72   23.10
   2   5   1  776.22   21.60
   2   5   1  758.62   23.10
  -2   5  -1  760.02   22.20
  -3  -5  -1  196.28    7.60
   3   5   1  180.88    8.70
  -3   5  -1  180.18    8.50
   3   5   1  192.98    7.10
  -3   5  -1  178.18    8.10
  -3   5  -1  184.08    7.80
   3   5   1  172.08    8.60
  -3   5  -1  185.88    8.00
  -4  -5  -1  476.55   14.40
   4   5   1  470.15   16.00
   4   5   1  455.65   13.70
  -4   5  -1  467.75   15.00
   4   5   1  464.95   15.90
  -4   5  -1  460.05   15.70
  -4   5  -1  464.45   15.30
  -4   5  -1  473.25   14.80
  -5  -5  -1   93.19    5.00
   5   5   1   82.89    6.50
  -5   5  -1   72.79    6.00
  -5   5  -1   80.99    5.20
  -5   5  -1   81.39    5.80
   5   5   1   83.29    6.40
  -5   5  -1   91.19    5.30
   5   5   1   84.89    4.30
  -6  -5  -1 1123.59   30.00
   6  -5   1 1084.09   30.00
  -6   5  -1 1147.69   31.50
   6   5   1 1077.29   32.00
  -6   5  -1 1089.49   32.00
  -6   5  -1 1134.79   30.20
   6   5   1 1126.19   32.30
   6   5   1 1096.59   29.30
  -7  -5  -1 1016.20   27.50
   7  -5   1  995.00   27.30
  -7   5  -1 1022.60   29.00
  -7   5  -1 1005.10   29.70
   7   5   1  999.20   29.90
   7   5   1 1015.20   29.80
   7   5   1  946.91   26.50
  -7   5  -1 1012.20   27.50
   8  -5   1  357.76   11.40
  -8  -5  -1  358.76   13.20
  -8  -5  -1  349.96   12.00
  -8   5  -1  346.17   11.60
   8   5   1  338.27   10.70
   8   5   1  338.47   13.60
  -8   5  -1  361.16   13.50
  -8   5  -1  362.46   14.00
  -9  -5  -1 1184.48   33.10
  -9  -5  -1 1163.88   31.70
   9  -5   1 1152.08   31.30
  -9   5  -1 1161.08   31.20
  -9   5  -1 1178.38   34.30
   9   5   1 1158.68   34.10
  -9   5  -1 1173.98   33.40
   9   5   1 1093.69   30.30
  10  -5   1   13.30    2.80
 -10  -5  -1   15.90    3.60
 -10  -5  -1   13.30    3.30
  10   5   1   14.30    2.20
 -10   5  -1   15.50    2.60
  10   5   1   17.00    4.50
 -10   5  -1    6.50    3.70
 -10   5  -1   11.90    3.90
 -11  -5  -1  156.18    8.50
  11  -5   1  167.08    9.30
 -11  -5  -1  154.28    8.00
  11  -5   1  172.28    7.40
 -11   5  -1  163.78    6.90
 -11   5  -1  165.18    9.10
  11   5   1  158.78    6.30
  11   5   1  132.19    9.30
 -12  -5  -1   15.60    3.80
 -12  -5  -1   18.20    3.70
  12  -5   1   14.90    3.20
  12  -5   1    9.40    4.00
  12   5   1   17.80    2.60
 -12   5  -1   17.60    2.90
  12   5   1   13.90    4.50
 -12   5  -1   14.20    4.20
  13  -5   1  242.88   12.30
 -13  -5  -1  263.57   11.10
 -13  -5  -1  237.88   10.60
  13  -5   1  252.07   10.20
 -13   5  -1  236.68   11.80
  13   5   1  239.28    8.90
 -13   5  -1  263.17    9.30
  13   5   1  231.88   12.60
 -14  -5  -1  173.48    9.00
  14  -5   1  174.08    8.60
 -14  -5  -1  162.88    8.80
  14  -5   1  176.48   10.60
  14   5   1  165.88   10.70
  14   5   1  176.58    7.40
 -14   5  -1  174.98    7.30
 -14   5  -1  172.68   10.30
  15  -5   1   32.60    4.90
 -15  -5  -1   25.10    4.50
  15  -5   1   27.20    5.70
 -15  -5  -1   28.40    5.10
 -15   5  -1   27.80    5.80
  15   5   1   25.30    6.10
  15   5   1   26.90    3.70
 -15   5  -1   29.00    3.40
  16  -5   1  862.51   26.30
  16  -5   1  900.91   29.40
 -16  -5  -1  902.61   27.00
 -16  -5  -1  869.01   27.10
 -16   5  -1  856.31   24.50
 -16   5  -1  859.61   28.80
  16   5   1  825.42   29.30
  16   5   1  886.81   25.20
  17  -5   1  179.08    9.80
 -17  -5  -1  185.78   10.20
  17  -5   1  205.38   12.70
 -17  -5  -1  181.28    9.70
 -17   5  -1  184.88    8.80
  17   5   1  188.78   12.80
 -17   5  -1  161.28   11.30
  17   5   1  165.58    8.40
 -18  -5  -1  771.82   24.20
 -18  -5  -1  730.83   24.40
  18  -5   1  743.13   24.10
  18  -5   1  760.42   27.10
 -18   5  -1  705.13   26.50
  18   5   1  747.63   22.80
  18   5   1  730.43   27.70
 -19  -5  -1  165.18   10.40
  19  -5   1  146.29    9.80
  19  -5   1  165.48   12.40
 -19  -5  -1  162.48    9.50
 -19   5  -1  157.28   11.40
  19   5   1  159.38   13.80
 -20  -5  -1  247.58   11.90
  20  -5   1  234.68   15.00
 -20  -5  -1  261.47   13.30
  20  -5   1  239.48   12.50
  20   5   1  235.58   15.90
 -20   5  -1  262.67   14.40
  21  -5   1    7.00    6.70
  21  -5   1    5.30    5.30
 -21  -5  -1    7.10    4.10
 -21  -5  -1   12.60    5.30
  21   5   1   11.00    7.00
 -21   5  -1   -2.40    5.10
  22  -5   1  156.48   11.20
  22  -5   1  159.78   13.80
 -22  -5  -1  150.38   11.50
 -22  -5  -1  128.49    9.60
  22   5   1  156.08   15.30
 -22   5  -1  143.49   12.50
 -23  -5  -1  112.59   11.10
 -23  -5  -1  122.49    9.10
  23  -5   1  103.39   13.90
  23  -5   1  107.29   10.40
  23   5   1  117.19   14.90
 -23   5  -1  105.69   12.30
  24  -5   1   -8.30    7.20
 -24  -5  -1    9.60    4.70
 -24  -5  -1    6.50    5.40
  24   5   1    1.10    7.80
 -24   5  -1    7.10    6.70
  25  -5   1  196.08   16.50
 -25  -5  -1  148.79   13.10
 -25  -5  -1  183.68   11.40
 -25   5  -1  173.18   16.30
  25   5   1  188.18   17.30
  26  -5   1   61.39   11.20
 -26  -5  -1   63.09    8.10
 -26  -5  -1   75.59   10.30
  26   5   1   79.99   14.00
 -26   5  -1   68.69   11.70
  27  -5   1   26.80   10.40
 -27  -5  -1   30.90    7.60
 -27  -5  -1   20.20    6.00
 -27   5  -1   38.30    9.60
  27   5   1   30.90   11.10
 -28  -5  -1  131.39   10.80
  28  -5   1  178.98   19.40
 -28  -5  -1  144.19   15.10
 -28   5  -1  149.79   16.80
  28   5   1  162.08   19.10
 -29  -5  -1   10.10    6.60
  29  -5   1   26.80   10.70
 -29   5  -1    5.60    8.00
  29   5   1    9.60   11.70
 -30  -5  -1  145.69   15.30
  30  -5   1  142.79   17.20
  30   5   1  115.29   17.90
 -30   5  -1  128.99   16.70
  31  -5   1   -1.80   10.20
 -31  -5  -1    3.00    8.00
 -31   5  -1   15.40    9.40
  31   5   1   10.80   11.10
  32  -5   1  117.39   17.70
 -32   5  -1  148.69   19.00
  32   5   1  111.49   19.10
  33  -5   1   36.20   13.60
  33   5   1   42.60   15.90
  32  -6  -1   -5.40   10.30
  32   6  -1    9.60   11.90
 -32   6   1    1.70    8.70
  31  -6  -1   -2.10   11.00
  31   6  -1   36.70   14.50
 -31   6   1   14.00    9.70
 -30  -6   1   51.89    8.70
  30  -6  -1   46.40   13.80
 -30   6   1   31.00   11.10
  30   6  -1   50.69   14.50
  29  -6  -1   48.60   13.30
 -29  -6   1   54.79    8.70
  29   6  -1   70.59   15.40
 -29   6   1   58.29   12.50
  28  -6  -1   23.30   11.80
 -28  -6   1   23.70    6.60
 -28   6   1   22.50   10.10
  28   6  -1   30.30   12.00
  27  -6  -1   35.00   11.20
 -27  -6   1   56.09   11.50
 -27  -6   1   45.30    8.10
 -27   6   1   59.29   11.60
  27   6  -1   45.60   12.80
 -26  -6   1   93.39   10.20
 -26  -6   1   72.69   10.30
  26  -6  -1   50.49   11.60
 -26   6   1   69.89   12.00
  26   6  -1   58.89   14.10
 -25  -6   1    8.80    5.40
 -25  -6   1    5.70    5.10
  25  -6  -1    9.60    9.30
 -25   6   1   11.50    7.20
  25   6  -1    1.20    9.00
 -24  -6   1   65.79    8.40
 -24  -6   1   59.39    8.40
  24  -6  -1   61.59   11.10
 -24   6   1   57.09   10.30
  24   6  -1   69.19   12.60
 -23  -6   1   30.20    6.30
 -23  -6   1   37.10    7.00
  23  -6  -1   40.20    9.50
 -23   6   1   36.90    8.40
  23   6  -1   38.80   10.40
 -22  -6   1   13.10    4.80
  22  -6  -1   10.00    7.80
 -22  -6   1   16.00    5.70
 -22   6   1   28.90    7.80
  22   6  -1    8.50    8.00
 -21  -6   1   34.00    6.00
 -21  -6   1   35.30    6.60
  21  -6  -1   28.50    7.90
 -21   6   1   35.60    8.40
  21   6  -1   45.90    9.90
 -20  -6   1  100.49    8.50
  20  -6  -1   87.69   10.80
  20  -6  -1  102.19    9.00
 -20  -6   1  116.89   10.20
 -20   6   1  102.49   11.20
  20   6  -1   83.39   11.50
 -19  -6   1   24.00    5.70
 -19  -6   1   24.60    5.50
  19  -6  -1   25.70    7.20
  19  -6  -1   21.00    5.10
  19   6  -1   23.70    7.80
 -19   6   1   23.50    6.80
  18  -6  -1   26.60    7.00
 -18  -6   1   25.50    5.30
 -18  -6   1   34.10    5.70
  18  -6  -1   28.80    5.20
 -18   6   1   39.00    7.20
  18   6  -1   29.80    7.60
  17  -6  -1   25.90    4.90
 -17  -6   1   20.60    4.60
 -17  -6   1   14.20    4.60
  17  -6  -1   20.80    6.10
 -17   6   1   18.50    4.10
 -17   6   1   29.30    6.50
  17   6  -1   15.30    6.50
  16  -6  -1   54.19    6.00
 -16  -6   1   55.89    6.30
 -16  -6   1   57.79    6.60
  16  -6  -1   42.90    7.40
 -16   6   1   61.89    5.40
 -16   6   1   67.89    8.10
  16   6  -1   63.69    5.60
  16   6  -1   64.19    8.80
  15  -6  -1   -2.60    4.60
  15  -6  -1    0.40    3.60
 -15  -6   1    1.10    3.40
 -15  -6   1    5.90    3.60
  15   6  -1    4.50    2.80
 -15   6   1    5.40    2.70
 -15   6   1    0.50    4.40
  15   6  -1    0.90    4.80
  14  -6  -1  262.77   10.90
 -14  -6   1  266.17   12.20
  14  -6  -1  294.77   14.20
 -14  -6   1  285.47   11.70
  14   6  -1  258.77   14.00
  14   6  -1  262.37   10.30
 -14   6   1  272.87   10.90
 -14   6   1  287.27   13.80
 -13  -6   1   33.40    4.80
 -13  -6   1   30.50    4.90
  13  -6  -1   35.90    6.20
  13  -6  -1   34.70    4.40
  13   6  -1   44.90    4.30
 -13   6   1   41.90    4.70
 -13   6   1   40.60    6.20
  13   6  -1   42.30    6.80
  12  -6  -1  156.88   10.20
  12  -6  -1  161.78    7.60
 -12  -6   1  152.98    8.90
 -12  -6   1  169.88    8.40
  12   6  -1  158.18   10.70
  12   6  -1  156.58    7.10
 -12   6   1  153.98    7.70
 -12   6   1  157.58   10.00
  11  -6  -1   92.49    5.50
 -11  -6   1  101.99    6.50
  11  -6  -1   91.69    8.00
 -11  -6   1  100.29    7.10
  11   6  -1   87.39    5.30
 -11   6   1   96.99    6.00
 -11   6   1   90.69    7.80
  11   6  -1  104.29    8.70
 -10  -6   1   59.09    5.20
 -10  -6   1   82.59    7.30
  10  -6  -1   58.39    4.40
  10  -6  -1   67.99    6.90
  10   6  -1   58.79    6.70
 -10   6   1   59.19    4.90
 -10   6   1   69.69    6.90
  10   6  -1   59.19    4.40
   9  -6  -1  219.58    8.30
   9  -6  -1  216.48   10.90
  -9  -6   1  214.18    8.90
  -9  -6   1  212.38   10.20
   9   6  -1  212.78   11.30
  -9   6   1  233.78   11.10
   9   6  -1  200.38    8.20
  -9   6   1  218.88    9.20
  -8  -6   1   69.79    6.00
   8  -6  -1   62.09    4.30
  -8  -6   1   72.79    5.10
   8  -6  -1   68.69    6.60
  -8   6   1   68.09    6.80
  -8   6   1   62.79    5.20
   8   6  -1   70.09    7.00
   8   6  -1   66.69    4.60
   7  -6  -1   25.00    3.10
  -7  -6   1   30.20    4.50
  -7  -6   1   30.00    3.40
  -7   6   1   27.70    4.10
   7   6  -1   23.90    4.80
   7   6  -1   24.10    3.20
  -7   6   1   28.10    4.70
  -7   6   1   21.20    4.50
  -6  -6   1  247.78   10.60
  -6  -6   1  256.17    9.20
   6   6  -1  226.48   11.20
   6   6  -1  243.68    9.20
  -6   6   1  234.78    9.40
  -6   6   1  241.08   10.80
  -6   6   1  235.08   10.90
  -6   6   1  260.77   10.20
  -5  -6   1   25.00    3.30
   5   6  -1   20.40    3.00
   5   6  -1   21.00    4.50
  -5   6   1   20.40    4.00
  -5   6   1   29.70    3.80
   5   6  -1   13.50    4.20
  -5   6   1   22.00    4.30
  -5   6   1   27.20    3.80
  -4  -6   1  417.76   13.40
  -4   6   1  423.56   14.60
  -4   6   1  422.06   15.10
   4   6  -1  423.76   13.60
   4   6  -1  398.46   15.20
   4   6  -1  412.96   15.30
  -4   6   1  405.06   14.00
  -4   6   1  416.06   14.80
  -3  -6   1   31.70    3.60
  -3   6   1   27.10    3.80
  -3   6   1   38.20    4.50
   3   6  -1   23.40    4.40
  -3   6   1   26.90    4.40
  -3   6   1   35.20    4.40
   3   6  -1   36.80    4.00
   3   6  -1   33.90    4.80
  -2  -6   1    1.70    2.10
  -2   6   1    0.80    2.40
   2   6  -1    7.40    3.10
   2   6  -1    2.90    2.40
  -2   6   1    2.60    2.60
  -2   6   1    2.50    2.90
   2   6  -1    3.60    3.10
  -2   6   1    1.10    2.50
  -1  -6   1  104.89    5.90
  -1   6   1  103.99    6.60
  -1   6   1  101.29    6.00
  -1   6   1   90.49    6.20
   1   6  -1  104.19    6.80
   1   6  -1   79.09    6.30
   1   6  -1   99.89    5.90
  -1   6   1   96.79    6.20
   0   6   1  128.29    6.90
   0   6  -1  109.39    7.00
   0   6  -1  122.29    6.80
   0   6   1  126.89    6.40
   0   6   1  125.39    7.10
   0   6  -1  119.89    7.00
   0   6  -1  122.89    6.70
   0   6   1  115.89    7.20
  -1  -6  -1  170.98    7.80
  -1   6  -1  158.78    7.70
  -1   6  -1  158.78    8.00
  -1   6  -1  154.58    8.00
   1   6   1  156.38    7.20
   1   6   1  164.28    8.40
   1   6   1  157.68    8.20
  -1   6  -1  166.78    8.20
  -2  -6  -1   65.09    5.10
  -2   6  -1   65.59    5.30
   2   6   1   64.79    6.00
  -2   6  -1   59.39    5.20
  -2   6  -1   72.89    5.70
   2   6   1   67.79    4.70
  -2   6  -1   68.09    5.60
   2   6   1   67.69    6.20
  -3  -6  -1  256.67    9.80
  -3   6  -1  246.38   10.70
   3   6   1  268.57   11.20
  -3   6  -1  246.68   10.30
   3   6   1  259.27    9.40
  -3   6  -1  265.17   10.70
   3   6   1  236.28   11.00
  -3   6  -1  251.67   10.30
  -4  -6  -1   52.39    4.50
   4   6   1   48.00    4.00
  -4   6  -1   52.39    5.50
   4   6   1   52.99    5.80
  -4   6  -1   64.69    5.30
   4   6   1   55.69    5.80
  -4   6  -1   63.69    6.10
  -4   6  -1   55.89    5.10
  -5  -6  -1  192.08    8.20
  -5   6  -1  177.48    9.40
  -5   6  -1  206.48    8.90
  -5   6  -1  197.28    9.50
   5   6   1  205.58   10.30
   5   6   1  206.78    7.60
   5   6   1  184.98    9.70
  -5   6  -1  190.18    8.50
   6  -6   1  320.87   11.20
  -6  -6  -1  329.77   11.30
  -6   6  -1  296.27   12.60
   6   6   1  310.57   13.30
   6   6   1  316.27   13.40
   6   6   1  303.37   10.30
  -6   6  -1  316.87   11.60
  -6   6  -1  326.17   12.70
  -7  -6  -1    8.30    2.90
   7  -6   1    2.10    2.20
  -7   6  -1    5.60    3.40
  -7   6  -1    9.00    3.50
   7   6   1    6.30    2.00
   7   6   1    3.90    3.60
  -7   6  -1    3.60    2.50
   7   6   1   10.80    4.00
  -8  -6  -1   10.00    3.10
  -8  -6  -1   10.80    3.40
   8  -6   1    2.30    2.10
  -8   6  -1    0.60    3.10
  -8   6  -1    8.80    2.80
   8   6   1    7.70    4.00
   8   6   1    8.40    2.10
  -8   6  -1   17.00    4.10
  -9  -6  -1   64.49    6.30
  -9  -6  -1   84.89    5.80
   9  -6   1   70.19    4.80
   9   6   1   76.29    7.40
  -9   6  -1   70.19    5.10
   9   6   1   72.29    4.30
  -9   6  -1   78.89    7.60
  -9   6  -1   72.59    6.80
 -10  -6  -1    7.40    3.20
 -10  -6  -1    6.00    3.10
  10  -6   1    3.90    2.40
 -10   6  -1    7.90    2.40
  10   6   1   11.60    2.20
 -10   6  -1    1.40    3.60
 -10   6  -1    8.60    4.10
  10   6   1    6.20    4.30
 -11  -6  -1   20.00    3.90
  11  -6   1   22.70    3.50
  11  -6   1   17.90    4.60
 -11  -6  -1   19.20    4.20
 -11   6  -1   20.90    3.20
  11   6   1   17.70    2.50
  11   6   1   13.00    4.70
 -11   6  -1   15.30    4.50
  12  -6   1   88.59    8.40
 -12  -6  -1  100.99    7.00
 -12  -6  -1   87.99    7.40
  12  -6   1  108.09    6.40
  12   6   1   98.89    9.20
 -12   6  -1   90.79    5.70
  12   6   1   89.39    4.90
 -12   6  -1   96.59    8.20
 -13  -6  -1   84.49    7.20
  13  -6   1   97.59    6.50
  13  -6   1   77.29    8.20
 -13  -6  -1   85.39    7.20
 -13   6  -1   95.09    8.20
 -13   6  -1   78.99    5.40
  13   6   1   79.79    4.80
  13   6   1   82.49    8.40
  14  -6   1    5.40    3.70
  14  -6   1   11.70    5.00
 -14  -6  -1    6.50    4.00
 -14  -6  -1    3.70    3.30
  14   6   1    9.40    5.20
 -14   6  -1   10.90    2.80
  14   6   1    8.10    2.50
 -14   6  -1   11.50    5.00
  15  -6   1  101.99    7.50
 -15  -6  -1   95.09    7.60
  15  -6   1   95.89    9.40
 -15  -6  -1  107.79    8.10
  15   6   1   98.19    9.90
 -15   6  -1   97.19    5.90
 -15   6  -1   97.59    9.30
  15   6   1   90.49    7.40
  16  -6   1    4.40    5.30
 -16  -6  -1    2.00    3.60
 -16  -6  -1   -2.40    3.40
  16  -6   1    7.20    4.10
  16   6   1    3.50    5.20
 -16   6  -1   11.50    5.20
 -16   6  -1    9.20    3.60
 -17  -6  -1   12.20    4.10
  17  -6   1   20.60    6.60
 -17  -6  -1   11.30    4.50
  17  -6   1   10.10    4.60
 -17   6  -1   21.90    6.20
  17   6   1   11.40    6.20
  18  -6   1   11.20    6.00
 -18  -6  -1    4.90    3.80
  18  -6   1   13.70    4.90
 -18  -6  -1    2.50    4.20
  18   6   1    6.90    6.10
 -18   6  -1   15.30    5.90
  19  -6   1   77.59    9.90
 -19  -6  -1   91.49    8.90
 -19  -6  -1   78.99    7.90
  19  -6   1   90.59    8.10
  19   6   1   76.79   10.70
 -19   6  -1   79.19    9.50
 -20  -6  -1   43.60    6.40
  20  -6   1   42.20    8.80
  20  -6   1   43.20    6.70
 -20  -6  -1   38.50    6.90
 -20   6  -1   45.20    8.40
  20   6   1   50.49    9.60
  21  -6   1   23.70    8.00
 -21  -6  -1   27.20    6.00
  21  -6   1   18.00    5.80
 -21  -6  -1    8.10    4.50
  21   6   1   14.10    7.50
 -21   6  -1   17.10    6.70
 -22  -6  -1   84.29    8.50
 -22  -6  -1   76.69    9.50
  22  -6   1   52.19   10.00
  22   6   1   80.09   12.50
 -22   6  -1   70.49   10.40
  23  -6   1   16.10    7.80
 -23  -6  -1   16.30    6.00
 -23  -6  -1   16.20    5.10
 -23   6  -1   15.60    7.10
  23   6   1   19.00    8.90
  24  -6   1    9.70    7.90
 -24  -6  -1    7.70    4.80
 -24  -6  -1   11.90    5.60
 -24   6  -1   -2.20    5.90
  24   6   1   10.70    9.30
  25  -6   1   -3.60    8.70
 -25  -6  -1   16.00    6.20
 -25  -6  -1    5.80    4.90
 -25   6  -1   13.30    8.30
  25   6   1   13.70    9.70
  26  -6   1   22.50   10.90
 -26  -6  -1   -1.00    5.10
 -26  -6  -1   -4.70    4.60
  26   6   1    0.30    8.80
 -26   6  -1   -2.90    6.50
 -27  -6  -1   43.90    7.60
 -27  -6  -1   36.20    8.20
  27  -6   1   51.19   12.70
 -27   6  -1   49.20   10.80
  27   6   1   44.40   13.60
 -28  -6  -1   17.20    8.20
  28  -6   1   22.40   10.70
 -28  -6  -1   18.70    6.60
  28   6   1   35.20   13.10
 -28   6  -1   27.20   10.20
  29  -6   1   51.79   13.50
 -29  -6  -1   72.39    9.50
  29   6   1   86.69   16.30
 -29   6  -1   55.89   12.90
  30  -6   1   23.60   12.40
  30   6   1   12.50   12.60
 -30   6  -1   21.20    9.90
  31  -6   1   19.70   12.10
 -31   6  -1   35.50   11.80
  31   6   1   39.30   15.30
  32  -6   1    9.10   11.80
  32   6   1   35.60   16.60
 -32   6  -1   12.50   11.10
 -31  -7   1   39.90   10.30
  31  -7  -1   60.09   16.20
 -31   7   1   42.70   13.20
  31   7  -1   37.70   14.80
  30  -7  -1   12.00   11.70
 -30  -7   1    2.10    6.10
  30   7  -1   36.50   13.70
 -30   7   1   13.90   10.30
 -29  -7   1  112.09   11.70
  29  -7  -1  127.89   17.70
  29   7  -1  140.49   20.60
 -29   7   1  102.09   17.40
  28  -7  -1   -2.60   11.20
 -28  -7   1   18.00    7.20
  28   7  -1   21.00   11.40
 -28   7   1   23.50   10.00
  27  -7  -1    1.20   10.10
 -27  -7   1   18.80    6.70
 -27   7   1   17.70    9.20
  27   7  -1    4.60   10.90
 -26  -7   1   23.10    6.80
  26  -7  -1    6.60   10.10
 -26   7   1   29.60   10.00
  26   7  -1   36.10   12.20
 -25  -7   1   -4.30    4.50
  25  -7  -1    4.00    9.20
  25   7  -1   10.10    9.50
 -25   7   1   -5.50    6.70
 -24  -7   1   70.29    9.00
  24  -7  -1   77.59   12.80
 -24   7   1   64.39   11.20
  24   7  -1   70.69   14.00
 -23  -7   1    4.40    5.10
 -23  -7   1    4.30    5.20
  23  -7  -1   20.70    8.70
 -23   7   1   -1.40    6.50
  23   7  -1    0.50    8.80
 -22  -7   1  169.18   11.30
 -22  -7   1  177.48   12.20
  22  -7  -1  152.88   14.40
  22   7  -1  163.88   17.40
 -22   7   1  156.88   15.20
 -21  -7   1  105.49   10.30
  21  -7  -1   91.69   11.90
 -21  -7   1   95.69    9.30
  21   7  -1  103.29   13.50
 -21   7   1   84.99   11.60
  20  -7  -1  126.69   12.60
 -20  -7   1  132.29   10.00
 -20  -7   1  126.29    9.90
 -20   7   1  127.09   13.10
  20   7  -1  150.28   15.50
  19  -7  -1  105.69   11.30
 -19  -7   1  111.49   10.00
 -19  -7   1  103.99    9.10
 -19   7   1   92.19   11.30
  19   7  -1  107.79   11.70
  18  -7  -1    3.00    6.00
 -18  -7   1    1.90    3.90
  18  -7  -1    4.20    4.50
 -18  -7   1   -2.50    3.80
 -18   7   1    3.00    5.40
  18   7  -1   -0.70    6.20
 -17  -7   1   96.39    9.10
  17  -7  -1   78.29    9.40
 -17  -7   1   87.79    8.00
 -17   7   1   72.09    9.90
  17   7  -1   98.19   10.80
 -16  -7   1   49.20    6.50
  16  -7  -1   43.80    7.70
 -16  -7   1   47.60    6.30
  16  -7  -1   48.20    6.00
 -16   7   1   41.70    6.30
  16   7  -1   31.80    7.60
 -16   7   1   41.90    7.70
  15  -7  -1   33.20    7.10
 -15  -7   1   34.30    5.90
  15  -7  -1   26.90    5.00
 -15  -7   1   33.40    5.30
  15   7  -1   27.60    6.70
 -15   7   1   44.10    5.00
 -15   7   1   45.70    7.60
  14  -7  -1   22.90    4.40
 -14  -7   1   29.60    5.10
 -14  -7   1   21.40    4.80
  14  -7  -1   25.60    6.50
  14   7  -1   22.80    6.60
 -14   7   1   27.60    4.30
 -14   7   1   28.60    6.20
  13  -7  -1  146.69    8.00
  13  -7  -1  165.28   11.00
  13   7  -1  151.28    7.40
 -13   7   1  145.49    8.30
  13   7  -1  172.18   11.50
 -13   7   1  152.78   10.70
  12  -7  -1  490.05   16.30
 -12  -7   1  523.35   17.30
  12  -7  -1  520.75   19.70
 -12  -7   1  529.65   18.80
  12   7  -1  459.05   15.80
  12   7  -1  494.05   20.50
 -12   7   1  518.25   17.10
 -12   7   1  519.75   20.00
 -11  -7   1   86.09    6.90
  11  -7  -1   85.89    5.70
 -11  -7   1   90.69    8.30
  11  -7  -1   86.79    8.50
 -11   7   1   90.89    6.30
 -11   7   1   90.59    8.60
  11   7  -1   85.99    8.80
  11   7  -1   72.79    5.30
 -10  -7   1  376.36   15.20
 -10  -7   1  368.36   13.20
  10  -7  -1  400.36   16.10
  10  -7  -1  356.06   12.50
 -10   7   1  375.46   15.80
 -10   7   1  383.96   13.90
  10   7  -1  358.16   12.60
  10   7  -1  346.87   16.20
  -9  -7   1  254.47   10.10
  -9  -7   1  254.67   11.80
   9  -7  -1  264.67   12.40
   9  -7  -1  243.08    9.50
  -9   7   1  234.48   10.50
   9   7  -1  237.98    9.60
   9   7  -1  256.17   12.90
  -9   7   1  241.18   12.30
   8  -7  -1  287.77   12.70
   8  -7  -1  293.27   10.70
  -8  -7   1  312.17   13.10
  -8  -7   1  295.27   11.20
  -8   7   1  296.77   13.30
   8   7  -1  285.47   10.70
   8   7  -1  285.87   13.70
  -8   7   1  305.27   12.00
  -7  -7   1  482.45   17.50
  -7  -7   1  482.85   15.50
   7  -7  -1  493.05   15.60
   7   7  -1  461.75   18.40
  -7   7   1  489.45   17.70
  -7   7   1  489.15   16.70
  -7   7   1  474.05   17.70
   7   7  -1  468.05   15.30
  -6  -7   1  465.45   16.50
  -6  -7   1  427.86   14.30
  -6   7   1  455.05   15.80
  -6   7   1  445.86   16.50
  -6   7   1  412.26   16.30
   6   7  -1  433.86   17.20
  -6   7   1  432.36   15.20
   6   7  -1  447.96   14.60
  -5  -7   1 1030.60   28.30
  -5   7   1 1015.70   29.80
  -5   7   1 1000.70   30.30
  -5   7   1 1001.10   30.30
  -5   7   1 1004.20   29.40
   5   7  -1  978.30   28.50
   5   7  -1 1027.90   31.30
  -4  -7   1   49.20    4.60
  -4   7   1   55.99    5.90
  -4   7   1   37.40    4.90
   4   7  -1   43.30    4.50
  -4   7   1   48.40    5.70
   4   7  -1   47.30    6.10
   4   7  -1   50.19    6.40
  -4   7   1   47.40    4.90
  -3  -7   1  305.97   11.20
   3   7  -1  300.97   13.10
  -3   7   1  291.37   12.20
  -3   7   1  301.37   12.00
  -3   7   1  281.07   11.80
  -3   7   1  296.47   12.20
   3   7  -1  313.97   11.50
   3   7  -1  288.17   12.80
  -2  -7   1    8.70    2.90
   2   7  -1    4.60    2.70
   2   7  -1    7.00    3.50
  -2   7   1   11.50    3.50
   2   7  -1    2.60    3.40
  -2   7   1   10.70    3.50
  -2   7   1    7.70    3.10
  -2   7   1   10.10    3.30
  -1  -7   1   63.89    5.50
  -1   7   1   56.79    5.80
   1   7  -1   58.99    6.30
  -1   7   1   56.99    5.80
  -1   7   1   60.89    6.10
   1   7  -1   68.09    6.70
  -1   7   1   54.79    5.30
   1   7  -1   53.79    5.30
   0  -7  -1   49.10    5.30
   0   7  -1   46.50    5.50
   0   7  -1   51.69    5.20
   0   7   1   40.50    5.40
   0   7  -1   40.20    5.20
   0   7   1   49.00    5.70
   0   7  -1   47.10    5.10
   0   7   1   45.10    4.70
  -1  -7  -1  107.19    6.80
  -1   7  -1  105.39    6.80
   1   7   1  100.49    6.10
  -1   7  -1   92.59    6.80
  -1   7  -1  108.19    7.30
   1   7   1  100.89    7.50
  -1   7  -1   99.59    6.50
   1   7   1   95.49    7.10
  -2  -7  -1  174.78    8.40
  -2   7  -1  178.18    8.90
   2   7   1  178.28    9.50
  -2   7  -1  168.38    8.90
  -2   7  -1  173.08    9.00
   2   7   1  173.98    7.90
   2   7   1  173.78    9.70
  -2   7  -1  188.08    9.10
  -3  -7  -1   17.10    3.40
   3   7   1   10.20    3.80
  -3   7  -1   14.60    3.80
   3   7   1   15.60    4.00
  -3   7  -1   12.90    3.60
  -3   7  -1   17.80    3.70
  -3   7  -1   17.00    3.80
   3   7   1   12.40    3.00
  -4  -7  -1  394.96   13.90
   4   7   1  393.46   15.70
  -4   7  -1  406.96   15.20
   4   7   1  417.56   15.80
   4   7   1  398.46   13.30
  -4   7  -1  400.26   14.60
  -4   7  -1  401.96   14.90
  -4   7  -1  403.26   14.60
  -5  -7  -1  105.89    6.40
   5   7   1  114.89    5.90
  -5   7  -1  108.29    6.90
  -5   7  -1  102.89    7.60
   5   7   1   97.49    8.00
  -5   7  -1  104.59    6.90
  -5   7  -1  108.89    7.70
   5   7   1   99.69    7.90
  -6  -7  -1  547.25   17.20
   6   7   1  543.65   19.70
   6   7   1  516.25   19.50
   6   7   1  520.35   16.30
  -6   7  -1  546.25   19.20
  -6   7  -1  565.04   18.00
  -6   7  -1  527.95   18.80
   7  -7   1  330.67   12.10
  -7  -7  -1  348.67   12.50
   7   7   1  344.17   11.40
   7   7   1  343.57   14.90
  -7   7  -1  340.87   14.50
  -7   7  -1  349.96   14.30
  -7   7  -1  338.67   12.80
   7   7   1  355.16   15.20
  -8  -7  -1  307.07   13.30
  -8  -7  -1  308.47   11.50
   8  -7   1  289.97   11.10
  -8   7  -1  286.87   13.00
  -8   7  -1  292.17   13.30
  -8   7  -1  301.07   11.70
   8   7   1  300.67   13.80
   8   7   1  294.57   10.20
   9  -7   1  100.19    6.10
  -9  -7  -1  100.09    6.60
  -9  -7  -1   99.99    8.00
  -9   7  -1   98.59    8.90
  -9   7  -1   89.89    7.90
   9   7   1   99.89    8.50
  -9   7  -1   93.49    6.30
   9   7   1   94.39    5.10
 -10  -7  -1  142.79    7.90
 -10  -7  -1  125.59    8.50
  10  -7   1  128.99    6.90
 -10   7  -1  135.99    7.40
  10   7   1  122.59    9.80
 -10   7  -1  140.39    9.50
 -10   7  -1  128.79    9.40
  10   7   1  124.69    6.00
  11  -7   1  311.77   14.50
 -11  -7  -1  320.47   13.90
 -11  -7  -1  324.47   12.80
  11  -7   1  306.67   11.70
  11   7   1  302.07   10.50
 -11   7  -1  317.37   12.00
 -11   7  -1  316.77   14.60
  11   7   1  318.47   15.50
 -12  -7  -1   28.50    5.00
  12  -7   1   26.80    4.20
 -12  -7  -1   26.10    5.00
  12  -7   1   33.90    6.30
  12   7   1   30.40    6.60
 -12   7  -1   33.50    4.40
 -12   7  -1   32.90    6.00
  13  -7   1   20.60    4.20
  13  -7   1   16.90    5.80
 -13  -7  -1   23.60    5.00
 -13  -7  -1   16.90    4.80
  13   7   1   21.70    6.20
 -13   7  -1   39.20    6.60
 -13   7  -1   31.70    4.20
  14  -7   1  158.98   11.70
  14  -7   1  171.28    9.20
 -14  -7  -1  194.88   10.80
 -14  -7  -1  190.48   10.20
  14   7   1  167.38   12.40
 -14   7  -1  166.28    8.20
 -14   7  -1  152.58   11.30
  15  -7   1   19.00    6.30
 -15  -7  -1   19.80    4.80
  15  -7   1   15.30    4.80
 -15  -7  -1   12.10    4.60
 -15   7  -1   10.90    5.10
 -15   7  -1   26.60    6.40
  15   7   1   24.50    6.80
  16  -7   1  298.77   16.30
 -16  -7  -1  326.17   13.90
  16  -7   1  302.67   13.30
 -16  -7  -1  314.97   14.30
  16   7   1  290.97   16.40
 -16   7  -1  315.27   16.10
  17  -7   1    5.30    5.90
 -17  -7  -1    3.50    4.30
  17  -7   1   -0.20    4.30
 -17  -7  -1    8.00    4.60
 -17   7  -1    9.40    5.70
  17   7   1   -0.90    6.40
  18  -7   1  269.57   16.20
 -18  -7  -1  289.07   13.80
 -18  -7  -1  283.47   13.50
  18  -7   1  256.37   12.80
  18   7   1  228.38   15.80
 -18   7  -1  267.77   15.60
  19  -7   1   12.50    7.00
 -19  -7  -1    0.80    4.50
 -19  -7  -1    8.90    4.50
  19  -7   1    1.10    5.00
 -19   7  -1    1.20    5.90
  19   7   1    8.20    7.40
 -20  -7  -1   90.49    9.30
 -20  -7  -1   89.39    9.10
  20  -7   1   77.09   10.70
  20  -7   1   71.69   10.60
 -20   7  -1   97.09   11.60
  20   7   1   88.79   12.50
  21  -7   1  154.38   14.30
 -21  -7  -1  167.18   11.80
 -21  -7  -1  191.88   11.60
 -21   7  -1  168.28   15.50
  21   7   1  187.18   16.60
  22  -7   1   16.40    8.40
 -22  -7  -1   20.10    6.60
 -22  -7  -1   12.20    5.10
 -22   7  -1   15.90    7.20
  22   7   1   28.80    9.80
 -23  -7  -1  125.49   11.50
 -23  -7  -1  172.98   12.50
  23  -7   1  153.78   15.90
  23   7   1  133.69   16.60
 -23   7  -1  136.89   14.40
 -24  -7  -1    2.30    4.90
  24  -7   1    4.20    8.90
 -24  -7  -1   -4.70    4.80
 -24   7  -1   -8.90    6.40
  24   7   1    4.60    9.20
 -25  -7  -1   37.20    8.20
  25  -7   1   29.50   10.80
 -25  -7  -1   35.90    7.40
 -25   7  -1   23.70    9.10
  25   7   1   31.90   11.60
 -26  -7  -1   -2.50    4.70
  26  -7   1   -4.60    8.80
 -26   7  -1  -12.30    6.40
  26   7   1  -10.40    8.90
 -27  -7  -1   33.60    7.60
  27  -7   1   40.40   14.00
  27   7   1   20.80   11.60
 -27   7  -1   58.29   12.70
 -28  -7  -1   85.39   10.20
  28  -7   1  103.89   17.40
  28   7   1   78.69   16.80
 -28   7  -1  115.59   16.30
  29  -7   1    9.00   11.40
 -29  -7  -1   -3.90    5.60
  29   7   1   12.20   11.70
 -29   7  -1   14.80    9.30
 -30  -7  -1  151.28   14.00
  30  -7   1  136.09   19.30
  30   7   1  142.59   21.10
 -30   7  -1  136.59   18.20
  31  -7   1   10.70   12.90
  31   7   1   36.00   16.00
 -31   7  -1   23.50   11.40
 -30  -8   1   23.10    7.90
  30   8  -1   24.90   13.90
 -29  -8   1   -3.80    5.80
  29  -8  -1    0.80   11.60
  29   8  -1   15.50   13.10
 -29   8   1   -5.20    8.20
 -28  -8   1    6.40    6.90
  28  -8  -1    1.40   11.30
 -28   8   1    3.20    8.30
  28   8  -1   33.60   13.50
  27  -8  -1   -7.00   10.60
 -27  -8   1   11.70    6.60
 -27   8   1   16.30    9.80
  27   8  -1   21.80   13.30
  26  -8  -1   -0.10    9.50
 -26  -8   1    4.90    5.40
 -26   8   1    0.00    7.60
  26   8  -1   28.20   12.50
  25  -8  -1   83.89   14.50
 -25  -8   1   92.69   10.50
 -25   8   1  115.49   16.30
  25   8  -1  121.19   16.70
 -24  -8   1    8.70    6.00
  24  -8  -1   33.90   10.10
 -24   8   1    1.40    7.00
  24   8  -1    8.50    9.80
 -23  -8   1   29.90    7.10
  23  -8  -1   17.20    9.70
  23   8  -1   37.20   11.90
 -23   8   1   14.60    8.20
  22  -8  -1   55.39   11.10
 -22  -8   1   53.39    8.20
  22   8  -1   62.29   12.00
 -22   8   1   47.70    9.60
 -21  -8   1   12.70    5.70
  21  -8  -1   29.30    9.40
  21   8  -1   41.70   10.70
 -21   8   1   36.30    8.60
  20  -8  -1   93.69   11.70
 -20  -8   1   93.29    9.50
 -20  -8   1   89.29    9.40
  20   8  -1   99.69   13.40
 -20   8   1   88.09   11.30
  19  -8  -1   34.80    9.00
 -19  -8   1   17.40    5.40
 -19  -8   1   25.70    6.00
 -19   8   1   12.80    6.30
  19   8  -1   18.70    8.00
 -18  -8   1   93.99    8.90
 -18  -8   1   94.19    9.40
  18  -8  -1   69.59    9.70
  18   8  -1   72.59   11.20
 -18   8   1   75.19   10.30
 -17  -8   1   11.20    5.00
  17  -8  -1   -2.90    5.80
 -17  -8   1   -1.50    3.90
  17   8  -1    8.50    7.10
 -17   8   1    3.10    6.00
 -16  -8   1  252.07   13.20
 -16  -8   1  266.67   13.10
  16  -8  -1  293.87   16.10
  16  -8  -1  260.27   12.30
  16   8  -1  266.37   16.70
 -16   8   1  259.57   15.70
  15  -8  -1   99.19   10.70
 -15  -8   1  121.39    8.60
  15  -8  -1   93.09    7.70
 -15  -8   1  104.99    8.90
 -15   8   1  112.29   11.20
  15   8  -1  118.99   12.20
 -14  -8   1  199.98   10.70
  14  -8  -1  179.28    9.70
  14  -8  -1  202.88   13.30
 -14  -8   1  197.18   11.50
 -14   8   1  181.98   12.80
 -14   8   1  219.88   10.50
  14   8  -1  206.48   13.50
  13  -8  -1   60.29    8.20
  13  -8  -1   55.59    5.80
 -13  -8   1   68.49    7.00
 -13  -8   1   60.89    7.40
 -13   8   1   62.39    8.30
 -13   8   1   57.79    6.20
  13   8  -1   55.69    8.80
  12  -8  -1   26.20    4.20
 -12  -8   1   19.20    4.60
  12  -8  -1   20.70    6.10
 -12  -8   1   29.10    5.00
 -12   8   1   30.90    6.50
 -12   8   1   25.90    4.70
  12   8  -1   21.20    6.80
  11  -8  -1   26.50    4.10
 -11  -8   1   32.70    5.00
  11  -8  -1   24.70    6.00
 -11  -8   1   19.90    4.90
 -11   8   1   23.10    6.00
 -11   8   1   22.90    4.60
  11   8  -1   36.40    7.10
 -10  -8   1    4.00    3.50
  10  -8  -1    4.30    3.00
  10  -8  -1    0.70    4.30
 -10  -8   1    1.00    3.80
  10   8  -1   -4.50    4.40
 -10   8   1    9.70    5.00
  10   8  -1    4.50    2.60
 -10   8   1    4.80    3.40
   9  -8  -1   90.49    8.50
  -9  -8   1   80.19    6.50
  -9  -8   1   99.69    8.10
   9  -8  -1   87.39    6.10
   9   8  -1   78.69    8.80
  -9   8   1   94.89    7.20
  -9   8   1   85.39    8.60
   9   8  -1   74.59    5.70
  -8  -8   1  231.48   10.30
   8  -8  -1  242.58   12.30
  -8  -8   1  259.77   12.50
   8  -8  -1  248.78   10.40
  -8   8   1  256.97   11.60
  -8   8   1  247.88   12.90
   8   8  -1  249.28   13.60
   8   8  -1  252.77   10.20
  -7  -8   1   30.80    4.30
   7  -8  -1   27.70    4.10
  -7  -8   1   28.70    5.30
  -7   8   1   20.70    5.20
   7   8  -1   36.10    6.40
   7   8  -1   25.40    3.90
  -7   8   1   32.70    5.20
  -7   8   1   29.80    5.80
  -6  -8   1  209.98    9.50
  -6  -8   1  221.28   11.50
   6   8  -1  234.68   12.40
  -6   8   1  224.88   10.30
   6   8  -1  218.18    9.60
  -6   8   1  214.08   10.80
  -6   8   1  207.18   11.80
  -6   8   1  216.08   11.30
  -5  -8   1   76.49    5.90
  -5  -8   1   62.49    6.80
  -5   8   1   62.29    7.00
  -5   8   1   74.99    7.30
   5   8  -1   66.69    7.60
  -5   8   1   78.99    7.40
  -5   8   1   65.39    6.40
   5   8  -1   62.39    5.70
  -4  -8   1    3.90    2.80
  -4   8   1    4.60    3.50
   4   8  -1    5.00    2.90
   4   8  -1   -3.20    3.50
   4   8  -1    3.60    4.00
  -4   8   1    7.90    3.70
  -4   8   1   -3.10    3.30
  -4   8   1   -2.20    3.10
  -3  -8   1  132.69    7.50
  -3   8   1  146.09    8.60
   3   8  -1  136.39    9.50
   3   8  -1  141.79    9.30
  -3   8   1  144.89    9.00
  -3   8   1  141.19    8.80
  -3   8   1  126.69    8.30
   3   8  -1  133.89    7.70
  -2  -8   1  136.29    7.80
   2   8  -1  131.29    7.70
   2   8  -1  140.79    9.40
  -2   8   1  152.78    9.20
   2   8  -1  130.89    9.10
  -2   8   1  142.59    8.40
  -2   8   1  153.38    8.90
  -2   8   1  134.49    8.30
  -1  -8   1   -1.10    2.40
   1   8  -1    0.80    3.40
  -1   8   1   -6.90    2.70
  -1   8   1   -0.10    3.20
  -1   8   1    0.20    2.80
   1   8  -1    2.60    3.60
   1   8  -1    2.50    3.00
  -1   8   1   -4.30    2.80
   0  -8  -1   -0.20    2.80
   0  -8   1    4.60    2.90
   0   8  -1    6.10    3.40
   0   8  -1   -8.20    2.50
   0   8   1   -0.70    2.60
   0   8   1   -1.20    3.40
   0   8   1   -0.10    3.10
   0   8  -1   -2.60    3.00
  -1  -8  -1   12.10    3.70
  -1   8  -1    7.50    3.80
   1   8   1   11.00    3.40
   1   8   1   17.40    4.50
  -1   8  -1    3.70    3.40
  -1   8  -1    5.70    3.60
  -1   8  -1   11.30    3.90
   1   8   1    9.60    4.30
  -2  -8  -1   42.00    5.10
  -2   8  -1   40.60    5.50
  -2   8  -1   48.20    6.10
   2   8   1   32.30    4.40
   2   8   1   37.00    6.10
   2   8   1   53.99    6.40
  -2   8  -1   35.90    5.40
  -2   8  -1   29.40    5.10
  -3  -8  -1   23.10    4.20
   3   8   1   20.70    5.10
  -3   8  -1   26.80    5.00
   3   8   1   33.50    5.60
  -3   8  -1   28.20    4.80
  -3   8  -1   18.70    4.30
   3   8   1   22.80    3.80
  -3   8  -1   38.40    5.40
  -4  -8  -1   34.40    4.60
  -4   8  -1   36.50    5.10
  -4   8  -1   33.90    5.30
   4   8   1   34.40    5.90
   4   8   1   37.80    5.90
  -4   8  -1   42.70    5.50
  -4   8  -1   44.50    5.70
   4   8   1   34.40    4.30
  -5  -8  -1   54.19    5.60
   5   8   1   58.69    5.20
  -5   8  -1   62.99    6.80
  -5   8  -1   50.59    6.00
  -5   8  -1   64.69    7.00
   5   8   1   69.69    7.70
  -5   8  -1   71.09    6.90
   5   8   1   64.79    7.50
  -6  -8  -1  198.08    9.40
  -6   8  -1  201.48   11.30
   6   8   1  206.78   12.10
  -6   8  -1  220.38   11.50
  -6   8  -1  211.58   10.30
   6   8   1  210.98   11.90
   6   8   1  206.48    8.70
  -6   8  -1  226.08   10.60
  -7  -8  -1  138.49    8.00
   7  -8   1  151.68    8.10
  -7  -8  -1  164.08    9.80
  -7   8  -1  142.59    9.90
   7   8   1  146.59    7.10
  -7   8  -1  140.79    9.80
  -7   8  -1  145.99    8.50
   7   8   1  148.29   10.40
  -8  -8  -1   79.09    7.80
  -8  -8  -1   89.29    6.70
   8  -8   1   92.79    6.40
   8   8   1   89.79    9.10
  -8   8  -1   81.09    8.10
  -8   8  -1   78.79    6.70
   8   8   1   84.49    5.40
  -8   8  -1   92.49    8.90
  -9  -8  -1  188.88    9.70
  -9  -8  -1  203.68   11.40
   9  -8   1  207.88    9.30
  -9   8  -1  192.18   11.50
   9   8   1  207.18    8.90
  -9   8  -1  181.38   11.30
  -9   8  -1  210.38   10.00
   9   8   1  207.38   12.60
  10  -8   1   26.90    4.20
 -10  -8  -1   29.10    4.90
 -10  -8  -1   32.70    5.60
 -10   8  -1   30.30    4.70
  10   8   1   23.80    6.50
 -10   8  -1   22.70    5.90
  11  -8   1    9.30    4.90
 -11  -8  -1   -6.60    3.40
  11  -8   1   -3.80    3.00
 -11  -8  -1    1.50    3.60
 -11   8  -1    3.80    3.20
  11   8   1    3.20    4.80
 -11   8  -1    3.20    4.40
  12  -8   1   -1.50    3.20
 -12  -8  -1   -1.30    3.60
  12  -8   1   -5.10    4.50
 -12  -8  -1    3.30    4.00
 -12   8  -1    0.50    2.70
 -12   8  -1    4.30    5.00
  12   8   1   -9.00    4.80
  13  -8   1   88.29    9.50
  13  -8   1   79.79    7.00
 -13  -8  -1   91.59    9.20
 -13  -8  -1   85.89    8.10
 -13   8  -1   92.59    6.70
  13   8   1   78.19    9.60
 -13   8  -1   83.79    9.30
  14  -8   1    0.50    3.70
  14  -8   1   -1.40    5.00
 -14  -8  -1   10.50    4.70
 -14  -8  -1   11.60    4.40
 -14   8  -1   12.50    5.60
  14   8   1   12.40    6.40
 -15  -8  -1  197.98   11.60
  15  -8   1  174.78   13.10
  15  -8   1  166.88   10.00
 -15  -8  -1  175.38   10.70
 -15   8  -1  173.58   12.60
  15   8   1  171.58   13.80
  16  -8   1    1.50    4.50
 -16  -8  -1    7.50    4.50
 -16  -8  -1    3.20    4.30
  16  -8   1    0.90    5.90
 -16   8  -1    3.10    5.10
  16   8   1    6.10    6.40
 -17  -8  -1  269.97   13.80
  17  -8   1  267.57   13.40
 -17  -8  -1  279.47   14.10
  17  -8   1  300.97   17.50
  17   8   1  286.07   17.80
 -17   8  -1  279.27   16.90
 -18  -8  -1   45.10    7.10
  18  -8   1   35.40    8.00
  18  -8   1   40.30    8.60
 -18  -8  -1   48.00    7.30
 -18   8  -1   33.90    8.20
  18   8   1   35.20    8.80
 -19  -8  -1   68.79    8.60
 -19  -8  -1   59.09    7.90
  19  -8   1   66.09   10.00
 -19   8  -1   67.39   10.30
  19   8   1   77.59   11.50
  20  -8   1   42.50    9.20
 -20  -8  -1   26.00    6.20
 -20  -8  -1   26.80    6.30
  20   8   1   41.90   10.10
 -20   8  -1   30.10    8.50
 -21  -8  -1  174.68   12.50
 -21  -8  -1  183.68   12.20
  21  -8   1  149.39   15.40
  21   8   1  169.08   17.70
 -21   8  -1  160.88   15.60
  22  -8   1   34.50    9.70
 -22  -8  -1   45.50    8.10
 -22  -8  -1   36.10    7.40
  22   8   1   39.00   11.40
 -22   8  -1   30.00    8.90
 -23  -8  -1   49.80    8.10
  23  -8   1   50.69   11.70
 -23   8  -1   58.99   11.70
  23   8   1   61.39   13.10
  24  -8   1   31.60   11.20
 -24  -8  -1   46.40    8.80
 -24   8  -1   55.29   11.50
  24   8   1   13.50    9.50
 -25  -8  -1   30.30    7.40
  25  -8   1   35.90   11.80
 -25   8  -1   34.40   10.50
  25   8   1   43.20   13.40
 -26  -8  -1    4.30    5.90
  26  -8   1   -3.20    9.90
  26   8   1    4.00   10.20
 -26   8  -1   19.50    9.60
 -27  -8  -1   22.80    7.20
  27  -8   1   31.80   13.00
  27   8   1   20.20   12.50
 -27   8  -1   23.60    9.90
 -28  -8  -1   10.10    6.70
  28  -8   1   29.40   12.80
 -28   8  -1   12.20    9.60
  28   8   1    4.50   10.40
  29  -8   1   41.70   14.80
 -29  -8  -1   58.09   10.00
 -29   8  -1   39.50   11.50
  29   8   1   44.20   15.40
 -30  -8  -1   13.00    6.80
  30   8   1   30.10   15.70
 -28  -9   1    2.20    6.20
  28  -9  -1   -4.50   10.60
 -28   9   1    8.80    8.80
  28   9  -1   18.00   12.30
 -27  -9   1    4.90    6.80
  27  -9  -1   -6.40   10.20
 -27   9   1   25.00   12.10
  27   9  -1   11.80   12.10
  26  -9  -1   55.89   13.80
 -26  -9   1   56.29    9.80
  26   9  -1   75.99   16.80
 -26   9   1   54.39   12.90
 -25  -9   1   13.30    6.60
  25  -9  -1   26.30   11.70
 -25   9   1   -0.10    8.90
  25   9  -1   15.90   11.60
  24  -9  -1  107.89   16.00
 -24  -9   1  119.29   12.70
  24   9  -1  133.49   18.90
 -24   9   1  137.19   16.80
  23  -9  -1   13.20   10.50
 -23  -9   1    7.00    6.20
 -23   9   1   14.40    8.40
  23   9  -1    3.20    9.30
  22  -9  -1   49.50   10.80
 -22  -9   1   59.49    8.90
  22   9  -1   60.49   13.00
 -22   9   1   63.99   11.70
  21  -9  -1   41.00   11.50
 -21  -9   1   33.90    7.40
 -21   9   1   31.50    9.00
  21   9  -1   28.80   10.30
  20  -9  -1   46.10   10.00
 -20  -9   1   60.09    8.50
 -20   9   1   73.99   11.30
  20   9  -1   63.69   12.70
  19  -9  -1   23.60    8.70
 -19  -9   1   31.40    7.20
 -19   9   1   33.90    8.60
  19   9  -1   51.99   10.70
  18  -9  -1   91.39   11.80
 -18  -9   1   97.69   10.40
  18   9  -1   99.49   12.80
 -18   9   1   67.89   10.80
 -17  -9   1   93.99    9.90
  17  -9  -1   92.19   11.00
 -17   9   1   93.59   11.50
  17   9  -1   70.69   11.30
 -16  -9   1    4.80    4.30
  16  -9  -1    0.60    6.20
 -16  -9   1   16.70    5.10
 -16   9   1   -1.60    5.80
  16   9  -1   21.40    7.90
 -15  -9   1   10.60    5.10
 -15  -9   1   -1.60    3.80
  15  -9  -1   20.30    7.20
  15   9  -1    6.90    6.40
 -15   9   1    5.80    6.20
 -14  -9   1   86.19    9.00
  14  -9  -1   74.39    6.80
  14  -9  -1   74.99    9.40
 -14  -9   1   71.29    7.40
  14   9  -1   79.39   10.80
 -14   9   1   82.49    9.70
  13  -9  -1   22.70    4.60
 -13  -9   1   25.80    5.60
  13  -9  -1   32.20    7.00
 -13  -9   1   20.40    5.00
 -13   9   1   32.80    7.10
 -13   9   1   18.70    4.50
  13   9  -1   19.80    6.60
 -12  -9   1  227.88   12.50
 -12  -9   1  212.08   11.20
  12  -9  -1  215.68   13.70
  12  -9  -1  207.78   10.20
  12   9  -1  224.18   14.90
 -12   9   1  230.98   13.80
 -12   9   1  223.48   11.20
  11  -9  -1   36.50    4.80
 -11  -9   1   34.00    5.40
  11  -9  -1   37.80    7.20
 -11  -9   1   28.10    5.80
  11   9  -1   40.40    7.50
 -11   9   1   41.00    7.30
 -11   9   1   34.80    5.60
 -10  -9   1  583.44   19.30
  10  -9  -1  543.95   18.40
  10  -9  -1  561.34   21.80
 -10  -9   1  567.24   21.80
  10   9  -1  559.54   23.30
 -10   9   1  572.34   22.60
 -10   9   1  553.24   20.00
  -9  -9   1    7.00    4.00
   9  -9  -1    6.30    3.40
  -9  -9   1    5.40    4.30
   9  -9  -1   11.00    5.30
  -9   9   1    7.00    5.20
  -9   9   1    4.40    3.60
   9   9  -1    0.70    4.90
  -8  -9   1  591.44   21.90
  -8  -9   1  594.04   19.30
   8  -9  -1  555.64   19.10
   8  -9  -1  569.84   21.60
  -8   9   1  588.34   20.80
   8   9  -1  590.34   23.00
  -8   9   1  578.24   22.50
   8   9  -1  571.24   21.50
   7  -9  -1   86.79    6.90
  -7  -9   1   76.69    6.60
  -7  -9   1   89.09    8.70
   7  -9  -1   84.39    8.40
  -7   9   1   85.09    9.00
   7   9  -1   71.39    8.90
   7   9  -1   68.09    6.20
  -7   9   1   88.99    8.20
  -6  -9   1   90.09    8.90
  -6  -9   1   76.79    6.40
  -6   9   1   93.49    9.10
  -6   9   1   94.39    8.50
  -6   9   1   82.09    8.50
   6   9  -1   80.59    9.10
   6   9  -1   77.79    6.40
  -6   9   1   70.79    7.10
  -5   9   1   89.09    8.40
  -5   9   1   64.99    7.80
   5   9  -1   89.79    9.20
  -5   9   1   68.49    7.70
   5   9  -1  104.29    7.10
  -5   9   1   69.19    7.20
  -4  -9   1   26.50    4.40
  -4  -9   1   27.20    5.50
   4   9  -1   23.40    4.40
  -4   9   1   24.90    5.60
  -4   9   1   17.40    4.50
  -4   9   1   21.90    5.20
  -4   9   1   23.00    5.30
   4   9  -1   28.90    6.00
  -3  -9   1  229.68   10.60
  -3   9   1  238.48   12.10
  -3   9   1  223.38   11.50
  -3   9   1  219.58   11.40
   3   9  -1  193.58   12.40
   3   9  -1  231.88   10.80
   3   9  -1  245.18   12.90
  -3   9   1  225.18   11.90
  -2  -9   1    1.20    3.30
   2   9  -1    3.20    3.50
  -2   9   1   -7.40    2.90
   2   9  -1    8.60    4.60
   2   9  -1   -2.90    3.90
  -2   9   1    1.90    3.50
  -2   9   1    2.50    3.90
  -2   9   1    6.50    4.10
  -1  -9   1  332.87   13.70
   1  -9  -1  343.87   14.60
   1   9  -1  330.67   15.10
  -1   9   1  328.67   14.50
   1   9  -1  331.37   13.70
  -1   9   1  314.77   14.80
   1   9  -1  340.47   15.10
  -1   9   1  318.77   13.60
   0  -9   1  237.78   11.50
   0  -9  -1  252.57   11.90
   0   9  -1  235.98   12.40
   0   9   1  241.78   12.20
   0   9   1  229.58   12.60
   0   9  -1  246.78   11.70
   0   9  -1  240.08   12.50
   0   9   1  227.88   10.90
  -1  -9  -1    2.00    3.60
  -1   9  -1    6.70    3.90
  -1   9  -1    0.20    3.80
   1   9   1    4.60    4.20
   1   9   1    2.50    4.10
  -1   9  -1    2.10    3.80
   1   9   1    0.80    3.20
  -2  -9  -1  530.75   18.20
  -2   9  -1  458.95   18.00
   2   9   1  506.35   19.70
   2   9   1  490.15   17.00
  -2   9  -1  470.25   18.30
  -2   9  -1  505.35   18.90
  -2   9  -1  481.05   18.70
   2   9   1  489.55   19.30
  -3  -9  -1   33.70    5.10
  -3   9  -1   27.00    5.30
  -3   9  -1   17.90    4.70
   3   9   1   39.50    6.40
   3   9   1   19.60    4.00
  -3   9  -1   15.70    4.90
  -3   9  -1   26.20    5.40
   3   9   1   17.70    5.50
  -4  -9  -1  232.88   11.20
  -4   9  -1  241.38   12.30
  -4   9  -1  227.98   11.60
   4   9   1  236.88   10.30
  -4   9  -1  260.87   12.30
   4   9   1  244.78   13.40
   4   9   1  237.18   12.80
  -4   9  -1  217.68   12.00
  -5  -9  -1    5.80    3.50
  -5   9  -1    6.70    3.90
   5   9   1   17.00    5.20
  -5   9  -1    3.20    3.90
   5   9   1    3.10    2.80
  -5   9  -1    3.70    4.20
  -5   9  -1   10.20    4.70
   5   9   1    8.30    5.20
  -6  -9  -1  343.37   13.40
   6   9   1  304.77   15.70
   6   9   1  333.47   15.50
  -6   9  -1  334.97   15.20
  -6   9  -1  312.47   14.90
  -6   9  -1  306.57   13.90
   6   9   1  328.57   12.20
  -6   9  -1  299.77   13.80
  -7  -9  -1   91.09    9.20
   7  -9   1   82.69    7.20
  -7  -9  -1   92.19    7.10
  -7   9  -1   76.39    7.80
  -7   9  -1   75.69    8.50
  -7   9  -1   82.79    8.90
   7   9   1  100.59    9.90
  -8  -9  -1    5.80    4.40
  -8  -9  -1    4.10    3.60
   8  -9   1    2.20    3.50
  -8   9  -1    3.90    3.70
   8   9   1    7.00    5.00
  -8   9  -1    2.60    4.50
  -8   9  -1   11.60    5.30
  -9  -9  -1  353.46   14.30
   9  -9   1  364.46   14.00
  -9  -9  -1  371.46   16.80
  -9   9  -1  366.76   15.00
   9   9   1  364.86   17.90
  -9   9  -1  369.86   16.90
  -9   9  -1  360.76   16.90
  10  -9   1   68.19    8.40
 -10  -9  -1   62.39    7.80
  10  -9   1   58.09    5.90
 -10  -9  -1   60.99    6.70
 -10   9  -1   66.19    8.40
  10   9   1   65.79    8.90
 -10   9  -1   58.59    6.60
  11  -9   1  263.47   14.60
 -11  -9  -1  275.87   14.40
 -11  -9  -1  252.47   12.00
  11  -9   1  232.98   11.00
 -11   9  -1  262.97   14.80
  11   9   1  291.57   15.90
 -11   9  -1  259.67   11.90
 -12  -9  -1  140.69   10.40
  12  -9   1  150.68   11.80
 -12  -9  -1  158.68    9.90
  12  -9   1  129.79    8.50
  12   9   1  146.89   12.50
 -12   9  -1  158.28    9.00
 -12   9  -1  152.98   11.90
  13  -9   1  113.99    8.30
  13  -9   1  137.39   11.50
 -13  -9  -1  129.69    9.60
 -13  -9  -1  118.69   10.20
 -13   9  -1  129.89   11.20
  13   9   1  132.39   12.50
 -14  -9  -1  169.18   11.60
  14  -9   1  158.58    9.80
  14  -9   1  183.68   12.80
 -14  -9  -1  185.88   11.20
 -14   9  -1  153.78   12.60
  14   9   1  167.58   13.90
  15  -9   1   46.50    9.00
  15  -9   1   41.30    6.20
 -15  -9  -1   35.40    6.30
 -15  -9  -1   55.99    7.70
 -15   9  -1   38.80    7.80
  15   9   1   44.70    9.00
 -16  -9  -1   69.19    8.60
  16  -9   1   68.79   10.30
  16  -9   1   62.79    8.50
 -16  -9  -1   66.99    8.20
  16   9   1   59.39   10.30
 -16   9  -1   87.69   10.40
 -17  -9  -1   22.10    6.20
  17  -9   1   14.80    7.50
 -17  -9  -1   22.40    6.00
  17   9   1   59.99   10.50
 -17   9  -1   25.10    8.10
 -18  -9  -1   22.30    6.20
 -18  -9  -1   25.10    6.40
  18  -9   1   25.20    8.40
  18   9   1   22.80    8.70
 -18   9  -1   16.90    7.30
 -19  -9  -1  110.79   11.90
  19  -9   1   85.19   12.20
 -19  -9  -1   87.89    9.60
  19   9   1  102.19   14.10
 -19   9  -1   79.69   11.50
  20  -9   1   45.30    9.80
 -20  -9  -1   59.09    8.30
 -20   9  -1   59.29   10.70
  20   9   1   54.39   10.90
  21  -9   1   84.39   13.40
 -21  -9  -1  101.49   10.90
 -21   9  -1  100.19   13.20
  21   9   1   94.19   14.00
 -22  -9  -1    6.20    6.00
  22  -9   1   14.90    9.60
  22   9   1    9.90    9.50
 -22   9  -1   19.60    8.00
 -23  -9  -1  100.99   11.10
  23  -9   1  114.19   15.40
 -23   9  -1   85.99   13.40
  23   9   1  109.99   17.00
 -24  -9  -1    7.80    6.20
  24  -9   1    7.60   10.00
 -24   9  -1    4.40    8.10
  24   9   1    4.40    9.70
  25  -9   1   98.69   14.50
 -25  -9  -1  114.79   12.60
  25   9   1  103.19   17.60
 -25   9  -1   85.59   14.30
  26  -9   1    7.50   11.10
 -26  -9  -1   21.40    7.50
 -26   9  -1    0.60    8.70
  26   9   1   13.40   12.30
 -27  -9  -1   17.70    7.70
  27  -9   1   26.40   13.00
  27   9   1   38.40   14.70
 -27   9  -1   34.10   11.50
 -28  -9  -1   29.90    8.50
  28  -9   1   37.00   15.00
 -28   9  -1   14.90   11.10
  28   9   1   37.40   14.30
 -27 -10   1   24.70    8.20
  26 -10  -1  -10.10    9.90
 -26 -10   1    0.30    6.30
  26  10  -1   17.30   13.30
 -26  10   1   14.30    9.90
  25 -10  -1   27.10   13.30
 -25 -10   1   21.70    8.40
  25  10  -1   48.30   14.50
 -25  10   1   37.80   11.00
  24 -10  -1    1.50   10.10
 -24 -10   1   23.70    7.90
 -24  10   1   -1.40    8.10
  24  10  -1    2.00   10.10
 -23 -10   1   50.19    9.20
  23 -10  -1   26.50   11.70
  23  10  -1   42.80   12.40
 -23  10   1   61.69   12.80
  22 -10  -1   39.10   13.00
 -22 -10   1   43.50    8.60
 -22  10   1   31.70   10.40
  22  10  -1   32.60   12.40
  21 -10  -1   69.29   12.80
 -21 -10   1   73.89   10.00
  21  10  -1   60.39   13.00
 -21  10   1   71.99   12.30
 -20 -10   1   63.39    9.20
  20 -10  -1   76.99   12.70
 -20  10   1   56.39   11.40
  20  10  -1   67.19   13.30
 -19 -10   1   50.19    8.30
  19 -10  -1   44.70   10.90
 -19  10   1   58.19   10.80
  19  10  -1   55.39   11.70
 -18 -10   1  122.79   11.80
  18 -10  -1  118.69   12.80
 -18  10   1  113.89   13.50
  18  10  -1  114.39   15.10
  17 -10  -1   20.90    7.80
 -17 -10   1   17.90    6.00
 -17  10   1   29.90    8.30
  17  10  -1    7.90    8.40
  16 -10  -1   14.00    7.30
 -16 -10   1   21.40    6.40
 -16  10   1   11.60    7.10
  16  10  -1   32.10    9.30
 -15 -10   1    2.00    4.60
  15 -10  -1    2.00    6.00
  15  10  -1    5.50    6.60
 -15  10   1    0.90    6.40
 -14 -10   1   14.20    5.50
  14 -10  -1   21.20    7.20
 -14  10   1   14.50    7.00
  14  10  -1   10.90    7.70
  13 -10  -1  142.89   12.60
 -13 -10   1  143.09   11.20
 -13  10   1  150.68   13.60
  13  10  -1  135.89   13.70
 -12 -10   1   24.30    5.90
  12 -10  -1   18.50    4.60
 -12 -10   1   15.40    5.00
  12 -10  -1   18.40    6.30
 -12  10   1   24.90    7.50
 -12  10   1   20.50    4.90
  12  10  -1   24.80    7.60
  11 -10  -1  184.48   12.80
 -11 -10   1  200.38   11.00
  11 -10  -1  179.98    9.80
 -11 -10   1  186.98   12.50
 -11  10   1  191.48   13.60
 -11  10   1  197.08   11.20
  11  10  -1  169.98   13.20
  10 -10  -1   15.40    4.30
 -10 -10   1    5.50    4.80
  10 -10  -1   10.90    5.60
 -10 -10   1    5.80    4.20
  10  10  -1   15.20    6.10
 -10  10   1   15.00    5.80
 -10  10   1    7.70    4.30
  -9 -10   1  249.88   14.10
   9 -10  -1  243.88   11.50
   9 -10  -1  247.88   13.90
  -9 -10   1  226.58   11.30
   9  10  -1  257.17   15.50
  -9  10   1  230.78   14.20
  -9  10   1  254.57   12.80
   8 -10  -1   94.49    8.00
   8 -10  -1  105.89   10.00
  -8 -10   1  112.79    8.20
  -8 -10   1  101.19   10.10
  -8  10   1  109.29    9.00
  -8  10   1  121.89   11.10
   8  10  -1  108.49   11.20
   7 -10  -1  198.38   10.70
  -7 -10   1  233.78   12.90
  -7 -10   1  214.48   10.60
   7 -10  -1  198.98   12.10
  -7  10   1  213.28   12.10
   7  10  -1  201.18   13.40
  -7  10   1  203.28   12.70
   6 -10  -1  214.88   12.40
  -6 -10   1  216.78   12.90
  -6 -10   1  213.48   10.60
  -6  10   1  214.78   12.10
   6  10  -1  211.38   13.20
  -6  10   1  213.68   11.40
  -6  10   1  205.48   12.90
  -5 -10   1  185.78    9.90
  -5 -10   1  195.58   12.10
   5  10  -1  183.18   12.60
  -5  10   1  177.78   11.50
  -5  10   1  187.48   11.60
  -5  10   1  167.98   10.50
   5  10  -1  189.28   10.00
  -4 -10   1   90.39    9.30
  -4 -10   1   85.69    7.70
  -4  10   1   99.19    9.70
  -4  10   1   88.49    9.30
  -4  10   1   89.79    8.50
   4  10  -1   88.39    7.60
  -4  10   1   83.39    8.60
   4  10  -1   84.49    9.60
  -3 -10   1    4.30    3.90
  -3 -10   1    7.00    4.50
   3  10  -1    9.50    5.10
  -3  10   1    5.00    4.30
   3  10  -1    1.00    3.50
  -3  10   1    9.90    4.80
  -3  10   1    4.10    4.70
  -3  10   1    5.30    4.20
  -2 -10   1   86.79    7.90
   2 -10  -1   87.69    9.00
   2  10  -1   88.49    7.70
   2  10  -1   85.39    9.50
   2  10  -1   83.99    9.20
  -2  10   1   79.19    8.20
  -2  10   1   86.49    8.40
  -2  10   1   82.79    8.80
  -1 -10   1    7.30    4.30
   1 -10  -1   -2.70    4.10
  -1  10   1    6.50    4.70
   1  10  -1    7.80    4.00
   1  10  -1    3.70    4.80
  -1  10   1   11.00    4.70
  -1  10   1    8.50    4.30
   1  10  -1   19.50    5.60
   0 -10   1  101.29    8.80
   0 -10  -1  105.59    9.30
   0  10   1  112.19   10.40
   0  10   1   90.59    9.00
   0  10  -1   95.59    9.40
   0  10  -1   94.99    8.10
   0  10  -1  113.89   10.20
   0  10   1   89.19    8.00
   1 -10   1  287.27   13.70
  -1 -10  -1  288.87   13.50
   1  10   1  270.97   14.80
   1  10   1  271.77   12.40
  -1  10  -1  271.77   13.90
  -1  10  -1  281.97   14.40
  -1  10  -1  264.07   13.30
   1  10   1  278.97   14.20
  -2 -10  -1    6.70    4.40
   2  10   1   11.20    5.00
  -2  10  -1    1.80    4.00
  -2  10  -1   11.00    4.70
   2  10   1   11.90    4.10
  -2  10  -1    8.10    4.60
   2  10   1   10.10    5.50
  -3 -10  -1  186.68   10.40
  -3  10  -1  180.18   10.90
  -3  10  -1  168.58   10.90
  -3  10  -1  185.88   11.60
   3  10   1  183.28   11.80
   3  10   1  189.98    9.80
  -3  10  -1  165.88   11.00
   3  10   1  164.28   12.10
  -4 -10  -1    3.60    3.60
  -4  10  -1   -5.10    4.00
   4  10   1   -2.50    4.20
   4  10   1   -2.30    4.90
  -4  10  -1   -0.70    4.00
   4  10   1    0.30    3.30
  -4  10  -1    0.10    4.30
  -4  10  -1   -1.80    3.40
  -5 -10  -1  292.57   13.20
   5  10   1  290.17   15.60
   5  10   1  292.67   15.90
  -5  10  -1  313.47   14.50
  -5  10  -1  335.97   15.40
  -5  10  -1  314.07   14.70
  -5  10  -1  303.37   15.10
  -6 -10  -1   85.89    9.30
  -6 -10  -1   88.99    7.70
  -6  10  -1   76.29    8.30
   6  10   1   89.89    9.90
  -6  10  -1   86.79    8.20
  -6  10  -1   70.59    8.50
  -6  10  -1   78.39    8.70
   7 -10   1  111.79    8.60
  -7 -10  -1  117.19    8.40
  -7 -10  -1  117.99   10.70
  -7  10  -1  103.19   10.30
   7  10   1  108.79   10.90
  -7  10  -1  101.29    8.80
  -7  10  -1  106.59   10.10
   8 -10   1   70.09    7.10
  -8 -10  -1   51.09    7.70
  -8 -10  -1   48.50    6.10
   8  10   1   70.89    9.10
  -8  10  -1   65.99    8.50
  -8  10  -1   50.29    7.80
  -8  10  -1   53.79    7.10
   9 -10   1   70.69    7.00
  -9 -10  -1   71.09    7.30
  -9 -10  -1   58.39    8.40
   9 -10   1   65.79    8.50
   9  10   1   65.59    9.20
  -9  10  -1   67.49    7.70
  -9  10  -1   81.79    9.40
 -10 -10  -1  161.78   12.10
  10 -10   1  175.68   12.60
 -10 -10  -1  163.48   10.20
  10 -10   1  190.88   10.00
 -10  10  -1  179.48   12.90
  10  10   1  202.18   13.90
 -10  10  -1  194.78   10.80
 -11 -10  -1   25.00    5.60
  11 -10   1   20.60    4.80
  11 -10   1   22.20    6.50
 -11 -10  -1   22.20    5.80
  11  10   1   23.30    7.00
 -11  10  -1   20.70    5.10
 -11  10  -1    9.40    6.10
  12 -10   1   35.00    5.60
 -12 -10  -1   36.20    6.30
  12 -10   1   42.70    8.10
 -12 -10  -1   43.10    7.40
  12  10   1   18.80    7.20
 -12  10  -1   19.10    6.90
 -13 -10  -1   83.89    8.50
 -13 -10  -1   83.39    9.90
  13 -10   1   73.79    9.80
  13 -10   1   88.29    7.60
 -13  10  -1   83.19   10.60
  13  10   1   95.39   11.80
  14 -10   1   24.90    8.00
 -14 -10  -1   21.00    6.10
 -14 -10  -1   26.10    6.40
  14 -10   1   14.10    6.00
  14  10   1    8.00    7.20
 -14  10  -1   21.20    7.40
  15 -10   1   58.69   10.00
 -15 -10  -1   45.40    7.90
 -15 -10  -1   49.99    7.70
 -15  10  -1   41.40    8.80
  15  10   1   42.90    9.30
  16 -10   1    0.70    7.00
 -16 -10  -1   10.90    5.50
  16  10   1   18.10    7.90
 -16  10  -1   13.00    7.30
  17 -10   1   39.60   10.00
 -17 -10  -1   72.49    9.60
 -17  10  -1   46.40   10.00
  17  10   1   68.09   11.50
 -18 -10  -1   25.60    7.10
  18 -10   1   12.20    8.40
  18  10   1   27.20    9.70
 -18  10  -1   39.30    9.40
 -19 -10  -1   85.59   10.60
  19 -10   1   88.19   12.80
 -19  10  -1   82.49   12.10
  19  10   1   97.79   15.10
  20 -10   1   78.49   13.00
 -20 -10  -1   74.39   10.00
  20  10   1   85.29   13.80
 -20  10  -1   67.29   11.90
 -21 -10  -1   31.60    7.90
  21 -10   1   47.20   11.70
 -21  10  -1   59.29   11.40
  21  10   1   45.70   12.10
 -22 -10  -1   25.40    7.50
  22 -10   1   11.20    9.90
  22  10   1   53.19   13.20
 -22  10  -1   40.20   10.90
  23 -10   1   23.10   11.20
 -23 -10  -1    5.20    6.30
  23  10   1   23.00   11.00
 -23  10  -1   10.80    8.60
 -24 -10  -1    2.50    6.70
  24 -10   1   35.40   12.10
  24  10   1   29.10   12.50
 -24  10  -1   12.10    9.30
 -25 -10  -1   26.90    8.10
  25 -10   1   14.00   12.10
 -25  10  -1   17.30    9.90
  25  10   1   27.40   13.20
 -26 -10  -1   -7.70    5.40
  26 -10   1   -0.20   10.50
 -26  10  -1   11.80    9.30
  26  10   1    8.10   11.00
 -27 -10  -1   24.40    8.80
 -25 -11   1   -6.50    5.70
 -25  11   1   14.70   11.30
  24 -11  -1  133.39   18.00
 -24 -11   1   97.19   12.70
  24  11  -1  109.09   19.10
 -24  11   1   75.09   14.60
  23 -11  -1   21.90   12.40
 -23 -11   1    0.40    6.50
  23  11  -1   10.50   10.80
 -23  11   1   26.70   10.70
 -22 -11   1   92.09   12.20
  22 -11  -1  103.59   17.50
  22  11  -1   86.89   17.20
 -22  11   1  138.09   16.70
 -21 -11   1   33.20    8.70
  21 -11  -1   28.20   11.00
 -21  11   1   30.30   11.20
  21  11  -1   53.89   13.30
  20 -11  -1   18.10   10.20
 -20 -11   1   17.20    6.80
  20  11  -1   13.90   10.10
 -20  11   1   14.50    8.90
 -19 -11   1   48.00    9.00
  19 -11  -1   41.60   11.40
  19  11  -1   43.90   12.20
 -19  11   1   50.79   11.30
 -18 -11   1    0.40    5.60
  18 -11  -1    9.40    9.10
 -18  11   1   -2.80    7.10
  18  11  -1   -9.50    7.60
 -17 -11   1   49.10    9.60
  17  11  -1   65.59   12.20
 -17  11   1   62.39   11.20
 -16 -11   1    1.10    5.20
  16 -11  -1   -3.80    6.90
  16  11  -1    2.30    7.30
 -16  11   1  -13.70    6.30
  15 -11  -1   95.19   11.90
 -15 -11   1   81.09   10.20
  15  11  -1   78.09   12.40
 -15  11   1   72.59   11.20
 -14 -11   1   54.49    8.60
  14 -11  -1   62.89   10.10
 -14  11   1   63.19   10.20
  14  11  -1   78.79   11.30
  13 -11  -1   20.10    7.60
 -13 -11   1   15.00    6.10
  13  11  -1   20.40    7.90
 -13  11   1   25.50    7.80
 -12 -11   1  128.49   11.20
  12 -11  -1  133.09   12.80
  12  11  -1  130.89   13.90
 -12  11   1  111.79   12.30
 -11 -11   1   23.50    6.50
  11 -11  -1   30.50    7.20
 -11  11   1    0.60    6.10
  11  11  -1   19.30    7.10
 -11  11   1   20.50    5.60
  10 -11  -1  131.49   12.10
 -10 -11   1  142.89   11.90
  10 -11  -1  121.79    8.70
 -10  11   1  154.58   13.70
  10  11  -1  143.69   13.70
 -10  11   1  143.99   10.80
  -9 -11   1    1.50    4.50
   9 -11  -1    3.10    5.20
   9 -11  -1   -1.70    3.70
  -9 -11   1    5.60    5.30
  -9  11   1   -1.90    4.20
  -9  11   1   12.60    6.10
   9  11  -1   13.40    6.40
   8 -11  -1  116.89    9.10
  -8 -11   1  111.69    8.80
   8 -11  -1  120.69   11.30
  -8 -11   1  102.19   10.70
  -8  11   1  113.59    9.80
   8  11  -1  125.29   12.10
  -8  11   1  113.69   11.40
   7 -11  -1   22.00    5.30
  -7 -11   1   24.80    6.30
  -7 -11   1   21.90    5.10
   7 -11  -1   21.90    6.40
  -7  11   1   23.10    6.00
   7  11  -1   28.20    7.40
  -7  11   1   17.90    6.40
   6 -11  -1    7.20    5.10
  -6 -11   1    7.90    5.10
  -6 -11   1    8.20    4.00
   6  11  -1    4.70    5.60
  -6  11   1    1.50    4.50
  -6  11   1   14.50    6.40
  -6  11   1   11.10    4.80
   5 -11  -1   84.89    9.20
  -5 -11   1   62.29    7.10
  -5 -11   1   57.79    8.40
  -5  11   1   62.19    7.70
   5  11  -1   75.69    9.40
  -5  11   1   79.69    9.40
  -5  11   1   65.59    8.40
  -4 -11   1    4.70    4.10
   4 -11  -1    5.30    4.50
  -4 -11   1    6.40    4.90
   4  11  -1   17.80    6.00
  -4  11   1    7.50    4.40
  -4  11   1    0.20    4.50
  -3 -11   1  133.79    9.20
   3 -11  -1  152.98   10.90
  -3 -11   1  130.69   10.90
  -3  11   1  143.69   10.30
  -3  11   1  148.29   11.30
   3  11  -1  141.59   11.40
   2 -11  -1   85.09    9.00
  -2 -11   1   71.29    7.70
  -2 -11   1   71.29    8.90
  -2  11   1   84.59    8.70
   2  11  -1   61.49    8.50
   2  11  -1   72.39    7.50
  -2  11   1   67.69    8.90
  -2  11   1   70.99    8.20
   1 -11  -1  111.99    9.40
  -1 -11   1  100.39    8.50
   1  11  -1   95.79    8.80
   1  11  -1  107.39   10.60
  -1  11   1   98.69    9.70
  -1  11   1  115.39   11.30
  -1  11   1   96.19    8.80
   0 -11   1  123.69    9.40
   0 -11  -1  128.09    9.90
   0  11   1  136.39   10.50
   0  11  -1  115.39   10.10
   0  11   1  155.08   11.90
   0  11  -1  110.89    9.30
   0  11  -1  128.09   11.60
   0  11   1  104.89    8.90
  -1 -11  -1   58.59    7.50
   1 -11   1   51.39    7.20
  -1  11  -1   50.99    7.70
   1  11   1   50.59    8.20
   1  11   1   56.49    7.00
  -1  11  -1   47.60    7.70
  -1  11  -1   60.69    7.80
   1  11   1   47.60    7.80
  -2 -11  -1  134.59    9.60
   2 -11   1  156.08   10.60
  -2  11  -1  160.38   11.10
  -2  11  -1  159.38   11.60
  -2  11  -1  144.39   10.70
   2  11   1  136.79   11.00
   2  11   1  154.78   12.40
  -3 -11  -1    5.30    4.30
   3 -11   1    5.80    4.20
   3  11   1   -0.50    4.60
   3  11   1   -0.10    5.00
  -3  11  -1    8.70    4.40
  -3  11  -1   12.40    5.40
  -3  11  -1   -0.90    4.20
  -4 -11  -1   96.99   10.70
  -4 -11  -1  105.59    9.00
  -4  11  -1   92.89    9.60
   4  11   1  100.59   10.50
  -4  11  -1   93.99    9.60
  -4  11  -1   90.49    9.40
  -4  11  -1   81.99    9.30
  -5 -11  -1    8.20    4.10
  -5 -11  -1    1.00    4.90
   5  11   1    3.00    4.90
  -5  11  -1    2.30    5.00
  -5  11  -1    4.70    4.90
  -5  11  -1   10.00    5.00
  -5  11  -1    5.80    4.30
  -6 -11  -1   84.09   10.00
  -6 -11  -1   98.09    8.40
   6  11   1   67.79    9.50
  -6  11  -1   91.79    9.90
  -6  11  -1   88.29    9.80
  -6  11  -1   94.59    9.50
   7 -11   1   50.99    6.70
  -7 -11  -1   37.20    7.60
  -7 -11  -1   49.20    6.40
  -7  11  -1   47.30    7.20
  -7  11  -1   53.19    8.10
   7  11   1   36.70    7.90
   8 -11   1   33.50    5.50
  -8 -11  -1   15.80    5.80
  -8 -11  -1   32.60    5.80
   8 -11   1   28.90    7.00
  -8  11  -1   20.90    6.70
   8  11   1   22.90    6.50
  -8  11  -1   33.60    6.40
   9 -11   1  120.49    9.10
  -9 -11  -1  104.39   11.40
  -9 -11  -1  133.89    9.50
   9 -11   1  124.39   11.70
  -9  11  -1  139.79   11.80
  -9  11  -1  136.09   10.00
   9  11   1  121.19   12.50
 -10 -11  -1   33.10    6.20
 -10 -11  -1   18.30    6.20
  10 -11   1   25.20    5.20
  10 -11   1   25.20    7.10
  10  11   1   33.90    8.40
 -10  11  -1   38.50    8.00
 -10  11  -1   27.80    6.00
 -11 -11  -1   74.79    8.20
  11 -11   1   64.19    7.10
  11 -11   1   71.99    9.90
 -11 -11  -1   83.39   10.40
 -11  11  -1   72.59    9.90
  11  11   1   69.69   10.50
 -12 -11  -1   22.90    6.60
  12 -11   1   26.10    7.70
  12 -11   1   26.40    6.70
 -12  11  -1   20.90    7.40
  12  11   1   41.20    9.10
 -13 -11  -1  188.48   14.00
  13 -11   1  182.98   15.00
 -13  11  -1  196.08   15.40
  13  11   1  209.58   16.40
 -14 -11  -1   83.99   10.80
  14 -11   1   95.99   12.20
 -14  11  -1   71.79   11.00
  14  11   1  110.19   13.30
 -15 -11  -1   68.69   10.10
  15 -11   1   56.39   10.60
 -15  11  -1   66.59   11.00
  15  11   1   67.29   11.70
 -16 -11  -1   85.09   10.60
  16 -11   1   67.99   11.50
 -16  11  -1   55.29   10.40
  16  11   1   55.79   11.90
 -17 -11  -1   -0.20    4.80
  17 -11   1    8.60    8.00
 -17  11  -1    8.60    7.60
  17  11   1    8.50    8.30
  18 -11   1   21.90    9.70
 -18 -11  -1   21.40    7.30
  18  11   1   23.60   10.30
 -18  11  -1   19.80    8.60
  19 -11   1    6.10    8.60
 -19 -11  -1    5.10    6.20
  19  11   1   -3.40    8.60
 -19  11  -1  -11.70    6.80
  20 -11   1    6.90    9.00
 -20 -11  -1   14.10    7.10
  20  11   1   17.60   10.10
 -20  11  -1   29.60    9.70
  21 -11   1   65.69   13.90
 -21 -11  -1   51.19    9.70
  21  11   1   67.79   14.70
 -21  11  -1   46.60   11.80
 -22 -11  -1   -3.60    5.90
  22 -11   1  -12.40    8.50
  22  11   1    3.10    9.00
 -22  11  -1    6.40    9.40
  23 -11   1  111.79   17.10
 -23 -11  -1  102.69   13.20
 -23  11  -1  110.69   15.00
  23  11   1  101.69   18.00
  24 -11   1   -1.90   11.50
 -24 -11  -1   -7.80    5.60
  24  11   1   13.00   11.90
 -24  11  -1   -4.50    8.60
 -25 -11  -1   89.09   12.60
 -25  11  -1  105.59   17.10
 -23  12   1  104.39   17.40
 -22 -12   1   17.20    8.30
  22 -12  -1   19.00   11.20
 -22  12   1   17.50   11.00
  22  12  -1   18.00   11.10
 -21 -12   1   70.99   12.00
  21 -12  -1   81.19   15.60
  21  12  -1   72.59   14.50
 -21  12   1   87.89   14.10
 -20 -12   1   40.50    9.60
  20 -12  -1   38.90   12.10
  20  12  -1   52.79   13.20
 -20  12   1   30.50   10.70
  19 -12  -1   17.30   10.60
 -19 -12   1   32.10    8.60
  19  12  -1   54.69   12.60
 -19  12   1   44.20   11.20
 -18 -12   1   57.19   10.30
  18 -12  -1   53.39   13.00
  18  12  -1   49.90   12.10
 -18  12   1   70.49   12.20
  17 -12  -1   -5.50    8.40
 -17 -12   1    8.70    7.10
 -17  12   1  -10.50    6.20
  17  12  -1   -0.30    7.50
 -16 -12   1    8.60    6.80
  16 -12  -1   12.70    8.20
 -16  12   1   23.90    9.30
  16  12  -1   10.90    8.70
 -15 -12   1  -13.90    4.40
  15 -12  -1  -12.10    6.00
 -15  12   1   13.90    8.00
  15  12  -1   14.20    8.30
 -14 -12   1    6.50    6.00
  14 -12  -1   -6.20    6.30
 -14  12   1   -0.60    6.40
  14  12  -1    0.30    7.30
  13 -12  -1   83.49   11.50
 -13 -12   1  109.29   12.40
  13  12  -1   86.59   12.60
 -13  12   1   93.59   12.20
  12 -12  -1   32.90    8.30
 -12 -12   1   34.20    7.90
 -12  12   1   32.50    8.40
  12  12  -1   32.30    8.80
  11 -12  -1  375.76   19.70
 -11 -12   1  368.46   19.80
  11  12  -1  343.57   20.80
 -11  12   1  358.46   20.10
  10 -12  -1   24.00    7.60
 -10 -12   1   38.90    7.90
 -10  12   1   28.20    7.80
  10  12  -1   35.30    8.60
  -9 -12   1  123.49   12.10
   9 -12  -1  111.39   11.90
  -9  12   1  142.69   13.50
  -9  12   1  137.79   12.60
   9  12  -1  130.69   13.70
  -8 -12   1    3.60    5.30
   8 -12  -1    4.00    4.50
   8 -12  -1   -0.40    5.50
  -8  12   1   -0.20    4.60
  -8  12   1    0.70    5.80
   8  12  -1   -6.40    5.20
   7 -12  -1  235.98   14.30
   7 -12  -1  243.28   13.20
  -7 -12   1  240.48   15.60
  -7  12   1  228.38   14.90
   7  12  -1  230.88   15.50
  -7  12   1  218.78   13.90
   6 -12  -1    7.20    5.60
  -6 -12   1    9.30    5.70
   6  12  -1   24.30    7.30
  -6  12   1   17.60    6.90
  -6  12   1   14.90    6.00
  -5 -12   1    0.90    5.50
   5 -12  -1    9.60    5.20
  -5 -12   1   11.80    5.90
   5 -12  -1   15.40    5.80
  -5  12   1   19.90    5.60
  -5  12   1    8.00    5.40
   5  12  -1   15.30    6.40
   4 -12  -1   67.09    9.20
  -4 -12   1   73.49    8.10
   4 -12  -1   66.89    8.70
  -4 -12   1   71.09    9.60
   4  12  -1   75.69   10.10
  -4  12   1   85.59   10.40
  -4  12   1   71.19    8.80
  -3 -12   1   32.30    7.20
   3 -12  -1   17.90    6.20
   3 -12  -1   22.10    5.60
  -3 -12   1   27.80    5.90
   3  12  -1   19.70    6.50
  -3  12   1   27.80    6.40
  -3  12   1   15.60    6.40
  -2 -12   1   85.79   10.40
  -2 -12   1   83.39    8.80
   2 -12  -1   85.49    9.50
   2 -12  -1   78.59    8.50
  -2  12   1   97.49   10.10
   2  12  -1   87.29   10.50
  -2  12   1   64.89    9.70
  -1 -12   1   69.99    8.10
   1 -12  -1   72.09    8.00
  -1 -12   1   66.19    9.40
   1 -12  -1   63.59    8.50
  -1  12   1   66.39    9.60
  -1  12   1   69.29    8.80
   1  12  -1   52.79    8.40
   0 -12  -1   32.00    6.80
   0 -12   1   33.00    7.40
   0 -12   1   32.10    6.40
   0  12   1   54.79    8.40
   0  12   1   31.40    7.50
   0  12  -1   43.70    7.70
   1 -12   1  123.49   10.80
   1 -12   1  100.19   10.90
  -1 -12  -1  129.09   11.00
  -1  12  -1  106.49   10.30
  -1  12  -1  117.49   11.40
   1  12   1  118.89   11.70
   1  12   1  117.19   12.40
   2 -12   1    1.10    4.60
  -2 -12  -1    3.20    4.60
  -2  12  -1    7.60    5.10
   2  12   1    1.10    4.70
  -2  12  -1    3.00    4.90
   3 -12   1  131.79   10.90
  -3 -12  -1  146.29   13.60
  -3 -12  -1  145.49   10.50
  -3  12  -1  160.78   12.20
   3  12   1  156.98   12.40
  -3  12  -1  144.49   11.30
  -3  12  -1  152.28   11.80
  -4 -12  -1    1.20    5.10
   4 -12   1   -1.10    4.10
  -4 -12  -1    2.20    4.30
   4  12   1    4.00    5.30
  -4  12  -1    6.10    5.40
  -4  12  -1    0.70    5.00
  -4  12  -1    6.30    4.90
  -5 -12  -1  135.29   10.20
  -5 -12  -1  149.09   13.00
  -5  12  -1  156.08   12.10
  -5  12  -1  148.19   11.20
   5  12   1  169.58   13.10
  -5  12  -1  132.39   12.00
   6 -12   1   37.60    6.60
  -6 -12  -1   20.60    7.70
  -6 -12  -1   35.90    6.30
   6 -12   1   37.60    7.40
   6  12   1   38.10    7.90
  -6  12  -1   31.60    7.00
  -6  12  -1   38.10    7.60
  -7 -12  -1    1.50    4.60
  -7 -12  -1   10.90    5.70
   7 -12   1   15.70    4.80
   7 -12   1    9.60    5.70
  -7  12  -1   12.70    5.50
   7  12   1   -1.70    5.50
  -7  12  -1   11.60    6.70
  -8 -12  -1   89.39   10.70
   8 -12   1   88.19   10.40
   8 -12   1   77.69    8.40
  -8  12  -1   82.19   10.10
   8  12   1   80.99   10.90
  -8  12  -1  102.79   10.40
   9 -12   1   -2.80    4.30
  -9 -12  -1   -1.50    4.90
   9 -12   1    8.50    6.00
   9  12   1    3.60    6.10
  -9  12  -1    4.30    6.20
  -9  12  -1    1.90    6.80
 -10 -12  -1  176.48   13.50
  10 -12   1  159.88   14.00
  10 -12   1  164.88   14.40
 -10  12  -1  181.58   14.50
  10  12   1  166.38   14.60
  11 -12   1    5.20    6.40
 -11 -12  -1   -0.30    5.20
 -11  12  -1    4.00    6.70
  11  12   1    2.90    6.40
 -12 -12  -1  165.38   13.50
  12 -12   1  172.48   15.70
 -12  12  -1  165.58   15.40
  12  12   1  155.38   15.60
  13 -12   1  102.99   13.10
 -13 -12  -1   71.29   10.10
 -13  12  -1   98.69   12.50
  13  12   1   80.49   12.50
  14 -12   1   14.20    8.00
 -14 -12  -1   13.90    6.40
  14  12   1   19.80    8.60
 -14  12  -1   32.50    9.50
  15 -12   1   75.99   12.10
 -15 -12  -1   63.79   10.20
  15  12   1   78.79   12.80
 -15  12  -1   87.99   12.70
  16 -12   1    4.20    8.20
 -16 -12  -1   17.90    7.00
  16  12   1   20.00    9.00
 -16  12  -1    4.20    7.90
  17 -12   1   66.19   12.40
 -17 -12  -1   78.59   11.50
  17  12   1   70.89   12.90
 -17  12  -1   62.09   11.30
  18 -12   1   -5.90    8.40
 -18 -12  -1   -3.30    5.50
 -18  12  -1   -5.00    7.60
  18  12   1    5.30    8.60
  19 -12   1   28.20   11.00
 -19 -12  -1   19.20    7.70
 -19  12  -1   36.70   10.60
  19  12   1   36.20   11.90
  20 -12   1   41.90   12.00
 -20 -12  -1   29.90    8.60
 -20  12  -1   36.90   11.00
  20  12   1   42.00   11.90
  21 -12   1   15.50   11.30
 -21 -12  -1    2.50    6.40
  21  12   1   17.10   10.40
 -21  12  -1  -12.40    7.90
  22 -12   1   93.79   17.20
 -22 -12  -1   97.19   14.40
 -22  12  -1   97.39   15.20
  22  12   1  102.89   16.90
 -23  12  -1    5.90    9.40
  20 -13  -1  -13.60    9.40
 -20  13   1   -1.60    8.50
 -19 -13   1   22.20    8.40
  19 -13  -1   -7.90    9.30
 -19  13   1   19.20    9.70
  19  13  -1    4.80    9.50
 -18 -13   1   17.50    7.70
  18 -13  -1   16.60   10.50
  18  13  -1   37.10   11.60
 -18  13   1   41.80   10.80
  17 -13  -1   22.80   10.80
 -17 -13   1   24.70    8.30
  17  13  -1   41.70   11.30
 -17  13   1   48.10   11.60
 -16 -13   1   19.10    8.10
  16 -13  -1   12.60    9.60
 -16  13   1   16.10    8.70
  16  13  -1   13.80    9.40
 -15 -13   1  110.39   13.30
  15 -13  -1  110.29   14.30
 -15  13   1  143.99   15.40
  15  13  -1  119.29   16.00
 -14 -13   1    4.80    6.30
  14 -13  -1    2.20    8.40
 -14  13   1   12.00    8.00
  14  13  -1   13.90    8.90
  13 -13  -1   45.10   10.00
 -13 -13   1   54.49   10.00
  13  13  -1   54.29   10.70
 -13  13   1   52.29   10.50
  12 -13  -1   26.20    8.80
 -12 -13   1   14.90    7.00
 -12  13   1    9.80    7.70
  12  13  -1   16.40    8.60
 -11 -13   1    4.20    6.20
  11 -13  -1    1.30    6.40
  11  13  -1    2.30    6.90
 -11  13   1   -6.70    6.30
 -10 -13   1    8.50    7.00
  10 -13  -1    9.50    7.00
  10  13  -1   23.80    8.50
 -10  13   1    7.70    7.60
   9 -13  -1    4.30    6.80
  -9 -13   1    6.90    6.30
  -9  13   1    2.00    6.60
   9  13  -1   14.20    7.40
  -8 -13   1    1.30    5.70
   8 -13  -1    6.50    6.40
   8  13  -1   16.20    7.10
  -8  13   1   -0.20    5.50
  -8  13   1    9.00    7.40
   7 -13  -1    9.40    6.50
  -7 -13   1   -1.60    5.90
   7  13  -1    4.90    6.20
  -7  13   1   10.00    6.30
   6 -13  -1   -1.40    5.00
   6 -13  -1   11.90    6.20
   6 -13  -1    3.80    5.20
  -6 -13   1   -2.10    5.70
   6  13  -1    7.40    6.40
  -6  13   1    7.50    5.90
  -5 -13   1   27.30    8.10
   5 -13  -1   39.90    8.20
   5 -13  -1   33.80    7.40
  -5  13   1   37.30    7.50
  -5  13   1   34.90    8.70
   5  13  -1   28.00    7.50
   4 -13  -1   -4.10    4.70
  -4 -13   1   -2.80    5.40
   4 -13  -1    0.40    5.20
  -4  13   1    7.70    6.00
  -4  13   1   -7.10    4.20
   4  13  -1   -2.60    5.20
  -3 -13   1  100.29   11.90
   3 -13  -1   96.09   11.00
  -3  13   1  133.49   13.90
   3  13  -1  119.79   12.60
  -3  13   1  124.69   11.80
   2 -13  -1   21.40    6.70
  -2 -13   1   41.30    8.40
  -2  13   1   33.90    7.10
   2  13  -1   20.60    6.80
  -2  13   1   22.50    7.40
   1 -13  -1   38.50    7.20
  -1 -13   1   26.00    8.20
  -1  13   1   30.50    7.30
   1  13  -1   35.70    8.00
   0 -13  -1    2.20    5.20
   0 -13   1   -0.60    4.50
   0 -13  -1    0.40    5.60
   0 -13   1   16.00    6.50
   0  13   1    0.40    5.10
   0  13  -1   -0.60    5.00
   1 -13   1   12.00    7.00
  -1 -13  -1   23.10    6.60
   1 -13   1   32.40    6.90
  -1 -13  -1   35.10    8.60
  -1  13  -1   35.70    7.10
   1  13   1   41.20    8.30
   2 -13   1   18.90    7.10
  -2 -13  -1   23.80    6.50
  -2 -13  -1    3.10    6.50
   2 -13   1   18.40    6.40
   2  13   1   18.40    6.70
  -2  13  -1   20.40    6.50
   3 -13   1   -1.10    5.50
  -3 -13  -1   12.50    6.40
   3 -13   1    8.70    5.40
  -3 -13  -1    9.10    5.70
   3 -13   1   -3.30    4.50
  -3  13  -1   -1.60    5.20
   3  13   1    8.80    5.80
  -4 -13  -1   58.79   10.00
   4 -13   1   91.29    9.90
   4 -13   1   68.19   10.50
   4 -13   1   66.69    9.50
  -4  13  -1   86.99   10.40
   4  13   1   87.79   11.00
   5 -13   1   54.39    9.10
   5 -13   1   67.19    9.10
  -5 -13  -1   70.69   10.60
   5 -13   1   52.09    8.70
   5  13   1   56.19    9.50
   6 -13   1    6.20    4.80
   6 -13   1    4.40    5.60
   6 -13   1    1.30    5.70
  -6 -13  -1   -4.50    4.90
   6  13   1    2.20    5.50
   7 -13   1   50.39    8.70
  -7 -13  -1   32.70    8.40
   7 -13   1   39.00    7.40
  -7  13  -1   30.20    8.10
   7  13   1   44.00    9.20
   8 -13   1    7.00    6.50
  -8 -13  -1    1.90    5.80
  -8  13  -1   18.50    7.50
   8  13   1   -3.00    5.60
   9 -13   1   -0.90    6.40
  -9 -13  -1    9.10    7.20
  -9  13  -1   15.40    7.60
   9  13   1    1.40    6.20
 -10 -13  -1    7.10    6.50
  10 -13   1   -6.30    6.00
  10  13   1   -0.60    6.00
 -10  13  -1   -6.30    6.00
  11 -13   1  131.59   14.60
 -11 -13  -1  147.79   15.10
  11  13   1  177.98   16.90
 -11  13  -1  171.78   15.50
 -12 -13  -1   47.10    9.90
  12 -13   1   38.80   10.00
  12  13   1   47.00   10.50
 -12  13  -1   34.90    9.30
  13 -13   1   10.70    8.30
 -13 -13  -1   41.10    9.30
  13  13   1   31.80    9.60
 -13  13  -1   43.30   10.10
 -14 -13  -1   30.40    8.70
  14 -13   1   40.40   10.10
 -14  13  -1   44.60    9.70
  14  13   1   47.70   11.00
  15 -13   1    5.40    8.30
 -15 -13  -1    5.10    6.30
  15  13   1    2.70    7.60
 -15  13  -1   16.90    8.30
  16 -13   1   33.00   10.60
 -16 -13  -1   35.30    8.50
 -16  13  -1   45.50   10.80
  16  13   1   53.39   12.20
  17 -13   1   -5.10    8.60
 -17 -13  -1    2.10    5.70
  17  13   1    8.50    9.00
 -17  13  -1   16.50    8.70
 -18 -13  -1   12.40    7.50
  18 -13   1    6.70    9.60
 -18  13  -1   18.00    9.70
  18  13   1   18.10   10.40
 -19 -13  -1   -3.70    6.40
  19 -13   1   -1.10    9.60
 -19  13  -1    4.00    8.40
  19  13   1    7.80    9.20
  20 -13   1   33.10   14.10
 -20  13  -1   12.20   10.00
 -17  14   1    3.10    8.30
  16 -14  -1   67.19   14.90
 -16  14   1   76.49   13.90
  16  14  -1   94.29   15.80
  15 -14  -1   93.49   15.40
 -15 -14   1   76.69   11.90
 -15  14   1   80.29   13.40
  15  14  -1   54.89   13.20
  14 -14  -1   63.19   12.40
 -14 -14   1   55.19   10.90
  14  14  -1   69.89   13.20
 -14  14   1   42.00   11.50
  13 -14  -1   31.60   10.40
 -13 -14   1   61.19   11.10
  13  14  -1   38.90   11.40
 -13  14   1   40.30   10.60
  12 -14  -1   -0.80    7.20
 -12 -14   1    4.40    6.90
 -12  14   1   11.80    8.20
  12  14  -1    7.60    8.30
 -11 -14   1   23.30    8.60
  11 -14  -1   25.30    9.00
 -11  14   1   39.10   10.20
  11  14  -1   28.00    9.10
  10 -14  -1   30.80    9.10
 -10 -14   1   37.20    9.50
 -10  14   1   13.30    8.40
  10  14  -1   32.90    9.40
  -9 -14   1  139.49   16.40
   9 -14  -1  131.49   14.60
   9  14  -1  139.39   15.10
   8 -14  -1   20.70    8.90
  -8 -14   1   30.00    8.40
   8 -14  -1   23.30    7.50
   8  14  -1   20.00    8.00
   7 -14  -1  100.19   11.70
  -7 -14   1   88.59   12.60
   7  14  -1   88.89   12.40
  -6 -14   1   70.49   11.50
   6 -14  -1   77.39   10.60
   5 -14  -1    0.50    5.30
  -5 -14   1    6.30    6.70
   5  14  -1   20.00    7.80
  -4 -14   1   94.79   13.30
   4 -14  -1   97.89   11.60
   4 -14  -1   93.69   12.20
   4  14  -1  100.99   12.50
   3 -14  -1   11.60    6.60
   3 -14  -1   -0.30    5.80
  -3 -14   1    6.90    6.30
   3  14  -1    6.60    6.30
  -3  14   1   16.20    8.30
   2 -14  -1  119.09   12.20
  -2 -14   1   79.19   12.60
   2 -14  -1  103.99   13.40
  -2  14   1   97.99   11.40
   2  14  -1  110.29   12.20
   1 -14  -1   28.20    9.80
  -1 -14   1   50.59   10.50
   1  14  -1   43.30    8.90
  -1  14   1   56.19    9.10
   0 -14  -1  108.89   13.50
   0 -14   1  129.39   14.90
   0  14  -1  126.79   12.80
   0  14   1  126.99   12.50
  -1 -14  -1   98.89   13.60
   1 -14   1  103.19   12.80
   1  14   1  140.39   13.40
  -1  14  -1  115.59   12.30
   2 -14   1   17.80    7.20
  -2 -14  -1   20.80    7.50
  -2  14  -1   24.20    7.40
   2  14   1   20.50    7.00
   3 -14   1   31.60    8.90
  -3 -14  -1   41.80    9.40
  -3  14  -1   55.29    9.10
   3  14   1   56.59    9.60
  -4 -14  -1    9.20    6.90
   4 -14   1    6.00    6.20
  -4  14  -1   15.60    6.60
   4  14   1    4.50    6.50
   5 -14   1   80.09   10.50
  -5 -14  -1   51.39   10.80
   5 -14   1   61.19   10.80
   5 -14   1   57.29    9.30
   5  14   1   66.39   10.70
  -6 -14  -1   27.00    8.80
   6 -14   1   27.60    8.90
   6 -14   1   22.60    7.20
   6  14   1   43.70    9.70
   7 -14   1    8.40    7.40
   7 -14   1   22.40    6.90
  -7 -14  -1   16.40    7.50
   7  14   1   17.40    7.80
  -8 -14  -1  135.99   14.80
   8 -14   1  125.09   12.40
   8 -14   1  129.99   14.80
   8  14   1  155.28   15.20
   9 -14   1   -8.40    6.20
  -9 -14  -1   -0.90    6.40
   9  14   1    6.80    7.20
  -9  14  -1   -2.80    6.70
 -10 -14  -1  132.49   15.30
  10 -14   1  129.29   15.10
 -10  14  -1  122.89   14.20
  10  14   1  145.59   15.60
  11 -14   1    7.70    7.70
 -11 -14  -1   12.60    7.60
  11  14   1   23.30    8.70
 -11  14  -1    0.40    7.60
  12 -14   1   72.69   12.50
 -12 -14  -1   44.10   10.10
  12  14   1   52.49   11.40
 -12  14  -1   43.70   10.50
  13 -14   1    6.20    8.40
 -13 -14  -1   11.70    7.80
  13  14   1   17.80    8.80
 -13  14  -1   -1.00    7.70
  14 -14   1   33.20   10.30
 -14 -14  -1   35.60    9.50
  14  14   1   51.99   11.80
 -14  14  -1   24.90    9.60
 -15 -14  -1   91.99   14.00
  15 -14   1  117.09   16.90
  15  14   1  101.39   15.70
 -15  14  -1  106.39   14.40
  16 -14   1    5.00   10.20
 -16  14  -1    6.60    8.20
  16  14   1   23.50   10.30
 -17  14  -1   75.29   12.80
  12  15  -1    9.50    8.40
  11 -15  -1   24.00    7.40
 -11 -15   1   15.70    9.00
  11  15  -1    3.40    7.60
  10 -15  -1    1.30    5.90
 -10 -15   1   14.50    8.40
  10  15  -1   -1.30    7.70
   9 -15  -1    6.20    6.10
  -9 -15   1   11.50    7.70
   9  15  -1    7.00    7.70
  -8 -15   1   12.40    8.00
   8 -15  -1    6.60    7.00
   8  15  -1   25.30    8.80
  -7 -15   1   35.10   10.60
   7  15  -1   40.50    9.90
  -6 -15   1    2.30    6.80
   6  15  -1   -6.80    5.90
   5 -15  -1   33.70    9.20
  -5 -15   1   28.40    9.10
   5  15  -1   47.70   10.30
  -4 -15   1    4.40    7.20
   4 -15  -1    5.50    7.50
   4  15  -1    7.50    6.90
  -3 -15   1   86.79   13.40
   3 -15  -1  100.19   13.20
   3  15  -1  114.59   13.20
   2 -15  -1   11.00    7.10
  -2 -15   1   -2.20    6.60
   2  15  -1    9.40    6.90
  -1 -15   1   58.99   12.10
   1 -15  -1   63.19   11.30
   1  15  -1   65.69   10.40
   0 -15  -1   -0.40    7.40
   0 -15   1   -5.90    6.20
   0  15   1    5.10    6.40
   0  15  -1   -1.00    5.40
  -1 -15  -1    3.10    7.30
   1 -15   1    2.50    6.70
   1  15   1    4.80    5.90
  -1  15  -1    1.30    6.00
  -2 -15  -1   24.50    9.10
   2 -15   1   22.80    9.50
   2  15   1   35.40    8.90
   3 -15   1   -6.10    6.90
  -3 -15  -1   -4.10    6.20
   3  15   1    7.90    6.30
   4 -15   1   45.90    9.90
  -4 -15  -1   40.40   10.00
   4  15   1   41.30    8.90
  -5 -15  -1    2.20    7.00
   5  15   1   16.10    7.40
  -6 -15  -1   55.59   11.50
   6  15   1   61.09   10.70
  -7 -15  -1    6.70    7.40
   7  15   1   18.90    8.20
  -8 -15  -1    4.40    7.20
   8  15   1   22.50    8.80
  -9 -15  -1   41.80   11.10
   9  15   1   71.99   12.10
 -10 -15  -1    2.80    6.90
  10  15   1   -1.90    6.70
 -11 -15  -1    3.70    9.00
  11  15   1    9.20    7.50
  12  15   1    6.90    8.60
 -35   0   2   -1.50    7.50
 -34   0   2  190.28   20.50
 -33   0   2   11.50    8.70
  32   0  -2  134.79   15.80
 -32   0   2  130.79   16.20
  31   0  -2   66.99   13.20
 -31   0   2   81.49   13.30
  30   0  -2   27.00    9.80
 -30   0   2   46.40   10.10
  30   0  -2   35.60   11.30
 -29   0   2  146.99   15.70
  29   0  -2  167.98   16.70
  29   0  -2  125.69   13.70
 -28   0   2    3.80    5.90
  28   0  -2    4.30    7.10
  28   0  -2    2.00    8.10
 -27   0   2   76.59   11.10
  27   0  -2   86.29   12.30
  27   0  -2   77.69   11.20
  26   0  -2    8.90    7.50
  26   0  -2    7.10    6.70
 -26   0   2   10.30    6.10
 -25   0   2  396.46   16.10
 -25   0   2  434.56   19.90
  25   0  -2  385.36   18.90
  25   0  -2  385.76   19.90
 -24   0   2  100.59   10.60
 -24   0   2   91.19    7.60
  24   0  -2   89.79   10.30
  24   0  -2   91.09   11.00
  23   0  -2   40.40    8.30
  23   0  -2   40.70    7.90
 -23   0   2   38.90    5.40
 -23   0   2   45.80    7.60
 -22   0   2  420.46   17.90
 -22   0   2  402.36   15.30
  22   0  -2  403.96   18.40
  22   0  -2  402.46   18.00
 -21   0   2  113.39    9.40
  21   0  -2  107.89   10.20
  21   0  -2  105.19    9.90
 -21   0   2  100.39    7.00
 -20   0   2  177.58   10.50
  20   0  -2  166.38   10.60
 -20   0   2  183.48    9.00
  20   0  -2  172.48   11.00
  19   0  -2   38.00    6.20
  19   0  -2   63.59    7.30
 -19   0   2   57.89    5.30
 -19   0   2   57.19    6.80
  18   0  -2  933.71   29.00
 -18   0   2  934.31   28.70
  18   0  -2  914.81   29.00
 -18   0   2  939.01   26.80
  17   0  -2  471.55   17.10
 -17   0   2  479.65   15.40
  17   0  -2  460.05   17.00
 -17   0   2  467.85   17.10
  16   0  -2   42.70    5.60
 -16   0   2   51.19    4.40
 -16   0   2   56.99    5.70
  16   0  -2   58.49    5.90
  15   0  -2  325.37   12.30
 -15   0   2  313.17   10.80
  15   0  -2  323.27   12.60
 -15   0   2  314.27   12.20
  14   0  -2   79.59    6.10
 -14   0   2   72.89    5.60
  14   0  -2   92.39    6.40
 -14   0   2   88.29    4.90
  13   0  -2  344.17   12.20
  13   0  -2  338.97   12.50
 -13   0   2  367.16   12.50
 -13   0   2  355.36   11.20
  12   0  -2    0.30    2.70
  12   0  -2    2.70    2.80
 -12   0   2   12.90    2.90
 -11   0   2 1385.16   37.20
 -11   0   2 1444.16   36.30
  11   0  -2 1377.76   37.60
  11   0  -2 1400.96   37.40
 -10   0   2  327.17   10.00
 -10   0   2  326.97   10.90
  10   0  -2  325.07   10.80
  10   0  -2  329.07   11.20
  -9   0   2  294.57    8.80
  -9   0   2  268.37    9.40
   9   0  -2  278.17    9.40
   9   0  -2  283.77    9.80
  -8   0   2  264.27    7.90
   8   0  -2  261.47    8.80
  -8   0   2  258.87    8.60
   8   0  -2  253.67    8.50
  -7   0   2   82.59    4.10
  -7   0   2   86.29    3.50
   7   0  -2   82.49    4.10
   7   0  -2   79.79    4.30
  -6   0   2  370.86   11.30
   6   0  -2  396.86   11.20
  -6   0   2  393.86   10.80
   6   0  -2  388.26   11.50
  -5   0   2  388.36   11.00
   5   0  -2  394.96   11.30
  -5   0   2  390.46   10.60
   5   0  -2  386.56   10.90
  -4   0   2 2271.77   54.89
   4   0  -2 2281.27   55.59
  -4   0   2 2207.48   54.99
   4   0  -2 2173.98   55.79
   3   0  -2  499.85   13.70
  -3   0   2  520.35   13.40
  -3   0   2  538.35   13.50
  -3   0   2  544.15   14.20
   3   0  -2  502.15   13.50
   2   0  -2 2025.70   50.09
   2   0  -2 2043.00   50.09
  -2   0   2 2029.10   50.29
  -2   0   2 2088.09   49.50
  -2   0   2 2003.40   50.39
   2   0  -2 1979.60   50.29
  -1   0   2 3268.57   86.69
  -1   0   2 3762.52   85.79
  -1   0  -2 6119.59  173.18
  -1   0  -2 7518.35  176.08
   1   0   2 7224.28  177.28
  -1   0  -2 7692.63  174.48
   1   0   2 7004.90  173.38
   2   0   2  696.43   18.40
  -2   0  -2  716.83   18.10
   2   0   2  730.13   18.10
  -2   0  -2  763.32   18.50
  -2   0  -2  746.73   18.70
   2   0   2  729.73   18.70
  -3   0  -2  171.58    4.80
  -3   0  -2  176.68    5.40
  -3   0  -2  172.38    5.40
  -4   0  -2  785.42   20.10
  -4   0  -2  790.12   20.90
   4   0   2  806.32   20.80
  -4   0  -2  813.02   20.80
  -4   0  -2  795.52   19.90
   5   0   2  529.25   14.00
  -5   0  -2  534.95   14.90
   5   0   2  540.05   14.80
   5   0   2  518.55   14.80
  -5   0  -2  551.74   13.90
  -6   0  -2 2753.82   68.79
   6   0   2 2720.43   69.39
  -6   0  -2 2744.43   67.79
   6   0   2 2827.72   69.59
   7   0   2  281.37    9.00
  -7   0  -2  274.67    7.80
   7   0   2  266.27    8.90
  -7   0  -2  279.67    9.10
  -8   0  -2 1513.35   38.20
   8   0   2 1457.75   38.20
   8   0   2 1415.86   38.10
  -8   0  -2 1463.55   36.60
   9   0   2   26.00    3.30
  -9   0  -2   34.80    3.60
   9   0   2   32.60    3.30
  -9   0  -2   31.60    2.30
  10   0   2  169.68    7.20
  10   0   2  161.38    7.20
 -10   0  -2  173.98    5.80
 -10   0  -2  174.48    7.50
  11   0   2 2480.25   64.99
  11   0   2 2508.85   65.19
 -11   0  -2 2511.75   62.79
 -11   0  -2 2608.34   64.79
 -12   0  -2    5.50    1.70
  12   0   2    4.70    2.90
 -12   0  -2    8.30    2.90
  12   0   2    4.20    3.00
 -13   0  -2 1798.42   45.10
  13   0   2 1781.52   47.70
 -13   0  -2 1769.52   47.30
  13   0   2 1727.43   47.20
 -14   0  -2  115.39    5.10
  14   0   2  115.59    7.20
  14   0   2  108.79    6.80
 -14   0  -2  109.79    6.80
 -15   0  -2 1157.48   35.50
  15   0   2 1285.57   35.50
  15   0   2 1295.77   36.00
 -15   0  -2 1285.17   33.30
 -16   0  -2   84.09    4.70
  16   0   2   83.39    6.70
 -16   0  -2   72.29    6.70
  16   0   2   65.99    6.70
  17   0   2   31.70    5.20
 -17   0  -2   30.60    5.10
  17   0   2   35.70    5.80
 -17   0  -2   37.10    3.80
  18   0   2   37.80    5.70
  18   0   2   42.10    6.30
 -18   0  -2   47.30    6.40
 -18   0  -2   41.00    4.10
 -19   0  -2   58.29    5.20
  19   0   2   59.59    7.70
 -19   0  -2   64.39    7.40
 -20   0  -2  266.67   13.20
  20   0   2  254.57   13.00
  20   0   2  261.97   13.90
 -20   0  -2  245.98   10.20
 -21   0  -2   89.89    6.30
  21   0   2   89.99    9.00
 -21   0  -2   83.49    8.90
  21   0   2   76.29    9.00
 -22   0  -2  477.95   20.40
  22   0   2  459.75   19.20
  22   0   2  486.95   20.60
 -22   0  -2  470.65   16.00
  23   0   2  324.07   15.80
 -23   0  -2  292.67   15.70
  23   0   2  306.97   17.00
 -23   0  -2  332.17   12.90
 -24   0  -2   48.40    8.10
  24   0   2   55.69    9.40
  24   0   2   38.30    7.50
  25   0   2  302.57   16.60
 -25   0  -2  300.27   17.20
  25   0   2  307.47   17.80
  26   0   2   28.80    7.80
  26   0   2   47.90   10.00
 -26   0  -2   31.50    8.00
 -27   0  -2  149.09   14.50
  27   0   2  135.79   13.40
  27   0   2  138.69   14.70
 -28   0  -2    7.60    6.70
  28   0   2    8.80    8.70
  28   0   2   -5.30    6.50
 -29   0  -2   65.79   11.70
  29   0   2   58.39   11.00
  29   0   2   50.69   11.20
  30   0   2   18.10    9.00
 -30   0  -2    8.80    7.60
  30   0   2   20.00   10.40
  31   0   2   49.99   11.50
  31   0   2   86.09   15.10
 -31   0  -2   74.69   13.00
 -32   0  -2   20.10    8.90
  32   0   2   20.20   11.40
 -33   0  -2    7.30    8.40
 -34   0  -2  103.99   17.50
 -35   0  -2   82.39   14.80
 -35  -1   2   14.40    8.70
 -35   1   2    5.80    9.20
 -34  -1   2    0.00    7.90
  34  -1  -2  -12.10    9.40
 -34   1   2    0.20    8.20
  33  -1  -2    6.50   10.30
 -33  -1   2   23.30    9.10
 -33   1   2   28.50   10.70
  32  -1  -2    0.10    9.20
 -32  -1   2    8.10    7.60
 -32   1   2   20.50    8.50
  31  -1  -2   54.49   11.70
 -31  -1   2   30.60    8.90
  31   1  -2   35.10   11.60
 -31   1   2   39.70   10.40
 -30  -1   2   -1.00    5.90
  30  -1  -2  -14.80    7.70
 -30   1   2    8.70    7.20
  30   1  -2   15.50    9.60
  30   1  -2    2.40    8.00
  29  -1  -2   25.30    9.50
 -29  -1   2   56.19   10.40
 -29   1   2   37.00    9.50
  29   1  -2   44.70   10.70
  29   1  -2   38.90    9.30
 -28  -1   2   10.60    6.50
  28  -1  -2   18.50    8.90
  28  -1  -2    1.10    8.00
 -28   1   2    8.10    6.40
  28   1  -2   -0.30    6.90
  28   1  -2   18.80   10.00
 -27  -1   2   32.70    7.70
  27  -1  -2   19.30    8.50
  27  -1  -2   31.40    8.90
  27   1  -2   29.10    8.20
  27   1  -2   31.20    9.70
 -27   1   2   28.80    7.80
 -26  -1   2   16.30    4.80
 -26  -1   2   12.70    6.30
  26  -1  -2    2.50    7.30
  26  -1  -2    1.10    7.00
 -26   1   2   12.10    6.50
  26   1  -2   17.00    8.00
  26   1  -2   10.10    6.90
  25  -1  -2   12.90    7.50
 -25  -1   2    1.10    4.60
 -25  -1   2    6.20    4.00
  25  -1  -2   14.50    6.80
  25   1  -2    2.40    6.70
 -25   1   2   -1.70    4.70
  25   1  -2  -13.50    5.00
  24  -1  -2   11.00    6.90
 -24  -1   2   25.50    5.00
  24  -1  -2   27.30    7.40
 -24  -1   2   22.40    6.10
  24   1  -2   22.10    6.60
 -24   1   2   11.20    5.80
  24   1  -2   27.50    8.00
  23  -1  -2   54.79    8.50
 -23  -1   2   43.80    5.60
 -23  -1   2   46.70    7.40
  23  -1  -2   47.40    8.20
 -23   1   2   41.30    5.60
  23   1  -2   37.90    7.20
 -23   1   2   45.10    8.30
  23   1  -2   65.39    9.20
 -22  -1   2    5.90    3.70
  22  -1  -2    5.90    5.70
 -22  -1   2   11.00    4.90
  22  -1  -2    1.50    5.80
 -22   1   2    5.70    4.70
  22   1  -2    1.40    5.00
  22   1  -2    2.00    5.80
 -22   1   2    7.80    3.40
  21  -1  -2   81.89    8.70
 -21  -1   2   74.39    6.50
 -21  -1   2   94.89    9.00
  21  -1  -2   73.29    8.90
 -21   1   2   87.79    8.80
 -21   1   2   79.89    6.50
  21   1  -2   83.29    9.50
  21   1  -2   95.09    8.90
 -20  -1   2   62.59    7.40
 -20  -1   2   57.19    5.60
  20  -1  -2   48.30    7.20
  20  -1  -2   54.89    7.30
 -20   1   2   50.19    5.10
  20   1  -2   61.59    7.80
 -20   1   2   65.39    7.40
  20   1  -2   57.29    7.10
 -19  -1   2   16.70    3.60
  19  -1  -2   16.20    5.30
  19  -1  -2   16.40    5.10
 -19  -1   2   13.20    4.20
 -19   1   2   12.30    3.20
  19   1  -2   10.60    5.10
  19   1  -2   12.70    4.60
 -19   1   2   15.40    4.60
  18  -1  -2   21.00    4.80
 -18  -1   2   25.60    3.80
 -18  -1   2   18.90    4.40
  18  -1  -2   18.00    4.90
 -18   1   2   15.80    4.40
 -18   1   2   16.10    3.40
  18   1  -2   17.90    5.10
  18   1  -2   19.80    4.60
  17  -1  -2   67.59    7.00
 -17  -1   2   68.79    6.50
  17  -1  -2   63.59    6.40
 -17  -1   2   73.29    5.30
  17   1  -2   68.79    6.60
  17   1  -2   70.19    7.00
 -17   1   2   71.29    7.00
 -17   1   2   73.09    5.10
 -16  -1   2   -2.60    2.50
 -16  -1   2   -1.00    2.00
  16  -1  -2   -3.00    3.10
  16  -1  -2    1.00    3.40
  16   1  -2    3.80    3.40
 -16   1   2   -0.40    2.90
  16   1  -2    5.00    3.70
 -16   1   2   -2.60    1.90
  15  -1  -2   36.40    4.60
  15  -1  -2   31.20    4.70
 -15  -1   2   36.00    3.90
 -15  -1   2   35.50    4.70
  15   1  -2   32.40    4.50
 -15   1   2   36.40    3.70
  15   1  -2   35.70    5.20
 -15   1   2   32.50    4.60
  14  -1  -2   30.50    4.60
 -14  -1   2   33.40    4.20
 -14  -1   2   35.00    3.60
  14  -1  -2   27.40    4.10
 -14   1   2   30.50    4.40
  14   1  -2   23.50    4.40
 -14   1   2   34.00    3.50
  14   1  -2   38.10    4.60
  13  -1  -2  158.88    8.20
  13  -1  -2  167.58    7.60
 -13  -1   2  167.78    6.80
 -13  -1   2  174.88    7.70
  13   1  -2  155.18    8.20
 -13   1   2  163.88    8.00
 -13   1   2  167.18    6.60
  13   1  -2  158.28    7.60
  12  -1  -2  196.98    8.90
 -12  -1   2  208.28    7.60
 -12  -1   2  206.58    8.40
  12  -1  -2  193.28    8.00
 -12   1   2  196.48    8.60
  12   1  -2  196.08    8.40
  12   1  -2  184.48    8.80
 -12   1   2  202.68    7.30
  11  -1  -2   48.10    4.10
  11  -1  -2   42.80    4.50
 -11  -1   2   52.19    4.10
  11   1  -2   47.40    4.20
  11   1  -2   44.10    4.60
 -11   1   2   42.60    4.40
 -11   1   2   53.09    3.50
 -10  -1   2   41.00    3.20
 -10  -1   2   44.40    3.80
  10  -1  -2   45.80    3.80
  10  -1  -2   46.60    4.30
 -10   1   2   52.69    3.30
  10   1  -2   45.20    3.90
 -10   1   2   41.20    4.10
  10   1  -2   45.30    4.40
  -9  -1   2  269.67    8.60
  -9  -1   2  261.27    9.00
   9  -1  -2  265.07    9.60
   9  -1  -2  274.57    8.70
  -9   1   2  274.77    8.40
  -9   1   2  267.67    9.50
   9   1  -2  249.97    9.00
   9   1  -2  266.27    9.60
   8  -1  -2  539.55   15.00
   8  -1  -2  539.95   16.10
  -8  -1   2  536.35   15.30
  -8  -1   2  547.75   15.10
  -8   1   2  569.64   15.00
   8   1  -2  526.75   15.40
  -8   1   2  545.75   16.00
   8   1  -2  538.35   16.00
  -7  -1   2   36.80    3.00
   7  -1  -2   41.60    2.70
  -7  -1   2   41.80    2.80
   7  -1  -2   34.70    3.30
  -7   1   2   34.30    3.20
   7   1  -2   40.80    3.60
   7   1  -2   39.30    3.00
  -7   1   2   41.00    2.60
   6  -1  -2 2281.87   58.69
   6  -1  -2 2311.37   57.59
  -6  -1   2 2299.87   57.19
  -6  -1   2 2333.67   57.49
   6   1  -2 2206.78   57.99
  -6   1   2 2358.06   57.89
  -6   1   2 2387.86   57.19
   6   1  -2 2294.97   58.69
  -5  -1   2  263.57    7.90
   5  -1  -2  263.07    8.40
   5  -1  -2  263.27    7.40
  -5  -1   2  271.67    7.80
   5   1  -2  248.88    8.40
  -5   1   2  265.47    8.40
   5   1  -2  255.37    8.00
  -5   1   2  266.97    7.50
  -4  -1   2  283.97    7.90
   4  -1  -2  283.97    7.60
   4  -1  -2  271.07    8.60
  -4  -1   2  288.87    8.20
  -4   1   2  288.07    8.60
   4   1  -2  277.47    8.70
   4   1  -2  276.37    8.20
   4   1  -2  290.47    7.90
  -4   1   2  286.97    7.90
  -4   1   2  284.17    7.60
   3  -1  -2   27.30    1.80
  -3  -1   2   29.70    1.90
   3  -1  -2   33.00    1.30
  -3  -1   2   27.50    1.90
   3  -1  -2   35.20    2.20
  -3  -1   2   29.70    1.60
  -3   1   2   32.60    1.80
   3   1  -2   28.10    2.30
  -3   1   2   29.30    1.20
  -3   1   2   29.20    2.30
   3   1  -2   25.10    1.90
   3   1  -2   30.30    1.70
   2  -1  -2  645.84   15.90
   2  -1  -2  641.54   16.20
  -2  -1   2  623.34   15.70
  -2  -1   2  627.34   16.30
   2  -1  -2  612.14   16.50
   2  -1  -2  610.84   15.80
  -2  -1   2  637.04   16.40
  -2   1   2  656.83   16.70
  -2   1   2  648.74   16.30
  -2   1   2  626.04   16.50
   2   1  -2  650.13   15.70
   2   1  -2  620.14   16.80
   2   1  -2  622.14   16.40
  -1  -1   2  565.14   14.90
   1  -1  -2  571.14   14.20
  -1  -1   2  563.54   14.40
   1  -1  -2  544.55   14.60
  -1  -1   2  556.14   14.60
  -1  -1   2  574.04   13.80
   1  -1  -2  550.74   14.50
   1  -1  -2  576.54   14.60
  -1   1   2  568.14   14.20
  -1   1   2  551.94   14.70
  -1   1   2  573.74   14.60
   1   1  -2  562.24   14.70
   1   1  -2  544.75   14.90
   1   1  -2  575.24   14.50
   0  -1   2  403.06   10.10
   0  -1   2  400.16   10.40
   0  -1   2  401.26   10.90
   0  -1  -2  392.66   10.30
   0  -1   2  390.26   10.80
   0  -1  -2  412.76   10.80
   0  -1  -2  401.26   10.50
   0   1  -2  401.36   10.90
   0   1  -2  410.06   10.20
   0   1   2  406.76   10.80
   0   1   2  393.36   10.30
   0   1  -2  408.86   10.90
   0   1   2  402.46   10.50
   1  -1   2 1286.37   32.90
   1  -1   2 1321.57   32.00
   1  -1   2 1278.97   32.80
  -1  -1  -2 1309.67   32.60
   1  -1   2 1286.47   31.90
   1  -1   2 1305.07   32.00
  -1  -1  -2 1319.17   32.30
  -1  -1  -2 1319.87   32.50
  -1   1  -2 1285.47   32.80
   1   1   2 1309.47   32.60
   1   1   2 1329.57   32.70
  -1   1  -2 1325.97   32.00
   1   1   2 1243.98   32.30
  -1   1  -2 1283.67   33.00
   2  -1   2 1243.58   29.90
   2  -1   2 1192.58   30.40
   2  -1   2 1177.78   30.70
  -2  -1  -2 1235.98   30.50
  -2   1  -2 1255.97   30.50
   2   1   2 1212.48   30.80
  -2   1  -2 1230.98   31.30
  -2   1  -2 1227.38   30.80
   2   1   2 1237.78   31.00
  -2   1  -2 1209.58   29.90
   3  -1   2  434.66   11.70
  -3  -1  -2  442.26   11.90
  -3   1  -2  444.46   11.90
   3   1   2  430.06   12.00
  -3   1  -2  434.76   12.50
   3   1   2  439.46   11.10
   3   1   2  449.56   12.20
  -4  -1  -2   85.59    3.90
   4  -1   2   82.89    2.30
   4  -1   2   81.49    3.40
  -4  -1  -2   82.19    2.90
   4   1   2   76.09    3.70
  -4   1  -2   81.69    4.20
   4   1   2   80.19    2.90
  -4   1  -2   82.69    2.40
  -4   1  -2   80.49    3.70
   4   1   2   80.39    3.90
  -5  -1  -2 1169.38   30.80
  -5  -1  -2 1198.68   30.70
  -5  -1  -2 1228.88   30.50
   5  -1   2 1202.88   31.00
   5  -1   2 1191.88   29.50
  -5   1  -2 1234.78   31.00
   5   1   2 1163.08   31.30
   5   1   2 1182.58   30.40
  -5   1  -2 1233.78   29.50
  -5   1  -2 1216.48   31.70
  -6  -1  -2  110.89    4.40
   6  -1   2  108.29    4.50
  -6  -1  -2  110.39    5.00
   6   1   2   95.59    5.20
   6   1   2  107.59    4.20
  -6   1  -2  109.29    5.20
  -6   1  -2   99.59    4.80
  -6   1  -2  117.79    3.40
  -7  -1  -2  266.47    8.50
   7  -1   2  268.87    7.40
   7  -1   2  273.27    8.80
  -7  -1  -2  286.77    9.20
  -7   1  -2  261.57    9.10
   7   1   2  269.37    9.20
  -7   1  -2  285.17    9.70
  -7   1  -2  287.27    7.50
   7   1   2  274.87    8.40
   8  -1   2  313.57   10.10
   8  -1   2  318.17   10.90
  -8  -1  -2  316.47    9.70
  -8  -1  -2  323.17   10.50
  -8   1  -2  312.47   10.60
  -8   1  -2  338.37    8.90
   8   1   2  319.47   10.70
   8   1   2  322.27    9.80
   9  -1   2  181.08    7.90
  -9  -1  -2  178.08    6.50
  -9  -1  -2  183.38    7.50
   9  -1   2  179.88    7.10
   9   1   2  192.88    7.90
  -9   1  -2  212.98    7.90
  -9   1  -2  195.18    5.90
   9   1   2  190.28    6.90
 -10  -1  -2  165.98    6.30
  10  -1   2  185.98    8.00
  10  -1   2  171.98    7.10
 -10  -1  -2  183.88    7.60
 -10   1  -2  181.88    5.80
 -10   1  -2  163.28    7.40
  10   1   2  173.88    6.90
  10   1   2  175.28    7.80
  11  -1   2   20.60    3.60
  11  -1   2   28.10    3.50
 -11  -1  -2   28.80    2.80
 -11  -1  -2   28.00    3.80
 -11   1  -2   23.50    3.70
  11   1   2   33.10    4.30
  11   1   2   28.10    3.30
 -11   1  -2   26.70    2.30
  12  -1   2  220.58    9.60
 -12  -1  -2  218.78    9.30
  12  -1   2  230.38    9.20
 -12  -1  -2  232.18    8.00
  12   1   2  222.18    9.60
  12   1   2  214.48    8.60
 -12   1  -2  233.58    7.40
 -12   1  -2  221.68    9.50
  13  -1   2   42.40    4.70
  13  -1   2   40.50    4.50
 -13  -1  -2   43.30    5.00
 -13  -1  -2   40.10    3.40
  13   1   2   43.20    4.50
 -13   1  -2   39.00    3.00
 -13   1  -2   43.70    4.80
  13   1   2   44.50    5.20
 -14  -1  -2  189.58    8.90
  14  -1   2  196.68    9.30
 -14  -1  -2  195.58    7.40
  14  -1   2  184.28    8.80
  14   1   2  170.18    8.10
  14   1   2  178.38    9.10
 -14   1  -2  188.08    6.90
 -14   1  -2  197.78    9.20
 -15  -1  -2   82.79    6.50
  15  -1   2   73.99    6.50
 -15  -1  -2   79.79    4.80
  15  -1   2   95.79    6.70
 -15   1  -2   87.59    4.60
  15   1   2   82.89    6.10
  15   1   2   83.09    7.00
 -15   1  -2   76.19    6.40
  16  -1   2   36.00    5.20
 -16  -1  -2   33.70    5.00
  16  -1   2   27.10    4.80
 -16  -1  -2   33.30    3.70
  16   1   2   31.50    4.70
  16   1   2   36.70    5.60
 -16   1  -2   35.40    3.30
 -16   1  -2   35.70    5.30
 -17  -1  -2  103.49    5.80
  17  -1   2  111.59    8.50
 -17  -1  -2   99.09    7.50
  17  -1   2  101.09    7.90
  17   1   2   98.79    7.30
 -17   1  -2   94.39    5.40
 -17   1  -2  109.89    8.00
  17   1   2   95.89    8.20
 -18  -1  -2  118.39    8.40
  18  -1   2  134.39    9.00
  18  -1   2  142.59    9.00
 -18  -1  -2  132.69    6.70
  18   1   2  132.79    9.60
  18   1   2  111.79    8.00
 -18   1  -2  129.69    8.80
 -18   1  -2  125.49    6.30
  19  -1   2    6.30    4.90
 -19  -1  -2    4.10    2.70
  19  -1   2    7.60    4.90
 -19  -1  -2    8.10    4.20
 -19   1  -2   11.40    4.70
 -19   1  -2    8.30    2.70
  19   1   2   -1.10    4.70
  19   1   2    3.90    4.20
 -20  -1  -2  117.59    9.40
  20  -1   2   96.89    9.30
  20  -1   2   87.99    8.80
 -20   1  -2   83.69    5.80
  20   1   2  131.79    9.30
 -20   1  -2   93.09    9.20
  20   1   2  148.29   10.90
  21  -1   2   39.60    7.30
  21  -1   2   57.29    7.90
 -21  -1  -2   53.19    7.40
 -21  -1  -2   46.40    5.00
 -21   1  -2   40.60    4.50
  21   1   2   49.60    6.80
 -21   1  -2   50.89    7.60
  21   1   2   41.60    7.90
  22  -1   2  297.77   15.20
  22  -1   2  279.27   15.30
 -22  -1  -2  276.57   14.20
 -22  -1  -2  269.87   11.40
  22   1   2  273.37   14.00
 -22   1  -2  266.37   14.60
  22   1   2  266.67   15.90
  23  -1   2   37.80    7.60
 -23  -1  -2   31.10    4.90
  23  -1   2   46.90    8.40
 -23  -1  -2   31.50    7.00
  23   1   2   38.80    8.10
 -23   1  -2   53.69    8.20
  23   1   2   33.90    6.90
 -24  -1  -2   18.60    4.30
  24  -1   2   23.10    8.00
 -24  -1  -2   20.00    6.10
 -24   1  -2   35.00    7.10
  24   1   2   14.60    7.70
  25  -1   2    4.40    6.20
 -25  -1  -2   12.30    6.10
  25  -1   2   10.50    7.20
  25   1   2    7.00    7.70
 -25   1  -2   11.50    6.20
  25   1   2    5.60    6.10
  26  -1   2    3.90    7.40
 -26  -1  -2   20.70    6.40
  26  -1   2   13.00    7.00
  26   1   2   20.50    6.90
  26   1   2   19.20    8.60
 -26   1  -2   13.30    6.80
  27  -1   2   11.20    7.30
  27  -1   2   15.10    8.60
 -27  -1  -2   12.00    6.30
  27   1   2   14.70    7.00
  27   1   2   18.90    9.10
 -27   1  -2   17.30    6.80
  28  -1   2   35.10    9.80
  28  -1   2   39.70   10.40
 -28  -1  -2   45.00    9.40
  28   1   2   37.20    9.10
  28   1   2   38.20   10.90
 -28   1  -2   35.80    9.20
  29  -1   2   13.80    8.90
 -29  -1  -2   16.70    8.00
  29  -1   2    1.80    7.80
 -29   1  -2   18.20    7.90
  29   1   2   19.70   10.30
  29   1   2   10.90    9.70
  30  -1   2   -9.30    8.10
 -30  -1  -2   12.70    7.40
  30  -1   2   -3.70    9.00
  30   1   2   12.90   10.30
 -30   1  -2   10.00    7.20
 -31  -1  -2   12.90    8.10
  31  -1   2   20.90   11.70
  31  -1   2   11.10    9.60
 -31   1  -2    9.00    7.80
  31   1   2   22.20   10.60
 -32  -1  -2   13.60    8.20
  32  -1   2    9.80    9.50
 -32   1  -2   12.00    8.60
  32   1   2   38.10   12.80
  33  -1   2   -2.20    9.40
 -33  -1  -2   -8.20    7.30
  33   1   2    6.90   11.50
 -33   1  -2    4.00    8.10
 -34  -1  -2   21.80    9.40
 -34   1  -2   18.10    9.70
 -35  -1  -2   10.70    9.20
 -35   1  -2   16.30    9.40
  34  -2  -2  117.69   17.40
 -34  -2   2  116.39   16.10
 -34   2   2  122.99   17.50
  33  -2  -2   32.40   11.90
 -33  -2   2   28.50    9.40
 -33   2   2   44.20   11.30
  32  -2  -2   94.79   15.40
 -32  -2   2   99.29   14.60
  32   2  -2  100.99   18.30
 -32   2   2  127.59   16.40
 -31  -2   2   12.30    7.60
  31  -2  -2   14.00   10.00
  31   2  -2   14.60   10.70
 -31   2   2   13.90    8.90
  30  -2  -2  208.58   18.10
 -30  -2   2  208.78   17.30
 -30   2   2  209.58   20.50
  30   2  -2  186.28   20.20
 -29  -2   2  202.78   16.00
  29  -2  -2  175.98   17.00
  29   2  -2  208.68   20.70
 -29   2   2  194.28   18.30
 -28  -2   2   36.00    8.70
  28  -2  -2   -0.90    7.80
  28   2  -2   22.50    7.80
 -28   2   2   26.10    8.40
  28   2  -2   28.00   11.30
  27  -2  -2  174.18   15.70
 -27  -2   2  186.18   14.30
 -27  -2   2  195.18   11.80
  27  -2  -2  191.28   15.70
 -27   2   2  186.88   15.50
  27   2  -2  183.08   13.90
  27   2  -2  213.08   17.80
  26  -2  -2   14.90    7.70
 -26  -2   2   12.20    6.10
  26  -2  -2   12.80    7.60
 -26  -2   2   12.90    4.80
 -26   2   2   13.30    6.50
  26   2  -2    8.00    8.20
  26   2  -2    8.20    6.10
  25  -2  -2   32.20    8.10
 -25  -2   2   33.70    7.20
 -25  -2   2   35.70    5.90
  25  -2  -2   29.20    8.30
 -25   2   2   28.10    7.40
  25   2  -2   28.80    7.50
  25   2  -2   28.30    8.90
  24  -2  -2  101.59   10.40
 -24  -2   2   91.19   10.00
 -24  -2   2   97.09    7.90
  24  -2  -2   94.99   10.50
  24   2  -2   96.49   10.10
 -24   2   2  102.49   11.10
  24   2  -2  102.49   12.40
 -23  -2   2  163.48   11.50
 -23  -2   2  157.38    9.50
  23  -2  -2  142.69   12.60
  23  -2  -2  162.38   12.20
  23   2  -2  163.28   11.80
 -23   2   2  165.78   12.90
  23   2  -2  175.08   13.90
  22  -2  -2  273.87   14.40
 -22  -2   2  279.57   14.20
 -22  -2   2  265.27   12.10
  22  -2  -2  287.17   15.10
 -22   2   2  270.97   15.00
  22   2  -2  281.77   15.70
  22   2  -2  270.47   14.10
 -22   2   2  270.57   11.40
 -21  -2   2   35.90    5.00
  21  -2  -2   43.30    7.10
  21  -2  -2   39.80    7.40
 -21  -2   2   40.30    6.30
  21   2  -2   48.40    8.50
 -21   2   2   39.20    6.90
 -21   2   2   43.50    5.00
  21   2  -2   32.40    6.20
 -20  -2   2  500.45   18.70
  20  -2  -2  474.15   19.60
  20  -2  -2  475.95   18.40
 -20  -2   2  490.75   16.80
 -20   2   2  483.45   19.60
  20   2  -2  476.15   18.50
 -20   2   2  460.55   16.30
  20   2  -2  488.45   20.30
  19  -2  -2  177.68    9.90
  19  -2  -2  167.68   10.60
 -19  -2   2  182.58    8.50
 -19  -2   2  161.68    9.70
  19   2  -2  177.58   10.20
 -19   2   2  164.98   10.50
 -19   2   2  154.98    8.10
  19   2  -2  142.49   10.70
 -18  -2   2  138.69    7.60
  18  -2  -2  143.39    9.90
  18  -2  -2  122.39    8.50
 -18  -2   2  133.29    8.40
  18   2  -2  127.99    9.60
  18   2  -2  136.69    8.70
 -18   2   2  133.19    9.00
 -18   2   2  120.29    6.80
 -17  -2   2  174.08    9.00
  17  -2  -2  154.78    8.70
 -17  -2   2  170.98    8.00
  17  -2  -2  183.98   10.20
 -17   2   2  165.88    9.50
 -17   2   2  131.69    6.90
  17   2  -2  154.98    8.80
  17   2  -2  161.48   10.20
 -16  -2   2  150.58    7.90
 -16  -2   2  146.59    7.20
  16  -2  -2  148.79    8.10
  16  -2  -2  153.08    9.00
  16   2  -2  137.39    7.90
 -16   2   2  144.79    8.70
  16   2  -2  160.58    9.40
 -16   2   2  131.19    6.50
  15  -2  -2  925.31   27.00
  15  -2  -2  954.70   28.90
 -15  -2   2  953.80   27.50
 -15  -2   2  970.20   26.60
 -15   2   2  867.11   26.00
  15   2  -2  959.20   27.60
 -15   2   2  952.30   28.40
  15   2  -2  984.90   29.00
  14  -2  -2   -1.50    2.50
 -14  -2   2    1.70    2.10
  14  -2  -2    2.90    3.50
 -14  -2   2   -0.20    2.40
  14   2  -2   -2.60    3.10
 -14   2   2    3.90    1.90
 -14   2   2    2.80    2.90
  14   2  -2    1.90    2.70
  13  -2  -2  817.52   24.70
 -13  -2   2  799.32   22.70
 -13  -2   2  817.12   23.40
  13  -2  -2  792.22   22.80
  13   2  -2  806.02   23.30
  13   2  -2  827.72   24.80
 -13   2   2  822.72   24.30
 -13   2   2  777.52   22.20
  12  -2  -2    1.20    2.90
  12  -2  -2   -0.60    2.10
 -12  -2   2    0.50    1.90
 -12  -2   2    1.40    2.20
  12   2  -2   -1.00    2.30
 -12   2   2    0.80    2.60
  12   2  -2   -4.10    2.80
 -12   2   2   -2.70    1.50
  11  -2  -2 1000.50   27.20
 -11  -2   2 1026.30   27.50
  11  -2  -2 1000.20   29.00
 -11  -2   2 1032.10   27.60
 -11   2   2  998.70   26.80
 -11   2   2 1029.80   28.80
  11   2  -2 1028.70   27.90
  11   2  -2  994.70   29.10
  10  -2  -2  222.08    9.50
  10  -2  -2  229.38    7.90
 -10  -2   2  261.17    8.70
 -10   2   2  230.08    9.40
  10   2  -2  256.07    9.90
 -10   2   2  223.88    7.80
   9  -2  -2    1.40    2.20
  -9  -2   2    4.30    2.00
  -9  -2   2    1.50    1.80
   9  -2  -2    2.30    1.60
   9   2  -2   -0.20    1.90
  -9   2   2    1.60    2.30
   9   2  -2    4.90    2.80
  -9   2   2    1.40    1.40
  -8  -2   2   27.60    2.80
  -8  -2   2   22.00    2.60
   8  -2  -2   24.60    3.40
   8  -2  -2   24.70    2.30
  -8   2   2   27.40    3.40
  -8   2   2   29.00    2.50
   8   2  -2   25.20    3.60
   8   2  -2   25.10    2.80
  -7  -2   2   22.10    2.60
  -7  -2   2   22.90    2.50
   7   2  -2   16.30    3.00
   7   2  -2   26.50    2.60
  -6  -2   2   37.10    2.80
   6  -2  -2   40.70    2.40
   6  -2  -2   34.70    3.60
  -6  -2   2   38.40    3.10
   6   2  -2   37.20    2.80
   6   2  -2   38.70    3.80
  -6   2   2   42.40    2.70
  -6   2   2   38.10    3.60
  -5  -2   2   -1.00    1.30
  -5  -2   2   -0.30    1.30
   5  -2  -2   -0.10    1.70
   5  -2  -2    2.60    1.00
   5   2  -2    1.00    1.40
   5   2  -2    0.80    2.10
  -5   2   2    1.20    1.90
  -5   2   2    0.50    1.20
   4  -2  -2   71.29    2.60
   4  -2  -2   70.39    3.90
   4  -2  -2   70.89    3.00
  -4  -2   2   70.79    3.10
  -4  -2   2   83.09    3.80
   4   2  -2   74.39    3.40
  -4   2   2   71.19    3.40
   4   2  -2   66.89    4.20
  -4   2   2   69.19    4.10
   3  -2  -2 1441.76   36.80
   3  -2  -2 1483.75   36.10
  -3  -2   2 1427.06   36.40
  -3  -2   2 1421.46   35.30
  -3   2   2 1400.26   36.20
   3   2  -2 1399.96   37.20
  -3   2   2 1407.66   36.00
   3   2  -2 1425.76   35.40
  -3   2   2 1440.66   36.60
   3   2  -2 1442.26   36.30
   2  -2  -2   89.89    4.00
  -2  -2   2   95.29    3.20
   2  -2  -2   94.29    3.60
  -2  -2   2   92.99    3.90
  -2   2   2   90.69    4.10
  -2   2   2   87.19    3.60
  -2   2   2   92.89    4.40
   2   2  -2   90.69    3.90
   2   2  -2   87.49    4.60
  -1  -2   2 2855.61   70.69
   1  -2  -2 2947.51   71.29
  -1  -2   2 2868.01   69.89
  -1   2   2 2898.21   70.89
   1   2  -2 2848.42   71.39
   1   2  -2 2833.02   69.89
  -1   2   2 2883.81   71.29
  -1   2   2 2835.62   70.69
  -1   2   2 2863.31   71.19
   1   2  -2 2771.62   71.89
   0  -2   2   23.20    2.00
   0  -2  -2   28.90    2.20
   0   2  -2   21.70    1.90
   0   2  -2   21.20    2.50
   0   2  -2   25.60    2.40
   0   2   2   22.10    2.40
   0   2  -2   23.00    2.40
   0   2   2   25.70    2.30
   0   2   2   27.80    2.10
   0   2   2   25.60    2.60
  -1  -2  -2   36.50    2.70
  -1  -2  -2   35.90    2.10
  -1   2  -2   33.90    2.90
   1   2   2   34.20    2.80
   1   2   2   34.00    2.00
  -1   2  -2   32.50    2.70
  -1   2  -2   34.70    2.40
   1   2   2   39.00    3.10
  -1   2  -2   35.80    2.50
  -2  -2  -2   84.89    3.80
   2  -2   2   91.59    3.60
  -2  -2  -2   80.39    2.80
  -2   2  -2   82.19    4.40
  -2   2  -2   85.19    4.00
   2   2   2   84.39    4.20
  -2   2  -2   79.79    3.70
  -2   2  -2   80.39    3.40
   2   2   2   81.79    4.30
   2   2   2   85.29    2.90
   3  -2   2 2117.29   54.59
  -3  -2  -2 2164.18   54.09
   3  -2   2 2299.17   53.79
  -3   2  -2 2132.19   55.59
   3   2   2 2172.68   55.29
  -3   2  -2 2194.08   54.29
  -3   2  -2 2176.68   53.69
   3   2   2 2177.18   54.89
   4  -2   2 1361.16   32.60
  -4  -2  -2 1314.57   33.30
   4  -2   2 1273.77   33.40
  -4  -2  -2 1315.87   32.40
   4   2   2 1288.17   34.30
   4   2   2 1309.07   34.10
  -4   2  -2 1296.17   32.60
  -4   2  -2 1301.37   33.60
  -4   2  -2 1301.77   34.70
   4   2   2 1324.47   32.50
  -5  -2  -2   -0.10    0.90
   5  -2   2    0.60    0.90
  -5  -2  -2    1.50    1.70
   5  -2   2    0.10    1.20
  -5   2  -2    1.70    1.80
  -5   2  -2    0.10    2.00
   5   2   2    0.80    1.80
   5   2   2   -2.80    1.80
  -5   2  -2    1.80    1.00
   5   2   2   -0.40    0.90
   6  -2   2  631.54   17.80
  -6  -2  -2  650.23   17.00
   6  -2   2  662.13   16.60
  -6  -2  -2  700.53   18.30
  -6   2  -2  622.94   19.10
  -6   2  -2  643.64   16.90
   6   2   2  696.63   19.00
   6   2   2  632.74   18.60
  -6   2  -2  606.54   18.30
   6   2   2  718.63   17.10
  -7  -2  -2  340.37   10.70
  -7  -2  -2  323.47   10.60
   7  -2   2  348.07    9.00
   7  -2   2  335.07   10.30
   7   2   2  332.57   11.30
  -7   2  -2  335.27   11.00
  -7   2  -2  332.47   11.70
   7   2   2  335.47    9.50
  -7   2  -2  341.67    9.20
  -8  -2  -2  368.06   11.80
   8  -2   2  385.16   11.80
  -8  -2  -2  387.16   12.10
   8   2   2  374.06   12.60
  -8   2  -2  380.16   13.10
  -8   2  -2  386.26   10.40
  -8   2  -2  391.96   12.50
   8   2   2  380.26   10.90
  -9  -2  -2   36.70    3.80
   9  -2   2   30.70    4.10
  -9  -2  -2   35.50    3.40
   9   2   2   33.70    4.00
   9   2   2   39.10    3.00
 -10  -2  -2  560.14   17.20
  10  -2   2  555.94   18.00
 -10  -2  -2  575.14   16.70
  10  -2   2  582.54   16.80
 -10   2  -2  566.64   15.20
 -10   2  -2  578.94   17.70
  10   2   2  576.94   16.20
  10   2   2  574.14   18.10
  11  -2   2  558.94   18.30
 -11  -2  -2  578.54   16.80
  11  -2   2  564.74   17.20
 -11  -2  -2  578.04   17.60
 -11   2  -2  552.64   15.30
  11   2   2  564.44   18.30
  11   2   2  595.64   16.60
 -11   2  -2  565.34   18.00
 -12  -2  -2   32.70    4.10
 -12  -2  -2   44.20    3.60
  12  -2   2   35.70    4.70
  12  -2   2   35.10    3.90
 -12   2  -2   37.90    4.60
 -12   2  -2   32.30    2.50
  12   2   2   38.10    5.00
  12   2   2   45.10    3.90
  13  -2   2  750.42   23.50
 -13  -2  -2  758.82   22.70
 -13  -2  -2  778.52   21.60
  13  -2   2  772.02   22.40
  13   2   2  735.33   23.40
 -13   2  -2  700.83   20.10
 -13   2  -2  785.22   23.40
  13   2   2  792.82   21.90
  14  -2   2   28.10    4.00
 -14  -2  -2   24.20    4.10
  14  -2   2   30.20    4.80
 -14  -2  -2   29.90    3.50
  14   2   2   36.10    4.10
  14   2   2   24.80    4.80
 -14   2  -2   26.60    2.60
 -14   2  -2   24.10    4.50
  15  -2   2  532.85   18.20
 -15  -2  -2  508.65   17.40
  15  -2   2  503.85   17.20
 -15  -2  -2  517.85   15.80
  15   2   2  511.05   18.30
  15   2   2  515.85   16.40
 -15   2  -2  469.45   14.50
 -15   2  -2  513.75   17.90
  16  -2   2   26.40    5.20
  16  -2   2   28.90    4.90
 -16  -2  -2   35.70    5.10
 -16  -2  -2   31.00    3.90
 -16   2  -2   24.60    5.00
 -16   2  -2   28.80    2.90
  16   2   2   29.70    5.70
  16   2   2   33.50    4.40
 -17  -2  -2  391.46   13.10
 -17  -2  -2  376.46   14.90
  17  -2   2  384.76   15.60
  17  -2   2  386.76   14.60
 -17   2  -2  366.26   15.40
  17   2   2  361.46   13.70
  17   2   2  359.66   15.90
 -17   2  -2  350.26   11.70
  18  -2   2  288.47   13.40
 -18  -2  -2  259.17   12.40
  18  -2   2  269.97   12.60
 -18  -2  -2  268.67   10.50
 -18   2  -2  262.57   13.10
 -18   2  -2  255.57    9.40
  18   2   2  257.87   13.50
  18   2   2  291.77   12.00
  19  -2   2   11.10    5.30
 -19  -2  -2   23.10    5.20
 -19  -2  -2   24.40    3.90
  19  -2   2   20.60    5.60
 -19   2  -2   24.10    5.50
  19   2   2   10.30    5.60
  19   2   2   24.30    5.00
 -19   2  -2   20.40    3.10
 -20  -2  -2  483.25   19.60
  20  -2   2  516.85   20.20
 -20  -2  -2  522.45   17.20
  20  -2   2  510.15   19.80
 -20   2  -2  479.55   19.90
 -20   2  -2  477.75   15.50
  20   2   2  532.45   21.90
  20   2   2  534.05   18.90
 -21  -2  -2   42.20    6.80
 -21  -2  -2   55.49    5.70
  21  -2   2   45.50    7.60
  21  -2   2   42.70    7.50
 -21   2  -2   51.89    7.50
  21   2   2   39.30    6.60
  21   2   2   70.99    8.90
  22  -2   2  231.18   13.70
 -22  -2  -2  243.08   13.00
 -22  -2  -2  197.18   10.20
  22  -2   2  220.28   13.80
  22   2   2  226.28   12.60
 -22   2  -2  202.58   13.70
  22   2   2  217.18   15.00
 -23  -2  -2  144.29    9.10
 -23  -2  -2  169.08   12.30
  23  -2   2  163.58   12.60
  23  -2   2  170.28   14.00
 -23   2  -2  156.88   12.00
  23   2   2  152.28   11.00
  23   2   2  150.98   13.50
  24  -2   2   10.10    6.70
  24  -2   2    0.80    6.30
 -24  -2  -2    8.50    5.40
 -24  -2  -2    4.00    3.80
 -24   2  -2    7.50    5.90
  24   2   2   -1.80    5.10
  24   2   2    1.30    7.00
 -25  -2  -2  238.08   14.70
  25  -2   2  233.48   16.10
  25  -2   2  245.08   15.70
 -25  -2  -2  222.98   11.50
 -25   2  -2  249.28   15.80
  25   2   2  241.18   14.30
  25   2   2  204.98   16.10
 -26  -2  -2   37.80    8.10
  26  -2   2   50.59    9.70
  26  -2   2   49.50    9.80
  26   2   2   46.00    8.10
  26   2   2   50.89   11.00
 -26   2  -2   61.19    9.80
  27  -2   2  400.86   21.40
 -27  -2  -2  417.46   20.90
  27  -2   2  425.66   22.00
  27   2   2  434.36   24.60
 -27   2  -2  409.76   22.30
  28  -2   2    8.80    8.90
  28  -2   2   16.00    9.20
 -28  -2  -2   21.20    7.20
  28   2   2   19.60    9.80
 -28   2  -2   14.40    7.30
  29  -2   2  209.08   18.00
 -29  -2  -2  215.98   16.70
  29  -2   2  189.68   17.00
  29   2   2  206.58   20.70
 -29   2  -2  219.58   18.10
  30  -2   2   65.59   12.50
 -30  -2  -2   90.99   12.20
  30   2   2   99.99   15.70
 -30   2  -2   62.69   12.40
 -31  -2  -2   11.70    8.40
  31  -2   2   -1.20    9.60
  31   2   2   26.80   11.90
 -31   2  -2    9.70    8.10
 -32  -2  -2   46.30   10.60
  32  -2   2   19.30   11.50
  32   2   2   51.99   13.90
 -32   2  -2   54.19   11.50
  33  -2   2  -14.30    9.30
 -33  -2  -2    7.70    8.30
 -33   2  -2    7.80    8.70
  33   2   2    2.90   11.40
 -34  -2  -2  109.89   15.40
  34  -2   2  100.79   16.80
 -34   2  -2  124.99   17.90
  34   2   2  108.39   19.40
  34  -3  -2   17.00   13.10
  34   3  -2   17.50   13.70
 -34   3   2   21.10   11.00
  33  -3  -2   -6.60   10.30
 -33  -3   2   18.30    8.60
 -33   3   2   14.80    9.60
  33   3  -2   46.30   15.00
 -32  -3   2    7.50    7.50
  32  -3  -2   10.90   11.30
  32   3  -2   38.50   13.90
 -32   3   2   19.20   10.10
 -31  -3   2   37.10   11.20
  31  -3  -2   67.49   13.30
  31   3  -2   66.59   15.90
 -31   3   2   68.49   12.90
  30  -3  -2    4.90    9.60
 -30  -3   2   18.90    7.90
 -30   3   2   20.00    9.00
  30   3  -2   12.60   10.50
  29  -3  -2   10.40    9.30
 -29  -3   2   33.00    8.40
 -29   3   2   22.40    9.20
  29   3  -2   50.59   12.20
  28  -3  -2   36.40    9.70
 -28  -3   2   43.00    7.20
 -28  -3   2   53.49    9.40
 -28   3   2   46.10   10.30
  28   3  -2   28.70   10.30
 -27  -3   2    2.40    4.50
  27  -3  -2   14.20    8.20
 -27  -3   2   19.90    6.20
  27   3  -2   19.60    9.30
 -27   3   2   10.70    6.80
 -26  -3   2    9.00    5.00
 -26  -3   2   11.80    5.50
  26  -3  -2    7.20    7.50
 -26   3   2   12.30    6.80
  26   3  -2    1.40    6.50
  26   3  -2   20.70    8.50
 -25  -3   2   -5.20    3.40
 -25  -3   2    1.30    4.80
  25  -3  -2    9.10    6.60
  25  -3  -2   -5.60    6.60
  25   3  -2   -7.70    7.10
 -25   3   2   13.70    6.50
  25   3  -2    1.60    5.80
  24  -3  -2   18.00    7.70
 -24  -3   2   13.20    4.70
  24  -3  -2    8.20    6.70
 -24  -3   2    9.00    4.70
  24   3  -2   12.00    8.00
  24   3  -2   -2.40    5.10
 -24   3   2   11.10    6.20
  23  -3  -2   40.70    7.10
  23  -3  -2   33.20    7.90
 -23  -3   2   40.10    5.90
 -23   3   2   34.30    7.60
  23   3  -2   49.80    9.70
  23   3  -2   38.40    7.00
 -22  -3   2   16.70    4.20
  22  -3  -2    9.00    5.40
  22  -3  -2   16.50    6.70
 -22  -3   2   12.80    4.80
 -22   3   2   15.80    5.90
  22   3  -2   28.90    7.80
  22   3  -2   13.10    5.30
 -21  -3   2   57.09    7.10
  21  -3  -2   48.70    8.30
 -21  -3   2   63.59    6.40
  21  -3  -2   46.80    6.90
 -21   3   2   57.49    8.30
  21   3  -2   58.89    7.60
 -21   3   2   57.89    5.40
  21   3  -2   41.80    8.00
  20  -3  -2   -6.80    4.80
 -20  -3   2    4.10    3.50
  20  -3  -2   -6.20    4.20
 -20  -3   2    3.20    3.80
  20   3  -2    3.90    5.90
  20   3  -2    4.50    4.40
 -20   3   2    4.90    2.90
 -20   3   2   15.30    5.20
 -19  -3   2  105.49    7.10
  19  -3  -2  102.39    9.60
  19  -3  -2   94.99    8.30
 -19  -3   2  104.99    8.00
  19   3  -2  103.49    8.50
  19   3  -2  118.29   10.60
 -19   3   2   94.59    6.20
 -19   3   2  111.49    9.30
 -18  -3   2   65.99    6.70
  18  -3  -2   67.09    7.90
 -18  -3   2   62.69    6.00
  18  -3  -2   65.59    6.40
  18   3  -2   71.69    7.00
 -18   3   2   68.79    7.80
  18   3  -2   74.79    8.30
 -18   3   2   68.39    5.10
 -17  -3   2   79.79    6.70
  17  -3  -2   73.49    6.50
  17  -3  -2   77.09    7.70
 -17  -3   2   74.89    5.90
 -17   3   2   76.29    7.70
 -17   3   2   73.69    5.10
  17   3  -2   77.29    7.00
  17   3  -2   76.99    8.00
  16  -3  -2   45.40    6.30
 -16  -3   2   58.69    5.40
 -16  -3   2   51.39    5.50
  16  -3  -2   51.99    5.20
 -16   3   2   51.49    4.50
  16   3  -2   43.80    6.40
  16   3  -2   61.89    5.70
 -16   3   2   50.09    6.20
  15  -3  -2    6.20    3.20
 -15  -3   2    3.50    2.60
 -15  -3   2    7.20    3.00
  15  -3  -2    1.50    3.70
 -15   3   2    5.50    3.50
  15   3  -2    1.90    2.90
  15   3  -2    0.00    3.90
 -15   3   2    8.70    2.20
 -14  -3   2   52.29    4.60
 -14  -3   2   60.49    5.40
  14  -3  -2   59.59    4.90
  14  -3  -2   62.49    6.40
  14   3  -2   57.99    5.00
 -14   3   2   54.89    4.10
 -14   3   2   56.19    6.10
  14   3  -2   59.49    6.30
 -13  -3   2    4.50    2.50
  13  -3  -2    3.90    2.40
 -13  -3   2    3.20    2.40
  13  -3  -2    3.60    3.30
  13   3  -2   -1.20    2.30
 -13   3   2    4.40    3.10
  13   3  -2    0.30    3.30
 -13   3   2    4.80    2.00
  12  -3  -2    9.90    3.60
  12  -3  -2   11.10    2.40
 -12  -3   2    5.00    2.30
 -12  -3   2   10.60    2.80
 -12   3   2    4.20    3.10
 -12   3   2    7.20    2.10
  12   3  -2    3.70    2.40
  12   3  -2   -0.20    3.50
 -11  -3   2   49.20    4.10
 -11  -3   2   47.30    4.10
  11  -3  -2   52.99    5.40
  11  -3  -2   45.80    3.90
 -11   3   2   55.29    3.70
  11   3  -2   50.29    4.30
 -11   3   2   47.60    5.10
  11   3  -2   41.80    5.10
  10  -3  -2   11.00    2.40
  10  -3  -2    7.80    3.20
 -10  -3   2    9.80    2.50
 -10  -3   2    5.20    2.30
 -10   3   2    3.20    2.90
 -10   3   2    9.90    2.10
  10   3  -2    9.30    3.50
   9  -3  -2    9.90    2.10
   9  -3  -2    7.20    3.10
  -9  -3   2   10.30    2.40
  -9  -3   2    9.20    2.40
  -9   3   2   10.30    3.10
  -9   3   2    6.70    2.00
   9   3  -2    7.80    3.40
   8  -3  -2    0.90    2.60
  -8  -3   2    0.30    1.80
  -8  -3   2    0.60    1.80
   8   3  -2    3.40    1.90
  -8   3   2   -4.00    2.20
   8   3  -2   -5.80    2.50
   7  -3  -2   36.20    2.50
  -7  -3   2   37.80    3.10
  -7  -3   2   33.80    3.40
   7   3  -2   38.70    3.20
   7   3  -2   34.00    4.10
  -7   3   2   37.00    4.10
  -7   3   2   35.20    3.10
   6  -3  -2   98.59    5.50
  -6  -3   2  103.29    5.10
  -6  -3   2   97.69    4.40
   6  -3  -2  100.09    3.90
  -6   3   2   98.09    5.70
   6   3  -2  104.09    4.60
   6   3  -2   97.09    6.00
  -6   3   2  105.59    4.80
   5  -3  -2   44.60    2.50
  -5  -3   2   45.70    3.70
   5  -3  -2   46.00    3.80
  -5  -3   2   49.80    3.00
  -5   3   2   42.90    4.00
  -5   3   2   51.79    3.50
   5   3  -2   50.69    4.50
   5   3  -2   41.30    3.10
  -4  -3   2    0.50    1.30
   4  -3  -2   -3.10    1.70
  -4  -3   2    0.70    1.60
   4   3  -2    2.10    2.30
  -4   3   2   -0.40    1.60
  -4   3   2    0.10    1.30
  -4   3   2    3.10    2.20
   4   3  -2    2.80    1.60
  -3  -3   2   12.80    2.20
  -3  -3   2   16.40    1.80
  -3   3   2    8.40    2.40
  -3   3   2   14.70    2.60
   3   3  -2   15.60    2.10
   3   3  -2   11.50    2.70
  -3   3   2   12.10    2.30
  -3   3   2   13.70    2.00
  -2  -3   2  298.57    8.90
  -2   3   2  304.97    9.50
   2   3  -2  296.97   10.10
   2   3  -2  311.17   10.40
  -2   3   2  298.87    9.80
   2   3  -2  306.47    9.60
  -2   3   2  323.57    9.90
  -2   3   2  310.87   10.10
   1   3  -2   19.70    2.20
  -1   3   2   19.60    2.50
  -1   3   2   24.90    3.00
  -1   3   2   18.70    2.40
   1   3  -2   19.90    2.70
   1   3  -2   18.10    2.80
   1   3  -2   23.10    2.60
  -1   3   2   19.00    2.70
   0   3   2 2990.00   73.79
   0   3   2 2896.51   73.19
   0   3  -2 2966.50   73.39
   0   3   2 2984.50   73.49
   0   3  -2 2864.61   74.39
   0   3  -2 2945.91   74.19
   0   3  -2 2899.21   72.59
   0   3   2 2970.50   74.09
  -1  -3  -2  746.23   19.90
  -1   3  -2  736.43   20.40
   1   3   2  718.53   20.40
  -1   3  -2  721.63   19.80
   1   3   2  718.73   20.20
  -1   3  -2  726.73   20.30
  -1   3  -2  722.03   19.50
   1   3   2  728.03   19.30
  -2  -3  -2  758.52   19.70
  -2  -3  -2  751.72   20.40
   2   3   2  755.22   19.70
  -2   3  -2  758.92   21.30
  -2   3  -2  759.62   20.50
   2   3   2  763.92   21.10
   2   3   2  744.23   21.20
  -2   3  -2  750.42   20.90
  -2   3  -2  763.72   20.30
  -3  -3  -2  606.34   15.80
  -3  -3  -2  602.24   16.80
   3   3   2  613.64   17.80
  -3   3  -2  606.44   16.60
   3   3   2  616.94   17.80
   3   3   2  592.64   15.90
  -3   3  -2  608.04   17.10
  -3   3  -2  609.14   17.20
  -3   3  -2  620.24   18.00
  -4  -3  -2  263.97    8.30
   4  -3   2  245.78    8.00
  -4  -3  -2  262.77    7.10
   4   3   2  247.08    9.20
   4   3   2  257.17    9.20
  -4   3  -2  249.18    8.70
  -4   3  -2  263.37    9.50
   4   3   2  239.78    7.20
  -4   3  -2  248.68    7.90
  -5  -3  -2  236.98    6.40
   5  -3   2  224.68    7.40
  -5  -3  -2  219.48    7.70
  -5   3  -2  214.88    8.80
   5   3   2  221.58    8.70
   5   3   2  227.18    6.50
   5   3   2  228.88    8.70
  -5   3  -2  215.08    7.10
  -5   3  -2  228.68    8.30
  -6  -3  -2    8.50    1.30
   6  -3   2    7.50    1.80
  -6  -3  -2    7.90    2.30
  -6   3  -2    5.30    1.60
  -6   3  -2    4.70    2.40
   6   3   2    6.10    1.30
   6   3   2    6.10    2.70
   6   3   2    2.80    2.50
  -6   3  -2    9.10    2.90
  -7  -3  -2    1.60    2.10
   7  -3   2    0.40    1.60
  -7   3  -2    3.00    2.40
  -7   3  -2    3.60    2.60
   7   3   2    2.30    2.50
  -7   3  -2    0.60    1.30
   7   3   2    1.50    2.50
   7   3   2    1.30    1.30
  -8  -3  -2    1.90    2.30
   8  -3   2   -1.40    1.60
  -8  -3  -2    2.70    2.00
  -8   3  -2    2.20    1.30
   8   3   2    2.50    2.60
  -8   3  -2   -1.70    2.20
   8   3   2    0.10    1.30
  -8   3  -2   -1.50    2.50
  -9  -3  -2  103.79    5.90
   9  -3   2  112.19    5.50
  -9  -3  -2  120.69    6.10
  -9   3  -2  108.79    6.40
   9   3   2  122.59    7.00
  -9   3  -2  123.79    4.60
  -9   3  -2  114.19    7.00
   9   3   2  115.89    4.70
  10  -3   2  220.98    8.20
 -10  -3  -2  201.48    8.40
 -10  -3  -2  200.98    8.30
  10   3   2  184.28    9.10
 -10   3  -2  202.48    8.90
  10   3   2  205.78    7.10
 -10   3  -2  213.08    6.80
 -10   3  -2  197.98    9.50
  11  -3   2   73.89    4.90
  11  -3   2   58.59    5.70
 -11  -3  -2   69.99    4.90
 -11  -3  -2   67.19    5.40
 -11   3  -2   68.09    5.60
  11   3   2   65.89    4.10
  11   3   2   69.69    6.10
 -11   3  -2   74.79    3.60
 -12  -3  -2  163.08    7.70
  12  -3   2  131.49    7.10
 -12  -3  -2  178.18    7.60
  12  -3   2  142.39    8.40
  12   3   2  179.18    6.70
  12   3   2  170.68    9.00
 -12   3  -2  150.98    5.70
 -12   3  -2  143.79    8.10
 -13  -3  -2  107.79    6.90
  13  -3   2  116.89    7.70
  13  -3   2  106.69    6.50
 -13  -3  -2  111.59    6.20
 -13   3  -2  113.39    4.70
 -13   3  -2  109.49    7.10
  13   3   2  107.69    7.60
  13   3   2  109.09    5.70
 -14  -3  -2   53.49    5.00
 -14  -3  -2   62.79    6.10
  14  -3   2   55.59    5.30
  14  -3   2   57.79    6.50
 -14   3  -2   69.79    6.60
  14   3   2   66.49    6.70
 -14   3  -2   70.49    3.80
  14   3   2   65.99    4.90
  15  -3   2  245.28   12.10
 -15  -3  -2  253.97   10.90
  15  -3   2  248.68   10.60
 -15  -3  -2  246.28    9.90
  15   3   2  251.07    9.80
 -15   3  -2  261.77   11.90
  15   3   2  226.18   11.60
 -15   3  -2  256.27    8.40
 -16  -3  -2  304.27   11.60
  16  -3   2  306.07   12.40
  16  -3   2  286.77   13.60
 -16  -3  -2  304.37   12.80
  16   3   2  322.67   11.80
 -16   3  -2  303.67    9.90
 -16   3  -2  330.47   13.70
  16   3   2  317.97   14.50
 -17  -3  -2    1.40    2.50
  17  -3   2    1.60    4.00
 -17  -3  -2    4.90    3.70
  17  -3   2    3.80    4.60
  17   3   2    4.90    3.50
 -17   3  -2    1.50    1.70
  17   3   2    0.40    4.40
  18  -3   2    0.40    4.80
  18  -3   2    6.60    4.50
 -18  -3  -2    7.40    3.30
 -18  -3  -2   10.80    4.10
  18   3   2    5.90    5.20
  18   3   2   13.70    4.10
 -18   3  -2    9.30    2.40
 -18   3  -2    9.00    4.50
  19  -3   2    2.60    5.00
 -19  -3  -2    2.80    2.90
 -19  -3  -2    0.00    3.90
  19  -3   2    2.70    4.60
  19   3   2   -0.50    5.30
 -19   3  -2    3.10    4.30
  19   3   2   -1.40    3.70
  20  -3   2   55.39    7.30
 -20  -3  -2   57.19    7.70
  20  -3   2   55.49    8.10
 -20  -3  -2   54.29    6.00
  20   3   2   62.89    6.80
 -20   3  -2   65.59    8.40
  20   3   2   54.29    8.40
  21  -3   2   65.19    8.10
 -21  -3  -2   71.79    8.30
  21  -3   2   98.79    9.80
 -21  -3  -2   81.39    7.10
  21   3   2   73.49    7.80
  21   3   2   64.89    9.40
 -21   3  -2   77.39    9.20
  22  -3   2   81.89    8.90
 -22  -3  -2   84.09    7.20
  22  -3   2  111.59   11.10
 -22  -3  -2   91.69    9.20
  22   3   2   77.89   10.40
 -22   3  -2   83.79    9.80
  22   3   2   90.99    8.80
 -23  -3  -2   37.20    5.80
  23  -3   2   26.10    7.70
  23  -3   2   30.00    7.50
 -23  -3  -2   24.00    6.70
  23   3   2   37.60    9.10
  23   3   2   32.50    6.40
 -23   3  -2   45.20    8.50
  24  -3   2  220.68   15.60
 -24  -3  -2  201.58   10.90
  24  -3   2  188.18   13.80
 -24  -3  -2  208.28   13.10
 -24   3  -2  205.58   14.50
  24   3   2  195.98   15.00
  24   3   2  179.18   16.20
  25  -3   2    8.50    7.30
 -25  -3  -2   12.70    4.50
  25  -3   2   15.80    8.00
 -25  -3  -2   15.20    5.90
  25   3   2   20.90    8.50
 -25   3  -2   14.30    6.90
 -26  -3  -2   16.50    5.10
  26  -3   2   20.70    8.40
 -26  -3  -2   34.50    7.90
  26  -3   2   21.20    7.60
  26   3   2   27.20    9.60
 -26   3  -2   23.70    7.70
  27  -3   2    0.30    7.70
 -27  -3  -2   13.90    6.60
  27  -3   2   13.00    8.20
  27   3   2    5.20    9.30
 -27   3  -2   13.50    7.10
 -28  -3  -2   15.30    7.00
  28  -3   2   12.20    8.60
  28   3   2   36.40   11.60
 -28   3  -2   12.90    7.50
 -29  -3  -2   34.00    8.70
  29  -3   2   17.20   10.30
 -29   3  -2   20.80    8.30
 -30  -3  -2    6.40    6.70
  30  -3   2  -21.40    7.70
  30   3   2   16.20   11.20
 -30   3  -2   12.70    8.20
 -31  -3  -2   29.80    9.50
  31  -3   2   13.00   10.20
 -31   3  -2   29.80    9.90
  31   3   2   19.20   12.40
  32  -3   2    5.80   10.70
 -32  -3  -2   37.60   10.10
 -32   3  -2   22.00    9.90
  32   3   2   13.60   11.70
  33  -3   2  -18.50   10.10
 -33  -3  -2   38.20   10.60
 -33   3  -2    2.10    8.90
  33   3   2   21.70   12.80
 -34  -3  -2   16.70    9.60
  34  -3   2    7.30   11.20
 -34   3  -2   31.90   11.80
  34   3   2    9.60   12.30
  34  -4  -2  125.79   18.20
  34   4  -2  132.79   23.00
  33  -4  -2   -6.30   10.60
 -33   4   2   -1.20    8.20
  33   4  -2    5.30   11.50
  32  -4  -2  111.89   16.80
 -32   4   2  125.19   17.20
  32   4  -2  101.39   18.40
 -31  -4   2   28.10   10.00
  31  -4  -2   33.90   13.00
 -31   4   2   33.20   11.00
  31   4  -2   36.60   13.00
  30  -4  -2   11.80   10.00
 -30  -4   2   34.80    9.90
  30   4  -2   39.10   13.30
 -30   4   2   26.80   10.20
 -29  -4   2  128.49   11.70
  29  -4  -2   89.09   14.70
 -29  -4   2  151.68   16.20
 -29   4   2  113.09   15.60
  29   4  -2  114.59   16.80
  28  -4  -2    2.00    8.50
 -28  -4   2   10.50    5.20
 -28  -4   2   15.60    6.70
 -28   4   2   10.00    7.90
  28   4  -2   29.00   10.80
  27  -4  -2  234.28   18.00
 -27  -4   2  234.98   12.90
 -27  -4   2  247.88   16.40
 -27   4   2  218.78   18.30
  27   4  -2  228.98   20.00
  26  -4  -2   14.50    8.50
 -26  -4   2   10.00    6.10
 -26  -4   2    7.10    4.70
 -26   4   2   13.40    7.20
  26   4  -2   13.00    9.20
 -25  -4   2  259.57   15.50
 -25  -4   2  257.57   13.40
  25  -4  -2  247.48   17.60
  25   4  -2  261.37   19.60
 -25   4   2  240.58   17.30
 -24  -4   2   80.79    8.30
 -24  -4   2   71.49    8.80
  24  -4  -2   67.99   10.60
 -24   4   2   68.09   10.00
  24   4  -2   62.89   12.00
  23  -4  -2  120.79   11.80
 -23  -4   2  116.09   10.40
  23  -4  -2  111.19   10.00
 -23  -4   2  104.79    8.50
  23   4  -2  102.79   12.60
 -23   4   2  156.98   14.40
  23   4  -2  121.59   10.10
 -22  -4   2  117.89    8.30
 -22  -4   2  119.19   10.70
  22  -4  -2  124.39   10.10
  22  -4  -2  133.59   13.10
  22   4  -2   99.69   11.40
 -22   4   2  116.49   11.50
  22   4  -2  111.29    9.40
 -21  -4   2   17.30    4.50
 -21  -4   2   15.80    4.90
  21  -4  -2   31.60    6.40
  21  -4  -2   31.40    7.40
  21   4  -2   17.10    5.20
  21   4  -2   12.60    7.60
 -21   4   2   21.10    6.40
 -20  -4   2  235.28   11.40
  20  -4  -2  229.68   12.00
 -20  -4   2  243.98   12.20
  20  -4  -2  236.98   14.40
  20   4  -2  246.48   15.00
  20   4  -2  228.88   12.20
 -20   4   2  245.68   11.00
 -20   4   2  234.18   14.00
 -19  -4   2    0.90    3.90
 -19  -4   2    2.70    3.30
  19  -4  -2    4.80    4.50
  19  -4  -2    3.50    5.30
 -19   4   2   10.00    3.10
  19   4  -2    8.70    4.30
 -19   4   2    5.20    4.80
  19   4  -2    3.40    5.50
 -18  -4   2  405.76   14.80
  18  -4  -2  397.76   14.80
  18  -4  -2  409.46   17.60
 -18  -4   2  399.96   15.50
 -18   4   2  409.06   13.90
  18   4  -2  368.46   17.10
  18   4  -2  402.86   15.20
 -18   4   2  386.56   17.10
  17  -4  -2  202.48   11.80
  17  -4  -2  175.68    9.10
 -17  -4   2  175.48    9.30
 -17  -4   2  182.38    9.20
 -17   4   2  198.18    8.40
 -17   4   2  164.88   10.40
  17   4  -2  183.28    9.40
  17   4  -2  184.08   11.50
 -16  -4   2  326.37   12.50
 -16  -4   2  309.47   12.60
  16  -4  -2  319.97   14.40
  16  -4  -2  305.67   11.90
  16   4  -2  329.37   12.60
 -16   4   2  339.07   11.70
 -16   4   2  306.57   14.30
  16   4  -2  304.77   14.90
  15  -4  -2  527.35   19.30
  15  -4  -2  498.65   16.60
 -15  -4   2  540.15   17.40
 -15  -4   2  533.35   17.50
 -15   4   2  508.75   19.00
  15   4  -2  516.35   19.90
 -15   4   2  517.75   16.50
  15   4  -2  542.65   17.20
 -14  -4   2   43.50    4.90
 -14  -4   2   37.60    4.40
  14  -4  -2   39.60    5.80
  14  -4  -2   43.80    4.40
  14   4  -2   40.30    6.20
 -14   4   2   40.20    4.00
  14   4  -2   41.10    4.50
 -14   4   2   32.10    5.40
  13  -4  -2  328.47   11.50
  13  -4  -2  330.27   13.90
 -13  -4   2  335.17   12.60
 -13  -4   2  353.16   12.20
 -13   4   2  352.96   14.20
  13   4  -2  342.67   12.00
  13   4  -2  353.96   14.80
 -13   4   2  363.86   11.90
  12  -4  -2    6.50    2.50
 -12  -4   2    8.20    2.80
  12  -4  -2   13.20    3.90
 -12  -4   2   12.80    3.00
  12   4  -2    4.50    3.90
 -12   4   2    9.20    2.50
  12   4  -2    7.20    2.60
 -12   4   2    2.10    3.40
 -11  -4   2  100.09    6.00
  11  -4  -2   98.69    7.00
 -11  -4   2   84.99    5.40
  11  -4  -2   90.79    4.90
  11   4  -2   96.09    5.40
 -11   4   2  101.99    7.00
 -11   4   2   93.39    5.20
  11   4  -2   87.39    7.10
  10  -4  -2  151.08    6.40
 -10  -4   2  158.18    7.00
  10  -4  -2  157.98    8.50
 -10  -4   2  165.78    7.60
 -10   4   2  155.58    8.40
  10   4  -2  152.38    8.70
  10   4  -2  166.28    6.80
 -10   4   2  158.38    6.80
   9  -4  -2  235.58   10.30
  -9  -4   2  229.68    8.60
  -9  -4   2  236.28    9.40
   9  -4  -2  234.28    7.90
   9   4  -2  243.58    8.50
   9   4  -2  228.08   10.60
  -9   4   2  232.88    8.60
  -9   4   2  221.98   10.00
   8  -4  -2  667.63   21.20
  -8  -4   2  672.93   19.30
  -8  -4   2  682.73   20.60
   8  -4  -2  793.22   19.00
  -8   4   2  685.23   21.20
  -8   4   2  678.93   19.80
   8   4  -2  664.73   19.40
   8   4  -2  660.73   21.60
   7  -4  -2    5.90    1.70
  -7  -4   2    8.60    2.60
   7  -4  -2    8.30    2.90
  -7  -4   2   10.90    2.40
  -7   4   2    8.20    3.00
   7   4  -2    8.30    3.30
   7   4  -2   10.80    2.30
  -7   4   2    9.90    2.40
  -6  -4   2  845.02   24.10
   6  -4  -2  823.02   22.40
   6  -4  -2  838.52   24.50
  -6  -4   2  843.92   22.50
  -6   4   2  855.01   24.50
   6   4  -2  830.32   25.00
  -6   4   2  859.11   23.50
   6   4  -2  846.22   23.10
  -5  -4   2  312.67   10.90
  -5  -4   2  312.47    9.60
  -5   4   2  322.77   11.50
   5   4  -2  302.77   10.10
  -5   4   2  320.07   10.70
  -5   4   2  314.37   10.00
   5   4  -2  309.47   11.60
  -4  -4   2  748.33   21.50
  -4  -4   2  742.83   20.10
  -4   4   2  734.93   21.20
  -4   4   2  755.22   20.80
  -4   4   2  761.72   21.90
  -4   4   2  760.22   21.90
   4   4  -2  754.42   20.90
   4   4  -2  748.73   22.40
  -3  -4   2  522.65   14.40
  -3   4   2  514.05   15.00
  -3   4   2  515.65   15.90
  -3   4   2  519.15   15.70
  -3   4   2  512.05   15.60
   3   4  -2  494.65   15.00
   3   4  -2  504.55   16.00
   3   4  -2  504.95   16.30
  -2  -4   2   77.19    3.90
   2   4  -2   69.29    5.00
  -2   4   2   77.19    4.70
   2   4  -2   57.09    4.70
  -2   4   2   82.29    5.20
   2   4  -2   59.19    4.30
  -2   4   2   75.19    5.30
  -2   4   2   75.09    5.10
   1   4  -2  931.91   25.80
   1   4  -2  923.31   24.90
  -1   4   2  945.41   25.60
   1   4  -2  936.01   26.00
  -1   4   2  957.00   25.80
  -1   4   2  927.31   26.10
   1   4  -2  927.51   26.40
  -1   4   2  955.10   26.00
   0   4   2  157.78    6.30
   0   4  -2  162.98    6.40
   0   4  -2  157.18    7.10
   0   4  -2  162.48    7.00
   0   4   2  174.28    7.50
   0   4   2  137.49    6.90
   0   4  -2  164.68    7.20
   0   4   2  171.68    7.00
  -1  -4  -2  819.32   22.00
   1   4   2  775.52   21.30
  -1   4  -2  781.42   22.50
   1   4   2  762.02   22.50
  -1   4  -2  768.02   22.00
  -1   4  -2  785.92   21.60
   1   4   2  803.92   22.50
  -1   4  -2  777.22   22.50
  -2  -4  -2  113.59    5.40
  -2   4  -2  112.19    5.50
  -2   4  -2  115.49    6.20
  -2   4  -2  126.09    5.80
   2   4   2  102.39    5.90
   2   4   2  110.99    6.00
  -2   4  -2  104.79    5.90
   2   4   2  108.39    4.60
  -3  -4  -2  654.23   18.60
  -3   4  -2  649.24   19.10
  -3   4  -2  675.23   19.00
   3   4   2  657.33   19.60
  -3   4  -2  664.93   19.80
  -3   4  -2  662.43   18.60
   3   4   2  650.93   19.70
   3   4   2  651.53   17.80
  -4  -4  -2  763.42   21.00
  -4   4  -2  749.73   22.40
  -4   4  -2  752.22   20.80
  -4   4  -2  748.03   21.50
   4   4   2  745.83   20.00
   4   4   2  787.52   22.50
  -4   4  -2  766.52   21.60
   4   4   2  738.23   22.20
  -5  -4  -2  176.78    7.10
   5  -4   2  173.48    6.70
   5   4   2  166.58    5.80
   5   4   2  175.08    8.30
   5   4   2  182.58    8.30
  -5   4  -2  194.48    7.80
  -5   4  -2  181.98    6.80
  -5   4  -2  181.48    8.30
  -6  -4  -2 1251.77   32.30
   6  -4   2 1222.28   32.20
  -6   4  -2 1219.68   31.90
  -6   4  -2 1229.78   34.30
   6   4   2 1151.78   31.00
   6   4   2 1244.08   34.20
  -6   4  -2 1191.98   33.00
   6   4   2 1230.28   33.90
  -7  -4  -2   70.49    4.80
   7  -4   2   67.89    4.00
   7   4   2   61.99    5.50
   7   4   2   69.79    5.80
   7   4   2   60.99    3.20
  -7   4  -2   57.69    5.80
  -7   4  -2   69.59    3.90
  -7   4  -2   61.39    5.10
  -8  -4  -2  383.76   12.40
   8  -4   2  365.46   11.70
  -8  -4  -2  381.16   13.20
  -8   4  -2  386.16   14.10
   8   4   2  375.46   13.80
  -8   4  -2  373.46   13.20
  -8   4  -2  373.76   11.30
   8   4   2  363.86   10.70
  -9  -4  -2  786.62   22.80
  -9  -4  -2  761.52   21.90
   9  -4   2  771.82   21.40
  -9   4  -2  754.32   20.60
   9   4   2  763.82   23.60
  -9   4  -2  740.23   23.70
   9   4   2  739.23   20.20
  -9   4  -2  737.63   22.80
 -10  -4  -2 1143.69   31.70
 -10  -4  -2 1180.08   32.50
  10  -4   2 1153.08   31.50
 -10   4  -2 1175.48   30.30
  10   4   2 1118.39   33.50
  10   4   2 1162.88   30.20
 -10   4  -2 1157.48   32.80
 -10   4  -2 1145.89   33.80
 -11  -4  -2  221.88    9.40
  11  -4   2  209.08    8.70
  11  -4   2  208.18   10.30
 -11  -4  -2  228.78    9.60
 -11   4  -2  206.28    9.90
  11   4   2  211.48   10.50
 -11   4  -2  225.08    7.60
  11   4   2  229.58    7.70
  12  -4   2   28.60    3.90
  12  -4   2   25.40    4.70
  12   4   2   33.90    5.40
 -12   4  -2   38.00    3.10
  12   4   2   39.90    3.50
 -12   4  -2   30.90    4.70
 -13  -4  -2  231.58   10.10
  13  -4   2  253.57   10.00
 -13  -4  -2  251.97   10.50
  13  -4   2  233.68   11.50
 -13   4  -2  230.68   11.10
 -13   4  -2  243.88    8.30
  13   4   2  243.38    8.70
  13   4   2  252.37   11.70
 -14  -4  -2   10.20    3.00
  14  -4   2   10.20    4.40
 -14  -4  -2    9.70    3.50
  14  -4   2   10.50    3.50
  14   4   2   10.00    4.50
 -14   4  -2    6.20    2.00
  14   4   2    6.50    2.50
 -14   4  -2   10.60    4.10
 -15  -4  -2  301.27   11.80
  15  -4   2  307.87   14.00
 -15  -4  -2  291.17   12.20
  15  -4   2  285.57   11.90
  15   4   2  295.27   10.70
 -15   4  -2  305.97    9.80
 -15   4  -2  292.17   13.30
  15   4   2  280.47   13.60
 -16  -4  -2  577.64   19.60
 -16  -4  -2  581.94   19.00
  16  -4   2  564.64   21.40
  16  -4   2  575.74   19.40
  16   4   2  567.24   21.40
 -16   4  -2  577.34   21.00
 -16   4  -2  600.84   16.90
  16   4   2  600.54   18.40
 -17  -4  -2  108.49    8.10
  17  -4   2  130.59    8.50
  17  -4   2  119.19    9.70
 -17  -4  -2  120.99    7.60
  17   4   2  123.59    9.90
 -17   4  -2  127.79    5.80
  17   4   2  115.09    7.10
 -17   4  -2  133.19    9.70
 -18  -4  -2  424.76   16.60
 -18  -4  -2  436.76   15.70
  18  -4   2  447.36   19.00
  18  -4   2  441.96   16.20
 -18   4  -2  424.06   18.00
  18   4   2  433.36   15.20
  18   4   2  403.16   19.10
  19  -4   2   46.70    6.30
 -19  -4  -2   48.40    6.70
 -19  -4  -2   51.99    6.00
  19  -4   2   37.40    7.40
  19   4   2   45.40    5.40
 -19   4  -2   33.30    6.50
  19   4   2   40.60    7.50
  20  -4   2  257.97   14.30
  20  -4   2  256.37   13.00
 -20  -4  -2  249.68   11.60
 -20  -4  -2  231.48   12.80
  20   4   2  276.47   16.60
 -20   4  -2  266.77   14.50
  20   4   2  255.57   11.90
  21  -4   2    4.00    5.60
 -21  -4  -2    0.90    4.30
 -21  -4  -2   -2.40    3.20
  21  -4   2    5.20    5.90
  21   4   2    1.10    6.50
 -21   4  -2    1.00    4.70
 -22  -4  -2  342.07   16.60
  22  -4   2  327.67   16.00
  22  -4   2  358.56   17.70
 -22  -4  -2  368.66   14.40
 -22   4  -2  330.27   17.90
  22   4   2  320.67   19.30
  23  -4   2    9.10    7.20
  23  -4   2   16.00    6.90
 -23  -4  -2   17.70    4.90
 -23  -4  -2   13.90    5.50
 -23   4  -2   21.00    6.80
  23   4   2   10.80    7.80
 -24  -4  -2   77.59    9.90
 -24  -4  -2   84.89    8.60
  24  -4   2   90.39   10.40
  24  -4   2   72.89   10.50
  24   4   2   68.49   11.70
 -24   4  -2   94.49   11.50
  25  -4   2  108.99   12.70
 -25  -4  -2  118.79    9.10
 -25  -4  -2  123.19   11.90
  25  -4   2  118.49   12.20
 -25   4  -2  140.79   15.00
  25   4   2  121.59   15.30
 -26  -4  -2    3.90    4.40
  26  -4   2    9.00    8.30
  26  -4   2   -2.00    6.80
 -26  -4  -2    4.70    6.00
  26   4   2   19.30    9.40
 -26   4  -2    5.10    6.80
 -27  -4  -2   88.09   11.30
 -27  -4  -2   68.59    8.00
  27  -4   2   39.80   10.60
  27   4   2   66.29   13.00
 -27   4  -2   72.49   11.60
  28  -4   2   50.09   11.60
 -28  -4  -2   30.90    8.50
 -28   4  -2   24.60    9.20
  28   4   2   36.30   11.90
 -29  -4  -2  137.19   14.70
  29  -4   2   98.99   14.40
  29   4   2  115.09   16.50
 -29   4  -2  104.29   14.70
  30  -4   2   65.29   13.50
 -30  -4  -2   79.59   13.20
  30   4   2   83.39   16.80
 -30   4  -2   65.19   12.70
 -31  -4  -2   85.39   12.50
  31  -4   2   48.00   13.30
 -31   4  -2   56.79   12.20
  31   4   2   67.39   15.60
  32  -4   2   98.99   16.50
 -32  -4  -2  136.59   15.70
 -32   4  -2  121.49   17.90
  32   4   2  113.19   19.00
 -33  -4  -2   22.50    9.50
  33  -4   2   19.80   11.30
 -33   4  -2   20.20   11.00
  33   4   2   28.20   13.90
  34   4   2   55.99   16.50
  33  -5  -2   -7.00   11.10
 -33   5   2   19.30   11.20
  33   5  -2   13.60   13.60
  32  -5  -2   -9.60   10.70
 -32   5   2    7.30    9.00
  32   5  -2   31.60   13.50
  31  -5  -2   10.60   11.80
 -31   5   2   40.50   12.20
  31   5  -2   38.10   14.50
  30  -5  -2   41.20   13.30
 -30  -5   2   37.60    8.20
  30   5  -2   37.40   13.00
 -29  -5   2    7.60    5.30
  29  -5  -2    3.10    9.70
  29   5  -2    7.90   10.50
 -29   5   2   18.20    9.10
 -28  -5   2   28.10    7.00
  28  -5  -2   37.70   11.10
 -28  -5   2   30.20    8.60
 -28   5   2   39.70    9.90
  28   5  -2   24.60   12.20
 -27  -5   2    0.60    5.30
 -27  -5   2    5.70    5.30
  27  -5  -2   13.70    9.40
 -27   5   2   18.20    7.80
  27   5  -2    7.30   10.60
 -26  -5   2   38.10    7.60
  26  -5  -2   56.59   11.40
 -26  -5   2   35.30    6.90
 -26   5   2   39.50    9.50
  26   5  -2   67.99   12.20
  25  -5  -2    7.10    8.20
 -25  -5   2   -0.90    4.10
 -25  -5   2    0.70    4.80
  25   5  -2    8.20    8.40
 -25   5   2   10.00    6.80
  24  -5  -2   20.30    8.40
 -24  -5   2   22.20    5.70
 -24  -5   2   23.90    6.10
  24   5  -2   29.30    9.00
 -24   5   2   18.90    7.80
 -23  -5   2    6.40    4.90
 -23  -5   2    8.20    4.40
  23  -5  -2   14.10    8.20
 -23   5   2   19.40    7.00
  23   5  -2   11.10    7.80
 -22  -5   2   14.30    4.70
  22  -5  -2    4.70    6.60
 -22  -5   2    5.40    4.50
  22   5  -2   10.30    7.50
 -22   5   2    5.50    5.80
 -21  -5   2   33.40    6.40
  21  -5  -2   27.30    7.70
  21  -5  -2   25.90    6.00
 -21  -5   2   28.30    5.50
  21   5  -2   29.80    8.10
 -21   5   2   24.00    6.90
  20  -5  -2   27.30    5.70
 -20  -5   2   36.50    5.50
  20  -5  -2   35.10    7.60
 -20  -5   2   29.60    5.90
 -20   5   2   20.00    6.50
  20   5  -2   34.50    7.90
  20   5  -2   32.30    5.30
 -19  -5   2   78.79    7.40
  19  -5  -2   74.39    9.20
 -19  -5   2   76.49    7.50
  19  -5  -2   73.29    7.30
  19   5  -2   76.59    9.80
 -19   5   2   80.69    9.10
  19   5  -2   67.09    6.80
 -18  -5   2   11.20    4.40
 -18  -5   2   13.30    4.40
  18  -5  -2   17.70    6.30
  18  -5  -2   14.20    4.40
  18   5  -2    8.20    3.80
  18   5  -2    8.00    5.70
 -18   5   2   21.80    5.80
 -18   5   2    9.80    3.10
 -17  -5   2   35.50    5.30
  17  -5  -2   37.60    5.30
 -17  -5   2   38.00    5.30
  17  -5  -2   35.40    6.70
  17   5  -2   34.70    5.00
  17   5  -2   40.90    7.60
 -17   5   2   34.00    4.30
 -17   5   2   40.40    6.60
  16  -5  -2  154.58   10.80
 -16  -5   2  127.39    8.10
 -16  -5   2  112.99    8.00
  16  -5  -2  137.29    7.80
  16   5  -2  114.09   10.00
 -16   5   2  145.19    7.30
  16   5  -2  112.09    7.20
 -16   5   2  129.49    9.80
  15  -5  -2  108.79    7.00
  15  -5  -2  110.69    9.30
 -15  -5   2  103.79    7.10
 -15  -5   2  118.19    7.70
 -15   5   2  105.29    6.30
 -15   5   2  136.29    9.50
  15   5  -2  105.99    9.20
  15   5  -2  116.29    7.00
  14  -5  -2  124.89    7.10
 -14  -5   2  139.09    7.80
 -14  -5   2  131.39    7.50
  14  -5  -2  139.09    9.30
 -14   5   2  138.59    7.10
  14   5  -2  137.39    7.20
 -14   5   2  118.59    8.80
  14   5  -2  121.89    9.50
 -13  -5   2   46.10    4.80
  13  -5  -2   41.20    5.90
  13  -5  -2   38.10    4.20
 -13  -5   2   36.10    4.80
 -13   5   2   36.50    5.60
 -13   5   2   46.00    4.60
  13   5  -2   43.00    4.40
  13   5  -2   32.60    5.90
  12  -5  -2  132.09    8.40
 -12  -5   2  123.29    7.30
  12  -5  -2  127.09    6.20
 -12  -5   2  118.39    6.60
 -12   5   2  118.79    8.20
 -12   5   2  129.59    6.60
  12   5  -2  128.89    6.40
  12   5  -2  117.69    9.00
  11  -5  -2   46.30    5.70
  11  -5  -2   43.20    3.80
 -11  -5   2   44.40    4.90
 -11  -5   2   49.40    4.70
  11   5  -2   43.90    4.20
  11   5  -2   47.20    6.10
 -11   5   2   41.10    5.50
 -11   5   2   52.69    4.60
 -10  -5   2   11.70    3.20
  10  -5  -2   15.20    3.90
 -10  -5   2   12.80    2.80
  10  -5  -2    7.90    2.30
  10   5  -2    4.40    3.70
 -10   5   2   10.60    3.80
 -10   5   2   17.70    3.10
  10   5  -2    7.60    2.40
  -9  -5   2   17.00    3.20
  -9  -5   2   24.40    3.80
   9  -5  -2   22.90    4.30
   9  -5  -2   20.30    2.60
   9   5  -2   20.70    3.00
   9   5  -2   15.20    4.10
  -9   5   2   15.20    3.10
  -9   5   2   16.70    4.10
  -8  -5   2   14.80    3.40
   8  -5  -2   17.10    3.80
   8  -5  -2   16.20    2.30
  -8  -5   2   18.80    2.90
  -8   5   2   19.20    3.20
   8   5  -2   11.00    4.10
  -8   5   2   18.80    4.00
   8   5  -2   20.50    2.90
   7  -5  -2   79.39    4.30
  -7  -5   2   87.79    4.80
  -7  -5   2   80.79    6.00
   7  -5  -2   85.99    6.30
   7   5  -2   89.89    7.10
  -7   5   2   80.29    5.40
  -7   5   2   87.89    6.60
   7   5  -2   86.29    4.90
  -6  -5   2  683.23   20.90
   6  -5  -2  691.03   19.30
  -6  -5   2  697.13   19.20
   6   5  -2  686.83   22.00
  -6   5   2  697.63   20.50
  -6   5   2  678.23   21.30
   6   5  -2  677.83   19.70
  -5  -5   2  205.28    7.50
  -5  -5   2  203.88    8.90
  -5   5   2  197.78    8.60
  -5   5   2  207.08    9.10
   5   5  -2  211.68    8.10
  -5   5   2  216.98    9.50
   5   5  -2  211.18    9.80
  -5   5   2  210.78    8.00
  -4  -5   2    8.90    2.20
  -4  -5   2    6.00    2.50
  -4   5   2    9.50    3.40
  -4   5   2   10.90    2.60
   4   5  -2   10.50    2.50
   4   5  -2    9.70    3.50
  -4   5   2   12.90    3.10
  -4   5   2    9.90    3.10
  -3  -5   2  128.69    5.70
  -3   5   2  123.59    6.70
  -3   5   2  118.99    6.90
  -3   5   2  121.19    6.20
   3   5  -2  122.89    7.10
   3   5  -2  128.89    7.30
  -3   5   2  127.49    6.80
   3   5  -2  129.49    6.20
  -2  -5   2   15.90    2.60
   2   5  -2   12.30    3.20
  -2   5   2   12.90    2.80
  -2   5   2   13.20    3.20
  -2   5   2   20.80    3.40
   2   5  -2    9.90    3.30
   2   5  -2   13.00    2.80
  -2   5   2   10.10    2.70
  -1   5   2   56.49    4.80
   1   5  -2   62.89    5.40
  -1   5   2   48.20    4.30
   1   5  -2   61.79    4.70
   1   5  -2   52.19    4.30
   1   5  -2   53.89    5.20
  -1   5   2   59.79    5.30
  -1   5   2   51.99    4.70
   0   5  -2  987.40   27.70
   0   5   2  977.10   27.40
   0   5  -2  971.60   27.70
   0   5   2  996.00   27.80
   0   5  -2  960.60   26.70
   0   5   2  977.00   28.00
   0   5  -2  993.20   28.20
   0   5   2  976.70   26.90
  -1  -5  -2  143.29    6.80
  -1   5  -2  135.79    7.10
   1   5   2  134.69    6.10
  -1   5  -2  136.39    7.10
  -1   5  -2  146.69    7.00
  -1   5  -2  141.99    6.70
   1   5   2  136.69    7.50
   1   5   2  156.98    7.40
  -2  -5  -2  846.22   23.60
  -2   5  -2  821.22   24.40
   2   5   2  806.12   22.70
   2   5   2  826.42   24.60
   2   5   2  833.32   24.50
  -2   5  -2  817.62   23.60
  -2   5  -2  859.21   24.30
  -2   5  -2  819.42   23.50
  -3  -5  -2   58.39    4.40
  -3   5  -2   61.49    4.80
   3   5   2   64.29    3.80
   3   5   2   65.79    5.70
   3   5   2   66.29    5.60
  -3   5  -2   61.69    4.90
  -3   5  -2   58.49    5.00
  -3   5  -2   67.49    5.80
  -4  -5  -2   79.89    4.90
  -4   5  -2   67.89    6.00
   4   5   2   77.79    6.20
  -4   5  -2   70.89    5.60
  -4   5  -2   76.09    5.00
   4   5   2   81.09    4.10
   4   5   2   71.89    6.00
  -4   5  -2   84.69    5.40
  -5  -5  -2   95.09    5.30
  -5   5  -2  101.59    6.20
  -5   5  -2   87.39    5.20
   5   5   2   93.09    6.60
  -5   5  -2   90.59    6.40
   5   5   2   87.89    4.30
   5   5   2   84.59    6.50
  -6  -5  -2   82.69    5.20
   6  -5   2   86.19    4.80
  -6   5  -2   83.09    6.00
   6   5   2   83.29    6.60
  -6   5  -2   82.69    5.00
  -6   5  -2   91.19    6.70
   6   5   2   80.49    4.00
   6   5   2   85.69    6.80
  -7  -5  -2  104.59    6.00
   7  -5   2  111.19    5.50
  -7   5  -2  116.19    7.60
   7   5   2  106.09    4.60
   7   5   2  111.59    7.50
   7   5   2  106.59    7.60
  -7   5  -2  101.39    6.80
  -7   5  -2  114.39    5.60
  -8  -5  -2  349.27   11.90
   8  -5   2  346.27   11.40
   8   5   2  335.47   13.70
   8   5   2  357.26   13.90
  -8   5  -2  338.47   11.20
  -8   5  -2  340.57   13.60
  -8   5  -2  352.56   13.10
   8   5   2  315.47   10.00
   9  -5   2   44.90    4.00
  -9  -5  -2   47.10    4.70
  -9  -5  -2   40.40    4.70
   9   5   2   38.20    2.90
   9   5   2   41.70    5.60
  -9   5  -2   44.00    3.70
  -9   5  -2   48.90    5.50
  -9   5  -2   47.60    5.80
 -10  -5  -2  138.69    7.90
  10  -5   2  144.29    6.70
 -10  -5  -2  136.89    7.40
 -10   5  -2  148.69    8.50
 -10   5  -2  148.59    6.30
  10   5   2  141.09    5.50
 -10   5  -2  136.09    8.90
  10   5   2  133.59    8.90
 -11  -5  -2  381.46   13.20
  11  -5   2  340.37   12.20
 -11  -5  -2  379.26   14.00
 -11   5  -2  336.97   14.00
 -11   5  -2  354.56   14.70
 -11   5  -2  369.66   11.50
  11   5   2  364.16   15.00
  11   5   2  343.77   10.90
 -12  -5  -2   82.19    6.20
  12  -5   2   84.89    5.70
  12  -5   2   76.09    7.20
 -12  -5  -2   73.59    6.10
  12   5   2   89.09    7.50
 -12   5  -2   87.09    7.20
 -12   5  -2   81.89    4.60
  12   5   2   85.69    4.40
  13  -5   2    9.80    3.30
  13  -5   2    6.10    4.20
 -13  -5  -2    8.60    3.20
 -13  -5  -2    9.20    3.70
  13   5   2    7.90    2.20
 -13   5  -2    4.90    3.70
 -13   5  -2    8.20    2.30
  13   5   2    6.80    4.50
  14  -5   2  157.98    8.50
 -14  -5  -2  166.48    8.90
 -14  -5  -2  167.38    9.10
  14  -5   2  154.78   10.20
  14   5   2  147.99   10.30
  14   5   2  163.78    6.90
 -14   5  -2  168.48   10.10
 -14   5  -2  183.18    7.10
 -15  -5  -2   13.00    3.80
  15  -5   2   12.40    3.90
 -15  -5  -2   14.70    4.40
  15  -5   2    5.80    4.70
 -15   5  -2   16.50    5.00
 -15   5  -2   14.40    2.60
  15   5   2    8.80    4.90
  15   5   2   11.70    2.90
 -16  -5  -2   49.90    5.80
  16  -5   2   60.99    6.50
  16  -5   2   49.90    7.30
 -16  -5  -2   50.79    6.40
 -16   5  -2   70.69    7.70
 -16   5  -2   49.90    4.20
  16   5   2   52.39    8.00
  16   5   2   54.49    4.80
  17  -5   2   28.90    5.20
 -17  -5  -2   33.80    5.70
 -17  -5  -2   30.10    4.90
  17  -5   2   24.40    6.20
  17   5   2   25.60    7.30
  17   5   2   21.50    3.70
 -17   5  -2   36.10    6.50
  18  -5   2   70.79    8.70
 -18  -5  -2   73.89    7.70
  18  -5   2   80.49    7.50
 -18  -5  -2   58.79    6.60
  18   5   2   55.09    9.00
 -18   5  -2   79.99    8.70
 -19  -5  -2   31.20    6.00
  19  -5   2   31.20    6.00
 -19  -5  -2   35.10    5.30
  19  -5   2   22.70    6.90
  19   5   2   25.20    7.70
 -19   5  -2   31.10    6.70
  20  -5   2    5.30    5.90
 -20  -5  -2   -1.40    4.40
  20  -5   2    3.00    5.00
 -20  -5  -2    6.70    3.80
  20   5   2   -2.10    5.80
 -20   5  -2   12.10    6.00
  21  -5   2   16.90    5.80
  21  -5   2   23.10    7.20
 -21  -5  -2    8.90    5.00
 -21  -5  -2   14.80    4.60
 -21   5  -2   19.30    6.80
  21   5   2   10.80    7.50
  22  -5   2   20.50    7.30
 -22  -5  -2   15.60    5.00
  22  -5   2   20.50    6.70
 -22  -5  -2   20.90    5.90
 -22   5  -2   18.60    6.90
  22   5   2    8.80    7.30
 -23  -5  -2   42.80    6.40
  23  -5   2   27.50    8.60
 -23  -5  -2   32.40    7.10
  23  -5   2   36.20    7.90
 -23   5  -2   45.20    8.60
  23   5   2   46.40   10.70
 -24  -5  -2   61.79    7.50
  24  -5   2   43.70    8.30
 -24  -5  -2   53.59    8.60
  24  -5   2   44.90   10.10
 -24   5  -2   57.99    9.80
  24   5   2   62.29   11.70
 -25  -5  -2   14.70    6.30
  25  -5   2    5.50    8.70
 -25  -5  -2   12.50    5.30
  25   5   2    6.70    9.20
 -25   5  -2   25.50    8.70
 -26  -5  -2   48.10    7.20
 -26  -5  -2   34.60    7.80
  26  -5   2   24.40   10.00
  26   5   2   55.69   12.80
 -26   5  -2   59.09   10.50
 -27  -5  -2   -9.00    3.90
  27  -5   2   -7.20    9.40
 -27  -5  -2    1.60    6.20
 -27   5  -2   17.50    8.00
  27   5   2   13.90    9.90
 -28  -5  -2    2.40    6.30
  28  -5   2    1.20    9.30
 -28  -5  -2    0.10    4.80
  28   5   2    8.80   10.10
 -28   5  -2    9.10    7.60
 -29  -5  -2   20.60    8.40
  29  -5   2    1.60    9.50
 -29   5  -2   19.60    9.10
  29   5   2   19.90   12.10
  30  -5   2    3.10   10.60
 -30  -5  -2   18.60    7.80
 -30   5  -2   12.90    9.70
  30   5   2   26.10   12.20
  31  -5   2   41.10   13.30
 -31  -5  -2   45.30   10.80
 -31   5  -2   32.90   11.60
  31   5   2   67.99   15.90
  32  -5   2   21.60   11.90
 -32   5  -2   22.10   11.50
  32   5   2   44.20   14.00
  33  -5   2    5.50   11.60
  33   5   2   10.40   12.80
  32  -6  -2   66.29   15.80
 -32   6   2   89.59   17.90
  32   6  -2  106.69   18.70
  31  -6  -2    9.70   12.40
 -31   6   2   12.80    9.80
  31   6  -2    9.60   11.10
  30  -6  -2    8.50   11.00
 -30  -6   2   22.70    6.90
  30   6  -2   12.60   13.90
 -30   6   2   30.00   10.40
 -29  -6   2   85.09   10.50
  29  -6  -2   99.39   15.20
  29   6  -2   80.09   17.30
 -29   6   2   91.89   15.00
  28  -6  -2  -10.40    9.60
 -28  -6   2    4.10    5.60
 -28   6   2   11.80    9.00
  28   6  -2   -5.80   10.70
  27  -6  -2  118.99   15.10
 -27  -6   2  129.19   11.60
 -27   6   2  129.09   15.20
  27   6  -2   96.89   15.70
 -26  -6   2    6.30    6.60
 -26  -6   2    8.90    5.60
  26  -6  -2    1.40    9.00
 -26   6   2    1.90    6.50
  26   6  -2   11.40    9.20
 -25  -6   2  127.99   11.90
  25  -6  -2  115.09   13.90
 -25  -6   2  108.79   10.30
 -25   6   2  108.19   13.00
  25   6  -2  126.79   16.10
  24  -6  -2   97.69   12.90
 -24  -6   2  101.49   10.10
 -24  -6   2  100.09   10.60
  24   6  -2   82.19   13.80
 -24   6   2   79.29   11.70
 -23  -6   2   75.99    8.90
  23  -6  -2   72.49   11.00
 -23  -6   2   69.19    8.10
 -23   6   2   71.79   11.10
  23   6  -2   70.69   12.90
 -22  -6   2  213.08   12.40
  22  -6  -2  235.08   16.50
 -22  -6   2  214.88   12.00
  22   6  -2  216.88   17.20
 -22   6   2  204.38   15.70
  21  -6  -2   30.00    8.50
 -21  -6   2   31.60    6.30
 -21  -6   2   33.90    6.10
  21   6  -2   49.80    9.70
 -21   6   2   33.80    7.80
 -20  -6   2  128.19    9.30
 -20  -6   2  132.69    9.40
  20  -6  -2  108.59   11.70
  20   6  -2  124.99   13.10
 -20   6   2   99.69   11.20
  19  -6  -2   61.69    9.00
 -19  -6   2   54.89    6.80
  19  -6  -2   49.00    6.20
 -19  -6   2   59.49    7.00
  19   6  -2   53.49    9.80
 -19   6   2   55.39    8.90
 -18  -6   2  224.48   11.20
  18  -6  -2  225.18   13.60
 -18  -6   2  222.98   11.20
  18  -6  -2  190.48   10.20
  18   6  -2  204.38   14.80
 -18   6   2  182.38   13.10
  17  -6  -2  119.29    8.00
  17  -6  -2  148.39   11.80
 -17  -6   2  134.19    8.30
 -17  -6   2  129.99    8.90
 -17   6   2  137.79   11.00
 -17   6   2  153.38    8.00
  17   6  -2  150.68   12.30
  17   6  -2  113.69    7.60
  16  -6  -2  185.38    9.30
 -16  -6   2  180.38   10.10
 -16  -6   2  171.88    9.50
  16  -6  -2  192.78   11.90
  16   6  -2  190.08   12.90
 -16   6   2  203.48    9.20
 -16   6   2  178.08   12.10
  16   6  -2  177.08    8.80
  15  -6  -2  389.26   16.80
 -15  -6   2  386.66   14.40
 -15  -6   2  361.66   14.80
  15  -6  -2  383.26   13.90
 -15   6   2  375.16   17.20
  15   6  -2  358.66   17.70
  15   6  -2  365.66   13.60
 -15   6   2  416.06   14.10
  14  -6  -2   -0.60    3.30
 -14  -6   2   -1.40    3.00
  14  -6  -2    2.60    4.50
 -14  -6   2   -0.30    3.10
  14   6  -2    1.10    2.60
  14   6  -2   -5.20    4.50
 -14   6   2    2.90    4.40
 -14   6   2    3.90    2.90
  13  -6  -2  147.09   10.00
  13  -6  -2  141.49    7.40
 -13  -6   2  137.59    8.40
 -13  -6   2  151.38    8.00
  13   6  -2  135.39    7.10
 -13   6   2  154.78    7.80
 -13   6   2  141.79    9.90
  13   6  -2  144.09   10.30
 -12  -6   2  115.29    7.60
  12  -6  -2   96.29    8.30
 -12  -6   2  114.89    6.90
  12  -6  -2  104.09    6.10
 -12   6   2  113.59    8.50
  12   6  -2  104.09    8.80
 -12   6   2   95.99    6.40
  12   6  -2  102.69    6.00
  11  -6  -2  196.38    8.20
 -11  -6   2  209.08   10.00
 -11  -6   2  218.88    9.20
  11  -6  -2  208.28   10.90
 -11   6   2  203.68   11.10
 -11   6   2  231.78    9.60
  11   6  -2  197.88   11.30
  11   6  -2  200.88    8.50
 -10  -6   2  550.14   17.10
  10  -6  -2  541.85   16.40
 -10  -6   2  550.94   18.80
  10  -6  -2  573.34   19.70
  10   6  -2  553.34   20.30
 -10   6   2  546.85   19.60
 -10   6   2  562.74   17.80
  10   6  -2  522.95   16.80
   9  -6  -2  194.38   10.40
  -9  -6   2  195.38    8.30
   9  -6  -2  202.88    7.70
  -9  -6   2  203.48    9.90
   9   6  -2  203.28   11.00
  -9   6   2  209.58   10.70
  -9   6   2  207.68    9.00
   9   6  -2  192.08    8.10
   8  -6  -2  776.72   25.70
  -8  -6   2  856.11   25.80
   8  -6  -2  846.32   23.40
  -8  -6   2  871.61   23.60
  -8   6   2  826.62   26.10
  -8   6   2  871.31   24.80
   8   6  -2  816.32   26.80
   8   6  -2  811.72   23.80
   7  -6  -2   -1.70    2.50
  -7  -6   2    5.60    2.90
   7  -6  -2    2.30    1.90
  -7  -6   2    2.70    2.20
  -7   6   2   -1.10    2.30
   7   6  -2    0.00    2.00
  -7   6   2    0.80    3.20
   7   6  -2   -0.60    3.30
  -6  -6   2  661.93   19.00
  -6  -6   2  678.73   21.00
   6   6  -2  640.74   21.90
   6   6  -2  635.34   19.50
  -6   6   2  654.33   21.30
  -6   6   2  665.43   20.40
  -6   6   2  634.34   19.50
  -6   6   2  671.73   21.30
  -5  -6   2  126.19    7.20
  -5  -6   2  125.99    5.90
  -5   6   2  115.99    6.20
  -5   6   2  125.29    7.00
   5   6  -2   96.69    7.40
  -5   6   2  112.09    7.50
   5   6  -2  120.69    6.30
  -5   6   2  121.59    7.30
  -4  -6   2  293.37   11.60
  -4  -6   2  291.47   10.00
   4   6  -2  266.67   12.10
   4   6  -2  281.77   10.60
  -4   6   2  277.67   11.40
  -4   6   2  294.17   11.90
  -4   6   2  297.37   11.50
  -4   6   2  297.27   10.90
  -3  -6   2  305.17   10.20
   3   6  -2  277.87   10.60
   3   6  -2  258.27   11.60
   3   6  -2  278.67   12.00
  -3   6   2  283.77   11.20
  -3   6   2  279.97   10.80
  -3   6   2  272.67   11.50
  -3   6   2  289.97   11.40
  -2  -6   2  142.29    6.60
  -2   6   2  132.99    7.20
   2   6  -2  143.39    7.10
  -2   6   2  145.59    7.30
   2   6  -2  138.39    8.10
   2   6  -2  151.08    8.20
  -2   6   2  146.49    7.90
  -2   6   2  141.19    7.70
  -1   6   2  305.67   11.60
  -1   6   2  297.17   11.60
  -1   6   2  293.27   11.90
  -1   6   2  300.27   11.00
   1   6  -2  287.27   12.00
   1   6  -2  303.97   11.90
   1   6  -2  292.07   11.20
   0   6  -2    0.00    2.50
   0   6  -2    1.20    2.50
   0   6   2    2.00    2.10
   0   6   2   -5.30    2.20
   0   6  -2   -2.20    2.30
   0   6   2   -1.40    2.30
   0   6  -2   -1.30    2.70
  -1  -6  -2  471.25   15.60
  -1   6  -2  483.85   15.90
  -1   6  -2  468.15   16.10
  -1   6  -2  457.25   15.10
  -1   6  -2  466.65   15.90
   1   6   2  461.75   16.00
   1   6   2  458.35   14.60
   1   6   2  470.25   16.40
  -2  -6  -2   64.49    5.50
  -2   6  -2   76.39    6.20
   2   6   2   59.99    6.00
  -2   6  -2   61.49    5.40
  -2   6  -2   54.79    5.40
   2   6   2   52.09    4.30
  -2   6  -2   60.29    5.70
   2   6   2   66.39    6.20
  -3   6  -2   76.89    5.70
  -3   6  -2   79.29    6.40
  -3   6  -2   68.09    5.70
   3   6   2   96.49    6.70
   3   6   2   89.19    6.70
  -3   6  -2   78.39    6.00
   3   6   2   91.09    4.90
  -4  -6  -2  944.61   26.80
  -4   6  -2  967.10   27.70
  -4   6  -2  983.80   27.30
   4   6   2  908.51   28.30
  -4   6  -2  932.01   28.30
  -4   6  -2  964.40   27.70
   4   6   2  936.91   28.60
   4   6   2  949.90   25.90
  -5  -6  -2   10.50    2.90
   5   6   2   10.70    3.80
  -5   6  -2    9.20    2.80
  -5   6  -2   15.40    3.70
  -5   6  -2   12.60    3.60
   5   6   2   12.30    2.30
   5   6   2   23.10    4.30
  -5   6  -2   11.90    3.10
  -6  -6  -2 1714.73   44.60
   6  -6   2 1689.73   45.00
   6   6   2 1630.44   46.80
   6   6   2 1682.33   47.10
  -6   6  -2 1701.83   47.00
   6   6   2 1643.34   43.50
  -6   6  -2 1722.73   44.80
  -6   6  -2 1689.33   46.00
   7  -6   2  156.38    7.20
  -7  -6  -2  154.68    7.50
   7   6   2  145.09    6.00
  -7   6  -2  147.09    8.40
   7   6   2  160.38    9.30
   7   6   2  149.39    9.20
  -7   6  -2  138.79    8.60
  -7   6  -2  161.38    7.40
   8  -6   2 1592.34   42.70
  -8  -6  -2 1652.23   42.80
   8   6   2 1578.14   45.50
  -8   6  -2 1626.84   45.70
   8   6   2 1542.05   41.20
   8   6   2 1614.24   45.40
  -8   6  -2 1587.44   44.40
  -8   6  -2 1622.34   42.60
  -9  -6  -2   16.00    3.80
   9  -6   2   17.00    3.10
  -9  -6  -2   17.60    3.70
  -9   6  -2   22.40    4.70
   9   6   2   28.20    5.30
   9   6   2   21.20    2.50
  -9   6  -2   12.90    4.10
  -9   6  -2   17.40    3.00
 -10  -6  -2   26.00    4.20
  10  -6   2   24.80    3.60
 -10  -6  -2   26.80    4.70
 -10   6  -2   33.50    3.80
 -10   6  -2   27.10    5.10
  10   6   2   24.60    2.60
  10   6   2   28.70    5.40
 -10   6  -2   25.60    5.20
 -11  -6  -2  433.06   15.90
 -11  -6  -2  405.16   14.60
  11  -6   2  407.96   13.80
 -11   6  -2  413.66   13.30
  11   6   2  374.96   16.40
 -11   6  -2  414.66   16.10
  11   6   2  384.86   12.10
 -11   6  -2  411.56   16.60
  12  -6   2   40.10    4.40
 -12  -6  -2   33.40    5.40
 -12  -6  -2   28.80    4.80
  12   6   2   34.00    3.10
 -12   6  -2   36.60    3.90
 -12   6  -2   41.50    6.10
  12   6   2   29.20    5.90
 -13  -6  -2  404.86   15.50
  13  -6   2  390.06   16.40
  13  -6   2  396.16   13.80
 -13  -6  -2  375.46   14.40
  13   6   2  337.37   11.50
 -13   6  -2  386.46   16.00
  13   6   2  352.86   16.60
 -13   6  -2  387.26   12.60
 -14  -6  -2    2.60    3.20
  14  -6   2    3.90    3.80
 -14  -6  -2    9.00    4.10
  14  -6   2    0.40    4.80
 -14   6  -2    1.70    2.30
  14   6   2    5.00    5.00
 -14   6  -2    6.40    4.60
  14   6   2    2.50    2.80
  15  -6   2  385.16   14.80
  15  -6   2  372.66   16.90
 -15  -6  -2  388.96   15.10
 -15  -6  -2  375.86   15.20
 -15   6  -2  394.76   17.10
 -15   6  -2  376.86   12.60
  15   6   2  349.67   17.90
  16  -6   2  322.17   15.90
  16  -6   2  312.37   13.50
 -16  -6  -2  318.17   14.00
 -16  -6  -2  348.57   14.20
  16   6   2  311.77   16.20
 -16   6  -2  302.97   15.40
 -17  -6  -2   81.59    7.90
  17  -6   2   69.89    7.40
 -17  -6  -2  101.89    7.90
  17  -6   2   74.59    9.40
  17   6   2   78.09   10.50
 -17   6  -2   82.59    9.10
  18  -6   2  342.77   14.50
 -18  -6  -2  330.37   14.50
  18  -6   2  342.97   17.50
 -18  -6  -2  322.37   15.10
 -18   6  -2  310.87   16.20
  18   6   2  335.27   17.70
 -19  -6  -2   62.59    7.20
 -19  -6  -2   56.59    7.50
  19  -6   2   60.89    7.30
  19  -6   2   62.69    9.20
  19   6   2   53.79    9.40
 -19   6  -2   60.19    8.60
 -20  -6  -2  297.77   15.10
  20  -6   2  320.97   14.80
  20  -6   2  309.77   17.50
 -20  -6  -2  313.37   14.20
  20   6   2  292.27   18.00
 -20   6  -2  312.27   17.20
  21  -6   2   17.70    7.70
 -21  -6  -2   25.40    5.70
 -21  -6  -2   25.40    6.30
  21  -6   2   23.40    6.40
 -21   6  -2   26.30    7.40
  21   6   2   18.60    8.40
 -22  -6  -2   84.59    8.80
 -22  -6  -2   87.59    9.70
  22  -6   2   65.69    8.60
  22  -6   2   88.39   11.20
  22   6   2   86.09   12.90
 -22   6  -2   90.79   11.30
 -23  -6  -2   29.10    6.70
  23  -6   2   16.40    8.40
 -23  -6  -2   19.90    5.50
 -23   6  -2   23.30    7.60
  23   6   2   20.60    9.50
 -24  -6  -2   70.79   10.10
 -24  -6  -2   80.19    9.00
  24  -6   2   91.09   14.20
  24   6   2   88.19   13.90
 -24   6  -2   65.59   11.20
 -25  -6  -2   45.70    9.00
  25  -6   2   37.30   11.20
 -25  -6  -2   62.49    8.20
 -25   6  -2   35.60    9.30
  25   6   2   37.30   12.30
  26  -6   2  -20.50    7.80
 -26  -6  -2   -4.40    4.80
 -26  -6  -2   -1.30    5.90
 -26   6  -2   -4.70    6.60
  26   6   2    5.70    9.60
  27  -6   2   82.49   14.20
 -27  -6  -2  112.19   13.30
 -27  -6  -2   89.79   10.10
  27   6   2   67.09   15.40
 -27   6  -2   99.89   15.20
 -28  -6  -2   54.39    8.70
 -28  -6  -2   41.80    9.60
  28  -6   2   49.00   12.90
 -28   6  -2   47.50   10.60
  28   6   2   67.09   14.40
  29  -6   2   33.80   12.10
 -29  -6  -2   48.00   10.20
 -29  -6  -2   45.60    8.10
 -29   6  -2   66.59   14.00
  29   6   2   50.89   15.60
  30  -6   2   79.69   15.80
  30   6   2   82.79   16.40
 -30   6  -2   87.09   15.40
  31  -6   2   24.20   13.90
  31   6   2   13.10   12.30
 -31   6  -2   43.20   12.70
  32  -6   2  100.49   17.70
 -32   6  -2  100.79   18.50
  32   6   2  138.19   22.10
  31  -7  -2   43.40   15.00
 -31  -7   2   33.20    7.90
  31   7  -2   24.10   14.50
 -31   7   2   40.60   12.10
 -30  -7   2   -5.90    5.80
  30  -7  -2   -0.40   10.30
  30   7  -2   17.70   12.50
 -30   7   2   13.10   10.00
  29  -7  -2   17.10   11.80
 -29  -7   2    0.70    5.80
 -29   7   2    3.60    8.60
  29   7  -2   12.20   12.70
 -28  -7   2   36.30    7.90
  28  -7  -2   34.80   12.50
 -28   7   2   37.70   11.40
  28   7  -2   33.60   14.10
  27  -7  -2    5.50    9.30
 -27  -7   2   15.50    6.60
 -27   7   2   35.90   10.00
  27   7  -2   27.30   11.40
 -26  -7   2  146.79   13.10
  26  -7  -2  132.39   17.00
  26   7  -2  133.09   17.80
 -26   7   2  118.59   16.40
 -25  -7   2    6.40    5.20
  25  -7  -2    3.70    8.00
  25   7  -2   21.60   10.30
 -25   7   2   10.90    7.50
  24  -7  -2  100.29   14.00
 -24  -7   2  107.79   11.20
 -24   7   2   97.79   13.50
  24   7  -2   92.09   15.10
 -23  -7   2   -2.10    4.20
  23  -7  -2    1.20    7.30
  23   7  -2    5.00    7.90
 -23   7   2   -1.50    5.90
 -22  -7   2   10.00    5.10
 -22  -7   2   26.90    6.60
  22  -7  -2   14.50    8.20
  22   7  -2   23.50    9.00
 -22   7   2   18.80    7.60
  21  -7  -2   11.10    7.20
 -21  -7   2   10.30    5.30
 -21  -7   2   20.70    5.60
 -21   7   2   15.00    6.90
  21   7  -2   23.00    8.50
  20  -7  -2   24.50    8.00
 -20  -7   2   20.80    5.50
 -20  -7   2   29.10    5.80
  20   7  -2   15.80    8.20
 -20   7   2   31.60    7.60
  19  -7  -2   96.99   10.80
 -19  -7   2   88.49    8.70
 -19  -7   2   99.49    8.40
 -19   7   2  108.79   11.30
  19   7  -2  102.69   12.00
  18  -7  -2   54.09    8.80
 -18  -7   2   46.70    6.10
 -18  -7   2   46.90    6.90
  18   7  -2   35.20    8.40
 -18   7   2   39.60    8.00
 -17  -7   2  105.69    8.40
 -17  -7   2  104.69    8.10
  17  -7  -2  105.49   10.70
  17  -7  -2   97.89    7.90
  17   7  -2  123.29   11.90
 -17   7   2  128.79   11.50
 -16  -7   2   14.30    4.50
 -16  -7   2    6.20    4.00
  16  -7  -2    7.10    5.70
  16  -7  -2    8.50    4.20
 -16   7   2    8.80    3.20
  16   7  -2    5.00    5.80
 -16   7   2    2.10    4.70
 -15  -7   2   61.69    7.10
  15  -7  -2   60.19    6.00
 -15  -7   2   68.09    6.80
  15  -7  -2   79.39    8.90
  15   7  -2   46.00    7.90
 -15   7   2   63.69    6.10
 -15   7   2   61.39    8.30
  14  -7  -2   74.39    6.20
  14  -7  -2   77.89    8.60
 -14  -7   2   80.19    6.80
 -14  -7   2   73.19    7.40
  14   7  -2   70.99    9.10
  14   7  -2   71.29    5.80
 -14   7   2   79.39    6.30
 -14   7   2   79.19    9.00
 -13  -7   2    9.20    3.80
  13  -7  -2    0.50    3.00
  13  -7  -2   13.50    5.20
 -13  -7   2    6.10    3.70
  13   7  -2    1.50    2.50
 -13   7   2    5.50    4.70
  13   7  -2   10.30    5.60
 -13   7   2    5.20    3.10
  12  -7  -2  139.89   10.00
 -12  -7   2  133.99    7.90
  12  -7  -2  134.79    7.00
 -12  -7   2  148.39    9.00
  12   7  -2  131.69   10.30
 -12   7   2  122.09    7.70
  12   7  -2  124.79    7.00
 -12   7   2  122.99    9.90
 -11  -7   2   23.20    4.20
  11  -7  -2   23.80    3.50
  11  -7  -2   12.40    5.30
 -11  -7   2   17.50    4.30
 -11   7   2   21.50    4.20
  11   7  -2   18.50    3.40
 -11   7   2   27.50    5.60
  11   7  -2   15.60    5.30
  10  -7  -2   14.80    3.00
 -10  -7   2   11.50    3.90
 -10  -7   2   14.00    3.50
  10  -7  -2   12.10    4.70
 -10   7   2   11.80    4.60
  10   7  -2   10.70    3.00
  10   7  -2    7.00    4.80
 -10   7   2    8.10    3.30
  -9  -7   2    7.70    3.50
  -9  -7   2    3.50    2.80
   9  -7  -2    3.90    4.00
   9  -7  -2    5.00    2.40
  -9   7   2    8.10    3.30
  -9   7   2    4.20    4.10
   9   7  -2    9.40    4.90
   9   7  -2    3.60    2.60
  -8  -7   2   30.70    5.10
   8  -7  -2   32.10    3.70
  -8  -7   2   34.20    4.10
   8  -7  -2   31.10    5.00
  -8   7   2   27.70    4.40
   8   7  -2   30.50    5.90
  -8   7   2   39.90    5.70
   8   7  -2   32.70    4.10
   7  -7  -2   52.59    6.00
  -7  -7   2   61.89    6.40
  -7  -7   2   62.19    4.90
   7  -7  -2   53.89    4.50
   7   7  -2   54.99    4.80
   7   7  -2   53.39    7.00
  -7   7   2   56.59    5.80
  -7   7   2   57.19    6.50
  -6  -7   2   14.30    3.60
  -6  -7   2   15.70    3.10
  -6   7   2   15.10    4.30
  -6   7   2   13.40    3.10
   6   7  -2   19.50    3.30
   6   7  -2    9.80    4.30
  -6   7   2   10.40    3.40
  -5  -7   2  163.08    7.50
  -5  -7   2  178.98    9.10
  -5   7   2  166.18    9.00
   5   7  -2  162.38    9.70
  -5   7   2  155.98    7.90
   5   7  -2  166.18    7.90
  -5   7   2  155.48    9.50
  -5   7   2  157.38    8.60
  -4  -7   2  124.99    7.80
  -4  -7   2  122.49    6.40
   4   7  -2  122.49    8.60
  -4   7   2  125.49    7.70
   4   7  -2  128.89    7.00
  -4   7   2  118.99    7.10
  -4   7   2  121.19    8.00
  -4   7   2  122.29    7.70
  -3  -7   2  113.69    6.20
  -3   7   2  103.19    6.60
   3   7  -2   95.29    7.60
   3   7  -2  105.39    6.40
  -3   7   2   96.49    7.20
  -3   7   2  102.39    6.70
  -3   7   2   95.09    7.00
   3   7  -2  103.29    7.60
  -2  -7   2  104.19    6.10
   2   7  -2   89.69    7.30
  -2   7   2  102.29    6.50
   2   7  -2  105.49    6.50
  -2   7   2   90.49    6.30
   2   7  -2   92.89    7.30
  -2   7   2   97.09    7.00
  -2   7   2   85.09    6.70
  -1  -7   2   45.30    4.80
  -1   7   2   40.80    5.10
   1   7  -2   41.80    5.50
  -1   7   2   42.70    5.10
  -1   7   2   42.90    5.60
   1   7  -2   37.70    5.20
  -1   7   2   50.69    5.00
   1   7  -2   53.29    5.30
   0  -7  -2    1.90    2.80
   0   7  -2    4.90    2.80
   0   7  -2    6.50    3.10
   0   7   2    2.50    2.40
   0   7  -2    2.80    3.20
   0   7   2    0.80    3.10
   0   7   2    3.40    3.00
   0   7  -2    8.00    3.20
  -1  -7  -2   37.30    4.80
   1   7   2   35.90    5.30
  -1   7  -2   36.70    4.90
  -1   7  -2   39.70    4.90
   1   7   2   36.50    4.20
  -1   7  -2   36.10    4.60
   1   7   2   31.90    4.90
  -1   7  -2   44.00    5.30
  -2  -7  -2   97.79    6.50
   2   7   2   84.29    7.20
   2   7   2  102.69    5.80
   2   7   2   99.99    7.10
  -2   7  -2   92.89    6.60
  -2   7  -2   88.39    6.60
  -2   7  -2   85.79    6.30
  -2   7  -2   87.19    6.60
  -3   7  -2   79.19    6.40
  -3   7  -2   82.29    6.50
  -3   7  -2   92.89    7.00
   3   7   2  112.79    5.80
  -3   7  -2  101.69    6.90
   3   7   2  106.69    7.60
   3   7   2  103.39    7.90
  -4  -7  -2    3.00    2.50
  -4   7  -2   -3.00    2.80
   4   7   2    0.80    2.00
  -4   7  -2    4.90    2.90
   4   7   2   -4.20    2.80
  -4   7  -2    3.00    2.70
  -4   7  -2    4.20    3.00
   4   7   2    0.20    3.30
  -5  -7  -2  442.66   14.70
  -5   7  -2  433.66   15.70
   5   7   2  428.26   16.60
   5   7   2  424.16   16.20
  -5   7  -2  407.16   16.00
  -5   7  -2  405.66   14.70
  -5   7  -2  413.66   15.20
   5   7   2  406.56   13.20
   6  -7   2   33.00    4.10
  -6  -7  -2   35.80    4.40
   6   7   2   32.30    5.60
  -6   7  -2   33.60    4.50
   6   7   2   30.10    3.30
  -6   7  -2   32.40    4.90
  -6   7  -2   31.40    5.20
   6   7   2   26.10    5.30
   7  -7   2  581.84   18.10
  -7  -7  -2  594.54   18.30
  -7   7  -2  577.14   18.30
   7   7   2  550.44   20.50
  -7   7  -2  581.04   20.30
  -7   7  -2  545.25   19.60
   7   7   2  553.54   16.50
   7   7   2  554.44   20.30
   8  -7   2   11.40    3.20
  -8  -7  -2   20.20    3.90
   8   7   2   11.30    4.70
  -8   7  -2   16.80    4.60
  -8   7  -2   17.40    3.40
   8   7   2   18.30    4.90
   8   7   2   10.70    2.40
  -8   7  -2   17.00    4.50
  -9  -7  -2  190.28    8.80
   9  -7   2  176.18    8.10
  -9  -7  -2  161.18    9.70
   9   7   2  160.28   10.40
   9   7   2  168.78    6.60
  -9   7  -2  174.08    8.20
  -9   7  -2  160.28    9.80
  -9   7  -2  162.68   10.50
 -10  -7  -2    4.00    3.30
  10  -7   2   -0.70    2.60
 -10  -7  -2    2.60    3.40
 -10   7  -2    2.30    4.40
 -10   7  -2    2.50    4.10
 -10   7  -2   -0.60    2.40
  10   7   2   -0.20    1.70
  10   7   2    4.70    4.40
  11  -7   2  102.99    6.60
 -11  -7  -2   95.09    7.30
 -11  -7  -2  102.49    8.10
  11   7   2   95.29    9.40
 -11   7  -2   82.59    8.80
 -11   7  -2   89.29    8.80
 -11   7  -2   92.29    6.10
 -12  -7  -2   53.79    6.10
  12  -7   2   41.10    7.10
  12  -7   2   50.49    5.20
 -12  -7  -2   50.89    6.60
  12   7   2   50.59    7.90
 -12   7  -2   48.60    6.90
 -12   7  -2   55.89    5.10
 -13  -7  -2   59.69    6.60
  13  -7   2   64.19    7.90
  13  -7   2   78.19    6.40
 -13  -7  -2   61.39    7.30
 -13   7  -2   59.89    5.20
  13   7   2   53.19    8.10
 -13   7  -2   62.09    7.90
  14  -7   2   65.89    8.40
 -14  -7  -2   63.69    7.50
  14  -7   2   66.39    6.30
 -14  -7  -2   73.79    7.40
  14   7   2   53.99    8.60
 -14   7  -2   59.59    8.30
 -14   7  -2   62.29    5.40
  15  -7   2  170.88   12.30
 -15  -7  -2  186.18   10.60
  15  -7   2  147.69    9.40
 -15  -7  -2  145.79    9.70
  15   7   2  158.78   12.70
 -15   7  -2  173.18   11.90
  16  -7   2  138.99   12.30
  16  -7   2  139.69    9.40
 -16  -7  -2  155.88    9.90
 -16  -7  -2  164.88   10.50
  16   7   2  149.09   12.60
 -16   7  -2  155.08   11.90
 -17  -7  -2   33.00    6.00
  17  -7   2   33.00    7.40
  17  -7   2   28.60    5.80
 -17  -7  -2   36.00    5.90
  17   7   2   16.40    7.00
 -17   7  -2   35.90    7.30
 -18  -7  -2   29.50    5.90
  18  -7   2   33.60    8.20
  18  -7   2   24.20    6.00
 -18  -7  -2   37.00    6.50
  18   7   2   22.40    8.00
 -18   7  -2   27.90    7.20
 -19  -7  -2   70.99    7.80
  19  -7   2   74.29   10.60
  19  -7   2   70.69    8.10
 -19  -7  -2   81.09    8.70
  19   7   2   74.79   11.00
 -19   7  -2   68.09    9.50
  20  -7   2   12.40    5.90
  20  -7   2    5.40    7.30
 -20  -7  -2   25.80    6.30
 -20  -7  -2   14.10    5.00
 -20   7  -2   28.00    7.50
  20   7   2   13.20    7.90
 -21  -7  -2  136.99   10.40
 -21  -7  -2  136.79   11.90
  21  -7   2  140.09   14.00
 -21   7  -2  143.99   13.80
  21   7   2  142.79   14.60
 -22  -7  -2   12.40    5.80
 -22  -7  -2   18.50    5.50
  22  -7   2    6.30    8.10
 -22   7  -2   16.40    7.20
  22   7   2   -0.40    7.40
 -23  -7  -2   51.59    8.00
  23  -7   2   49.00   11.10
 -23  -7  -2   49.60    8.10
 -23   7  -2   53.79   10.50
  23   7   2   37.30   11.40
 -24  -7  -2    8.50    5.30
  24  -7   2    2.50    7.70
 -24  -7  -2    5.90    6.10
  24   7   2    9.10    9.20
 -24   7  -2    8.10    7.40
 -25  -7  -2    2.30    5.10
 -25  -7  -2   -4.20    5.60
  25  -7   2  -14.50    8.10
  25   7   2   -6.10    8.80
 -25   7  -2    5.50    7.50
  26  -7   2   -2.10   10.00
 -26  -7  -2   11.80    7.00
 -26  -7  -2    7.60    6.00
  26   7   2   10.60   10.30
 -26   7  -2    4.70    7.90
  27  -7   2   25.90   12.00
 -27  -7  -2   34.50    7.80
  27   7   2   15.70   12.30
 -27   7  -2   44.70   11.20
 -28  -7  -2   20.10    6.90
  28  -7   2   18.10   11.80
 -28   7  -2   36.20   10.10
  28   7   2   42.70   13.50
 -29  -7  -2   31.30    7.30
  29  -7   2   29.40   12.20
 -29   7  -2   44.90   12.00
  29   7   2   40.50   13.90
  30  -7   2   48.10   14.90
 -30  -7  -2   33.70   10.40
 -30   7  -2   38.00   11.70
  30   7   2   51.69   15.10
  31  -7   2   30.40   14.10
  31   7   2   43.00   14.50
 -31   7  -2   33.90   15.00
 -30  -8   2   54.99    9.20
  30   8  -2   47.20   15.40
  29  -8  -2   60.19   14.60
 -29  -8   2   42.70    9.30
 -29   8   2   80.29   15.00
  29   8  -2   56.19   15.40
  28  -8  -2   20.50   12.10
 -28  -8   2    0.80    6.30
  28   8  -2    5.50   11.90
 -28   8   2    1.90    8.20
  27  -8  -2   53.89   14.30
 -27  -8   2   59.89    9.50
 -27   8   2   52.29   13.00
  27   8  -2   68.19   15.20
 -26  -8   2    7.80    5.90
  26  -8  -2   -1.70   10.30
 -26   8   2   25.70   10.10
  26   8  -2   11.10   11.10
 -25  -8   2   98.39   10.40
  25  -8  -2   66.09   12.90
 -25   8   2   95.59   13.70
  25   8  -2   86.09   15.30
  24  -8  -2   44.30   11.70
 -24  -8   2   12.30    6.30
  24   8  -2   22.40   10.50
 -24   8   2   39.60   10.00
  23  -8  -2   14.40    9.30
 -23  -8   2   12.50    5.90
  23   8  -2   12.90    9.30
 -23   8   2    7.00    7.50
  22  -8  -2   97.29   13.30
 -22  -8   2   91.69    9.90
 -22   8   2   89.79   12.00
  22   8  -2   90.19   13.90
 -21  -8   2   39.30    7.40
  21  -8  -2   43.00    9.90
  21   8  -2   46.10   10.50
 -21   8   2   26.90    8.50
 -20  -8   2  316.17   16.20
  20  -8  -2  303.87   19.10
 -20   8   2  312.17   18.70
  20   8  -2  293.57   19.30
 -19  -8   2    2.00    4.50
 -19  -8   2    6.10    4.70
  19  -8  -2    6.00    7.30
 -19   8   2   13.20    6.60
  19   8  -2    4.90    7.40
  18  -8  -2   97.99   11.20
 -18  -8   2  107.69    8.80
 -18  -8   2  101.29    9.50
 -18   8   2   89.39   11.00
  18   8  -2  104.39   12.70
  17  -8  -2    1.60    6.50
 -17  -8   2    9.70    4.50
 -17  -8   2    7.30    4.30
 -17   8   2    5.70    5.80
  17   8  -2   12.80    7.00
  16  -8  -2    9.40    5.70
 -16  -8   2    7.30    4.00
 -16  -8   2    9.20    4.60
  16   8  -2   -1.80    5.70
 -16   8   2   -0.50    5.10
 -15  -8   2   64.29    7.80
  15  -8  -2   73.69    9.30
 -15  -8   2   64.49    6.80
  15  -8  -2   73.79    6.80
  15   8  -2   74.49   10.30
 -15   8   2  100.49   10.70
 -15   8   2   74.49    6.90
 -14  -8   2   17.40    4.80
  14  -8  -2   11.80    3.90
 -14  -8   2    1.90    4.10
  14  -8  -2   13.80    5.60
 -14   8   2   17.80    4.10
  14   8  -2   16.70    6.40
 -14   8   2    8.30    5.30
 -13  -8   2  288.27   13.80
  13  -8  -2  300.87   15.40
  13  -8  -2  292.87   11.80
 -13  -8   2  296.47   12.70
  13   8  -2  289.67   16.40
 -13   8   2  280.47   15.20
 -13   8   2  312.57   13.10
  12  -8  -2  158.18    8.30
  12  -8  -2  175.48   11.50
 -12  -8   2  193.68   10.80
 -12  -8   2  172.98    9.80
 -12   8   2  196.08    9.90
  12   8  -2  156.18   12.30
 -12   8   2  158.78   11.50
 -11  -8   2  178.08    9.10
 -11  -8   2  183.98   10.70
  11  -8  -2  179.38   11.70
  11  -8  -2  180.78    8.40
 -11   8   2  172.48   11.60
  11   8  -2  159.48   12.30
 -11   8   2  199.18   10.00
  11   8  -2  174.68    8.50
 -10  -8   2  375.66   15.70
  10  -8  -2  351.96   12.70
  10  -8  -2  371.36   16.10
 -10  -8   2  379.76   13.60
 -10   8   2  345.17   16.20
  10   8  -2  349.17   13.10
 -10   8   2  372.26   14.50
  10   8  -2  345.07   16.90
   9  -8  -2   69.19    5.30
   9  -8  -2   60.89    7.20
  -9  -8   2   69.39    7.50
  -9  -8   2   74.19    6.20
   9   8  -2   64.69    8.20
  -9   8   2   71.59    7.00
   9   8  -2   66.59    5.60
   8  -8  -2  474.45   15.70
  -8  -8   2  474.75   15.80
   8  -8  -2  459.25   18.00
  -8  -8   2  475.35   18.20
  -8   8   2  492.55   17.50
  -8   8   2  465.75   18.90
   8   8  -2  457.25   16.00
   8   8  -2  476.15   19.30
  -7  -8   2  131.59    9.00
   7  -8  -2  130.09    9.10
   7  -8  -2  123.99    7.30
  -7  -8   2  133.99    7.30
   7   8  -2  133.99    7.60
  -7   8   2  147.79   10.00
  -7   8   2  143.29    8.70
   7   8  -2  131.49   10.10
  -6  -8   2  763.82   24.70
  -6  -8   2  767.52   22.40
   6  -8  -2  736.93   24.30
  -6   8   2  729.53   23.30
  -6   8   2  720.63   24.90
   6   8  -2  755.32   23.00
  -6   8   2  755.72   24.30
   6   8  -2  741.33   25.80
  -5  -8   2   66.09    5.70
  -5  -8   2   59.49    6.90
  -5   8   2   65.59    6.20
  -5   8   2   70.19    7.50
  -5   8   2   75.49    7.10
  -5   8   2   88.99    7.30
   5   8  -2   58.89    5.70
   5   8  -2   64.89    7.60
  -4  -8   2  268.27   12.20
  -4  -8   2  260.97   10.60
  -4   8   2  267.47   12.10
  -4   8   2  274.17   12.70
   4   8  -2  255.47   13.00
  -4   8   2  250.87   11.40
   4   8  -2  255.77   11.00
  -4   8   2  264.47   12.20
  -3  -8   2  140.19    7.50
   3   8  -2  137.89    7.90
  -3   8   2  121.39    8.80
  -3   8   2  142.49    8.90
  -3   8   2  132.09    8.20
   3   8  -2  144.29    9.50
  -3   8   2  132.29    8.40
   3   8  -2  132.69    9.40
  -2  -8   2   20.20    3.90
   2   8  -2   14.50    4.60
   2   8  -2   15.20    4.60
  -2   8   2   15.30    4.60
  -2   8   2   21.30    4.20
   2   8  -2   21.90    4.20
  -2   8   2   20.50    4.30
  -2   8   2   11.80    4.30
  -1  -8   2   68.39    6.20
  -1   8   2   79.69    7.80
  -1   8   2   78.69    7.00
   1   8  -2   59.19    6.10
  -1   8   2   59.39    5.90
   1   8  -2   62.69    6.90
   1   8  -2   70.99    7.50
   0  -8  -2  120.29    8.00
   0   8   2  111.49    7.80
   0   8   2  102.59    8.20
   0   8  -2   88.49    7.20
   0   8  -2   97.29    7.80
   0   8  -2  119.79    8.30
   0   8   2  122.29    7.20
  -1  -8  -2  266.87   11.60
  -1   8  -2  251.97   12.00
   1   8   2  240.68   10.40
   1   8   2  269.47   12.80
  -1   8  -2  254.37   11.90
  -1   8  -2  250.37   11.20
   1   8   2  261.07   12.00
  -1   8  -2  252.77   11.70
  -2  -8  -2  123.49    7.90
  -2   8  -2  131.69    8.40
  -2   8  -2  122.39    8.10
  -2   8  -2  117.49    8.20
   2   8   2  137.79    8.80
   2   8   2  143.79    9.30
   2   8   2  107.59    6.80
  -2   8  -2  118.19    8.20
  -3  -8  -2  299.07   12.10
   3   8   2  272.77   10.70
   3   8   2  257.17   12.80
  -3   8  -2  286.17   12.90
   3   8   2  285.87   13.70
  -3   8  -2  276.37   12.20
  -3   8  -2  289.27   12.60
  -3   8  -2  282.57   12.30
  -4  -8  -2  282.17   11.80
  -4   8  -2  300.07   13.30
  -4   8  -2  287.77   12.90
   4   8   2  288.57   10.70
   4   8   2  277.87   13.20
   4   8   2  270.17   13.40
  -4   8  -2  304.67   12.70
  -4   8  -2  287.37   12.60
  -5  -8  -2  332.67   12.80
   5   8   2  343.17   15.40
  -5   8  -2  324.47   14.30
  -5   8  -2  334.57   14.10
   5   8   2  322.77   11.40
  -5   8  -2  307.87   13.50
   5   8   2  320.67   14.60
  -5   8  -2  329.67   13.30
  -6  -8  -2  104.09    7.20
  -6   8  -2  123.69    7.90
   6   8   2  109.99    6.00
   6   8   2  114.19    9.40
  -6   8  -2  118.89    8.60
   6   8   2  118.09    9.30
  -6   8  -2  128.59    9.20
  -7  -8  -2   12.90    3.80
   7  -8   2   11.80    3.50
   7   8   2    6.30    4.80
   7   8   2   12.10    4.80
  -7   8  -2   12.30    4.50
  -7   8  -2    9.60    4.50
  -7   8  -2    8.50    3.50
   7   8   2   13.80    2.80
   8  -8   2   23.70    4.10
  -8  -8  -2   21.90    4.30
  -8  -8  -2   33.10    5.60
  -8   8  -2   31.20    4.80
  -8   8  -2   30.40    5.90
   8   8   2   23.90    3.20
   8   8   2   25.40    5.90
  -8   8  -2   32.40    5.70
  -9  -8  -2   77.29    6.70
   9  -8   2   65.49    5.80
  -9  -8  -2   69.19    7.50
  -9   8  -2   71.09    6.20
  -9   8  -2   65.29    8.10
   9   8   2   78.29    8.90
  -9   8  -2   69.39    7.90
 -10  -8  -2  107.69    8.90
 -10  -8  -2   98.09    7.70
  10  -8   2  113.09    7.00
 -10   8  -2  115.39   10.30
 -10   8  -2  118.09    7.30
  10   8   2  108.09   10.40
 -10   8  -2  105.09    9.10
 -11  -8  -2  217.58   11.80
 -11  -8  -2  197.88   10.30
  11  -8   2  196.38    9.50
 -11   8  -2  214.48    9.70
 -11   8  -2  187.48   12.50
  11   8   2  191.88   12.60
 -11   8  -2  194.78   12.10
  12  -8   2   -9.70    2.80
  12  -8   2   -0.20    4.80
 -12  -8  -2   -6.90    3.40
 -12  -8  -2   -3.80    3.60
  12   8   2    0.30    4.90
 -12   8  -2    3.80    3.00
 -12   8  -2   -3.60    4.40
  13  -8   2  119.79    8.10
  13  -8   2  128.99   11.20
 -13  -8  -2  131.79    9.70
 -13  -8  -2  121.89    9.00
  13   8   2  128.09   12.30
 -13   8  -2  146.79    7.80
 -13   8  -2  139.99   11.10
 -14  -8  -2  128.09    9.90
  14  -8   2  129.09   11.70
  14  -8   2  123.59    8.30
 -14  -8  -2  134.79    9.40
  14   8   2  113.89   11.30
 -14   8  -2  120.69   11.10
  15  -8   2   78.39    9.60
 -15  -8  -2   75.69    8.10
  15  -8   2   79.89    7.40
 -15  -8  -2   77.59    8.50
 -15   8  -2   67.39    8.90
  15   8   2   68.49    9.60
  16  -8   2   73.89   10.20
  16  -8   2   76.99    7.90
 -16  -8  -2   78.49    8.40
 -16  -8  -2   98.89    8.90
 -16   8  -2   86.59   10.00
  16   8   2   72.19   10.60
 -17  -8  -2   83.19    9.00
  17  -8   2   82.79   10.50
 -17  -8  -2   97.39    9.10
  17  -8   2   87.79    8.40
 -17   8  -2   82.59   10.20
  17   8   2   81.39   10.80
 -18  -8  -2  211.98   12.70
  18  -8   2  224.08   15.60
 -18  -8  -2  208.48   12.50
  18  -8   2  206.48   12.10
 -18   8  -2  206.98   14.50
  18   8   2  205.08   16.30
  19  -8   2   14.30    7.90
 -19  -8  -2    5.70    5.40
 -19  -8  -2    0.60    4.80
  19   8   2   13.90    7.60
 -19   8  -2   52.99    9.10
 -20  -8  -2  254.37   14.70
  20  -8   2  234.88   16.10
 -20  -8  -2  220.58   12.90
  20   8   2  220.48   18.40
 -20   8  -2  198.28   15.70
  21  -8   2   20.50    8.00
 -21  -8  -2   36.00    7.20
 -21  -8  -2   27.30    6.60
 -21   8  -2   25.80    8.20
  21   8   2   23.50    9.80
  22  -8   2   33.70   10.10
 -22  -8  -2   38.10    7.30
 -22  -8  -2   34.20    7.30
  22   8   2   49.20   11.90
 -22   8  -2   31.90    9.10
 -23  -8  -2   28.40    6.80
 -23  -8  -2   29.10    7.80
  23  -8   2   12.90   10.00
 -23   8  -2   21.70    8.10
  23   8   2   38.40   12.00
  24  -8   2   51.99   12.40
 -24  -8  -2   37.00    8.20
 -24   8  -2   61.39   11.60
  24   8   2   24.90   11.20
  25  -8   2   45.60   11.40
 -25  -8  -2   37.10    7.70
 -25   8  -2   51.49   11.20
[truncated: 4,403,486 more chars]
