# Supplementary material for: Crystal structure of tris­[bis­(2,6-diiso­propyl­phen­yl) phosphato-κO]penta­kis­(methanol-κO)europium methanol monosolvate
Source: Acta Crystallogr E Crystallogr Commun. 2019 Nov 19;75(Pt 12):1892–6. doi: 10.1107/S2056989019015421 (PMC6895930; doi:10.1107/S2056989019015421)
Supplement: Supplementary file 2 [file e-75-01892-Isup2.hkl]

data_I                                                                          
_shelx_title ' 3Eu.res in P2(1)/c'                                              
_shelx_refln_list_code          4                                               
_shelx_F_calc_maximum      609.76                                               
_exptl_crystal_F_000      3384.00                                               
_reflns_d_resolution_high  0.6645                                               
                                                                                
loop_                                                                           
 _space_group_symop_operation_xyz                                               
 'x, y, z'                                                                      
 '-x, y+1/2, -z+1/2'                                                            
 '-x, -y, -z'                                                                   
 'x, -y-1/2, z-1/2'                                                             
                                                                                
_cell_length_a    23.4010                                                       
_cell_length_b    10.6604                                                       
_cell_length_c    33.5435                                                       
_cell_angle_alpha  90.000                                                       
_cell_angle_beta   91.964                                                       
_cell_angle_gamma  90.000                                                       
                                                                                
_shelx_F_squared_multiplier     1.000                                           
                                                                                
loop_                                                                           
 _refln_index_h                                                                 
 _refln_index_k                                                                 
 _refln_index_l                                                                 
 _refln_F_squared_calc                                                          
 _refln_F_squared_meas                                                          
 _refln_F_squared_sigma                                                         
 _refln_observed_status                                                         
   2   0   0     127598.20     130110.35      1434.72 o                         
   3   0   0     144656.23     151039.86      1403.78 o                         
   4   0   0        870.17        988.79        45.91 o                         
   5   0   0      12925.64      13259.64       196.14 o                         
   6   0   0      27547.83      27805.89       395.21 o                         
   7   0   0     371804.78     386740.94      4763.93 o                         
   8   0   0       6803.32       6523.85       142.99 o                         
   9   0   0      31453.71      32129.56       438.28 o                         
  10   0   0       6363.32       5586.33       118.90 o                         
  11   0   0      18980.28      19704.23       297.73 o                         
  12   0   0      32327.40      30151.31       578.43 o                         
  13   0   0        388.48        603.56        58.34 o                         
  14   0   0      31641.64      30462.72       447.61 o                         
  15   0   0         33.04        145.16        53.70 o                         
  16   0   0      28599.46      28169.20       435.63 o                         
  17   0   0        336.64        627.29        83.20 o                         
  18   0   0       4800.22       4411.40       151.94 o                         
  19   0   0      14618.88      13497.48       277.87 o                         
  20   0   0       9777.08       8831.67       273.39 o                         
  21   0   0        782.49        993.75       126.09 o                         
  22   0   0       1733.65       1859.07       133.89 o                         
  23   0   0      22141.30      18974.19       388.01 o                         
  24   0   0       9772.67       9435.10       269.72 o                         
  25   0   0        124.66        321.64       142.17 o                         
  26   0   0      10668.61      10323.79       375.65 o                         
  27   0   0       1136.58        855.48       178.95 o                         
  28   0   0       2667.99       2687.00       254.10 o                         
  29   0   0        569.98        540.65       262.38 o                         
  30   0   0       4175.29       4003.05       319.53 o                         
  31   0   0       3318.03       3557.14       313.07 o                         
  32   0   0       1528.51       1283.12       310.60 o                         
  33   0   0       4499.56       4334.63       615.39 o                         
  34   0   0        361.27        521.92       389.49 o                         
  35   0   0       1724.86       1643.65       447.91 o                         
   1   1   0      18845.89      19836.48       325.71 o                         
   2   1   0      27256.53      30171.10       221.78 o                         
   3   1   0      27207.81      30009.46       242.01 o                         
   4   1   0       3362.49       3405.51        39.26 o                         
   5   1   0      21750.50      21603.84       193.12 o                         
   6   1   0      12635.46      13075.35       195.78 o                         
   7   1   0      45341.27      46178.15       424.29 o                         
   8   1   0        278.50        439.61        46.14 o                         
   9   1   0      18970.45      18897.73       196.63 o                         
  10   1   0       1783.15       1776.36        50.97 o                         
  11   1   0        767.42        677.82        39.64 o                         
  12   1   0      11684.37      12726.51       155.79 o                         
  13   1   0         67.35        239.31        43.06 o                         
  14   1   0       3876.02       3832.64        83.70 o                         
  15   1   0       2089.29       2192.20        71.33 o                         
  16   1   0        419.97        671.91        50.23 o                         
  17   1   0        257.42        269.15        45.84 o                         
  18   1   0        447.76        542.73        55.23 o                         
  19   1   0         84.77        604.72       120.44 o                         
  20   1   0       1621.80       1723.63        83.51 o                         
  21   1   0      10635.05       9989.72       176.59 o                         
  22   1   0        663.25        865.05        74.59 o                         
  23   1   0        346.90        929.63       112.30 o                         
  24   1   0       1364.01       1552.96       109.84 o                         
  25   1   0        165.65        870.60        96.38 o                         
  26   1   0       2172.74       2646.78       159.69 o                         
  27   1   0       1087.71       1490.85       142.59 o                         
  28   1   0        327.94        412.47       159.38 o                         
  29   1   0        105.22        182.40       121.36 o                         
  30   1   0       1104.22       1419.26       184.79 o                         
  31   1   0         87.23         67.77       151.83 o                         
  32   1   0        365.00        586.43       186.30 o                         
  33   1   0         76.12        512.17       273.12 o                         
  34   1   0          5.99         36.92       568.65 o                         
  35   1   0         30.47        911.79       290.96 o                         
   0   2   0       4505.46       5438.89        87.62 o                         
   1   2   0        273.33        263.22        20.42 o                         
   2   2   0      53948.41      57475.75       484.45 o                         
   3   2   0       3833.62       4410.07        56.89 o                         
   4   2   0      35080.53      38338.64       331.40 o                         
   5   2   0      26153.62      27462.59       915.58 o                         
   6   2   0       4133.98       4186.76        63.55 o                         
   7   2   0      15257.04      15783.27       166.82 o                         
   8   2   0       9541.11       9857.68       118.54 o                         
   9   2   0        455.86        428.88        31.76 o                         
  10   2   0       5059.56       4595.50        78.74 o                         
  11   2   0       3319.60       3053.09        67.55 o                         
  12   2   0      42866.70      42258.16       412.26 o                         
  13   2   0        757.66        713.36        45.31 o                         
  14   2   0      49171.75      48852.85       625.39 o                         
  15   2   0         63.27         91.20        36.56 o                         
  16   2   0      15002.73      14291.27       234.32 o                         
  17   2   0       4539.16       4602.95       104.42 o                         
  18   2   0       1406.43       1298.61        68.87 o                         
  19   2   0      13886.38      12961.48       256.48 o                         
  20   2   0        613.96        798.18        67.94 o                         
  21   2   0      24822.26      23995.28       303.56 o                         
  22   2   0       8129.75       7785.20       181.24 o                         
  23   2   0       2619.11       2807.02       129.98 o                         
  24   2   0       6912.64       7260.33       187.93 o                         
  25   2   0        398.28        777.80        97.74 o                         
  26   2   0       9616.28      10120.03       231.53 o                         
  27   2   0         39.06        273.09       108.31 o                         
  28   2   0      11964.30      11184.99       336.58 o                         
  29   2   0        847.86        835.91       175.59 o                         
  30   2   0       1298.68       1750.30       300.09 o                         
  31   2   0       3738.37       4056.68       288.09 o                         
  32   2   0        335.09        368.51       188.44 o                         
  33   2   0       4943.81       4986.50       339.44 o                         
  34   2   0          4.08        137.72       196.19 o                         
   1   3   0      25637.22      26834.56       280.47 o                         
   2   3   0      52726.05      54501.88       499.25 o                         
   3   3   0      45598.09      48524.11       448.72 o                         
   4   3   0       1321.73       1344.12        41.92 o                         
   5   3   0      14107.80      15120.39       162.85 o                         
   6   3   0        730.35        552.86        41.02 o                         
   7   3   0        179.89        360.38        30.19 o                         
   8   3   0        194.65        316.62        30.79 o                         
   9   3   0       1144.76       1616.31        63.85 o                         
  10   3   0      10437.72      12093.63       149.04 o                         
  11   3   0       3366.36       4013.71       127.38 o                         
  12   3   0        309.12        378.94        39.12 o                         
  13   3   0       6036.20       6217.24       106.00 o                         
  14   3   0       5986.48       5771.85       105.29 o                         
  15   3   0       8992.09       8618.33       134.42 o                         
  16   3   0       7441.16       7430.73       129.12 o                         
  17   3   0       2846.55       2790.02        97.34 o                         
  18   3   0        125.44        167.62        48.11 o                         
  19   3   0       1733.40       1912.33        84.51 o                         
  20   3   0        217.38        433.57        60.54 o                         
  21   3   0       2417.10       2723.88       117.88 o                         
  22   3   0        514.56        680.45        91.02 o                         
  23   3   0       1321.52       1602.29       108.87 o                         
  24   3   0       2375.96       2447.35       129.68 o                         
  25   3   0       1758.15       2108.62       132.12 o                         
  26   3   0         13.27        251.08       123.98 o                         
  27   3   0       1346.56       1829.80       160.08 o                         
  28   3   0         11.53        984.99       174.05 o                         
  29   3   0        116.04        671.68       164.25 o                         
  30   3   0        765.10       1038.87       192.82 o                         
  31   3   0         42.16        400.88       178.95 o                         
  32   3   0         74.18        525.99       192.94 o                         
  33   3   0         87.87        120.82       179.82 o                         
  34   3   0        439.23        582.10       210.09 o                         
   0   4   0        283.94        451.88       114.14 o                         
   1   4   0       9123.53       9790.66       188.92 o                         
   2   4   0      27203.31      26412.01       269.20 o                         
   3   4   0      14503.40      14929.07       169.61 o                         
   4   4   0       4632.42       4393.96        77.28 o                         
   5   4   0      82437.70      85372.45       776.38 o                         
   6   4   0        123.01         16.65        26.67 o                         
   7   4   0      23940.84      22724.61       239.86 o                         
   8   4   0       2019.36       2089.21        59.33 o                         
   9   4   0      45205.78      47930.12       461.93 o                         
  10   4   0       9174.95       9162.37       128.06 o                         
  11   4   0        761.67        796.05        63.49 o                         
  12   4   0       9292.82       9603.10       137.51 o                         
  13   4   0         19.16        -33.20        33.20 o                         
  14   4   0      22911.46      22938.81       262.04 o                         
  15   4   0       8016.83       7691.58       131.41 o                         
  16   4   0       6060.75       6486.20       150.32 o                         
  17   4   0      28987.15      27664.70       316.84 o                         
  18   4   0       6098.92       5971.48       127.42 o                         
  19   4   0      18535.59      18265.45       269.92 o                         
  20   4   0        261.40        237.51        68.53 o                         
  21   4   0      12646.65      12301.24       225.30 o                         
  22   4   0        543.98        481.50        91.00 o                         
  23   4   0       2595.90       2948.86       148.59 o                         
  24   4   0       3299.18       4034.06       176.36 o                         
  25   4   0        473.63        728.14       122.75 o                         
  26   4   0       7221.88       6887.07       247.57 o                         
  27   4   0          8.54        -77.74       103.08 o                         
  28   4   0       7758.37       7993.55       284.66 o                         
  29   4   0        925.59        960.12       189.14 o                         
  30   4   0       3298.99       3568.16       336.18 o                         
  31   4   0        715.00        536.57       194.30 o                         
  32   4   0       1085.19       1178.61       233.59 o                         
  33   4   0       2315.22       2348.86       337.57 o                         
  34   4   0        410.06        217.66       338.86 o                         
   1   5   0      13901.39      14173.41       171.55 o                         
   2   5   0        197.78        313.86        36.77 o                         
   3   5   0       3312.37       3289.95        74.61 o                         
   4   5   0       2506.09       2430.57        68.31 o                         
   5   5   0       3647.17       3657.17        79.10 o                         
   6   5   0       4257.54       4221.49        83.86 o                         
   7   5   0         33.95         94.61        31.14 o                         
   8   5   0       1010.24       1249.86        71.73 o                         
   9   5   0        157.54        270.73        58.04 o                         
  10   5   0       1305.67       1617.34        60.62 o                         
  11   5   0       2794.66       2833.44        79.86 o                         
  12   5   0       1815.13       1903.61        69.49 o                         
  13   5   0       5746.08       5910.77       111.03 o                         
  14   5   0         85.54        176.71        42.22 o                         
  15   5   0       1352.93       1525.24        70.23 o                         
  16   5   0        863.64       1037.57        65.15 o                         
  17   5   0       4112.53       4217.11       114.10 o                         
  18   5   0        182.28        616.72        75.80 o                         
  19   5   0        644.52        852.06        86.16 o                         
  20   5   0       1034.27       1115.08       127.45 o                         
  21   5   0         99.16        100.87        77.73 o                         
  22   5   0        106.22        121.51        82.02 o                         
  23   5   0       1271.97       1433.38       124.21 o                         
  24   5   0         45.85         64.45        93.32 o                         
  25   5   0       1279.83       1370.51       153.80 o                         
  26   5   0         42.71        167.38       109.88 o                         
  27   5   0       1159.45       1261.08       177.52 o                         
  28   5   0         11.23        683.67       141.68 o                         
  29   5   0       1263.07       1282.64       166.86 o                         
  30   5   0         63.51        627.74       199.01 o                         
  31   5   0        986.36       1094.61       268.64 o                         
  32   5   0        154.40        701.11       259.85 o                         
  33   5   0         62.23        467.70       325.83 o                         
   0   6   0       2814.03       2829.79       107.80 o                         
   1   6   0       2022.32       2094.69        70.24 o                         
   2   6   0       3060.49       3120.22       110.99 o                         
   3   6   0      19712.32      19034.03       223.67 o                         
   4   6   0       4374.48       4770.59        95.78 o                         
   5   6   0      47054.01      46510.57       462.99 o                         
   6   6   0        674.70        614.10        46.95 o                         
   7   6   0      76250.76      77708.71       731.80 o                         
   8   6   0        927.19       1203.26        57.36 o                         
   9   6   0      31764.90      30962.93       330.82 o                         
  10   6   0       3238.50       3165.84       116.64 o                         
  11   6   0       3287.59       3594.30        88.29 o                         
  12   6   0       6825.20       7041.85       124.70 o                         
  13   6   0        119.11         99.52        43.31 o                         
  14   6   0      14821.00      14730.80       201.22 o                         
  15   6   0       5319.15       5067.56       164.49 o                         
  16   6   0       5759.99       5704.65       154.79 o                         
  17   6   0      12453.69      11800.56       228.65 o                         
  18   6   0       2037.92       2158.55       129.42 o                         
  19   6   0      10385.82      10475.62       230.00 o                         
  20   6   0        284.59        406.59        88.00 o                         
  21   6   0       5871.51       5901.27       190.53 o                         
  22   6   0       1495.60       1471.57       135.89 o                         
  23   6   0       6364.74       5693.28       223.27 o                         
  24   6   0       1714.81       1977.68       158.71 o                         
  25   6   0       1672.61       1670.09       158.60 o                         
  26   6   0       2157.72       2503.94       182.91 o                         
  27   6   0        429.45        512.33       137.99 o                         
  28   6   0       2283.32       2060.35       219.28 o                         
  29   6   0       2544.47       2901.27       250.24 o                         
  30   6   0       2777.94       2521.07       250.50 o                         
  31   6   0       4943.97       4759.66       420.43 o                         
  32   6   0        690.64       1189.61       304.09 o                         
   1   7   0       1092.33       1334.45        64.56 o                         
   2   7   0       1029.35       1155.73        66.14 o                         
   3   7   0       9701.27       8980.80       141.90 o                         
   4   7   0       9660.24       9492.27       147.95 o                         
   5   7   0        716.96        770.53        54.43 o                         
   6   7   0      17854.97      17715.36       222.34 o                         
   7   7   0        173.89        297.77        43.83 o                         
   8   7   0       2579.77       2678.04        82.19 o                         
   9   7   0       4079.84       4023.09        96.31 o                         
  10   7   0       2096.09       2194.29       100.60 o                         
  11   7   0        625.16        702.89        56.55 o                         
  12   7   0        267.25        322.66        49.96 o                         
  13   7   0       7754.47       7337.07       152.79 o                         
  14   7   0      12109.73      11228.38       195.76 o                         
  15   7   0       4187.39       3774.90       121.59 o                         
  16   7   0        118.55        266.31        75.14 o                         
  17   7   0       1683.48       1852.80       115.46 o                         
  18   7   0        962.26       1369.38       106.48 o                         
  19   7   0         54.44         63.21        81.76 o                         
  20   7   0       6867.89       6276.27       215.99 o                         
  21   7   0        421.92        785.44       118.32 o                         
  22   7   0        599.36        829.65       164.37 o                         
  23   7   0          9.71        188.37       107.87 o                         
  24   7   0        151.67         -3.70       105.87 o                         
  25   7   0        508.95        600.99       157.74 o                         
  26   7   0         47.96         38.37       136.74 o                         
  27   7   0        952.36        946.84       179.93 o                         
  28   7   0        363.70        591.18       175.72 o                         
  29   7   0       1455.97       1481.83       215.36 o                         
  30   7   0        858.97       1558.44       218.58 o                         
  31   7   0        283.69        451.77       273.64 o                         
   0   8   0       5193.42       4959.41       159.09 o                         
   1   8   0        421.72        411.39        52.43 o                         
   2   8   0       7131.87       7045.82       132.86 o                         
   3   8   0       4303.79       4364.82       106.70 o                         
   4   8   0      12673.71      12379.73       203.15 o                         
   5   8   0      21886.13      21387.39       264.31 o                         
   6   8   0         57.89        198.34        47.08 o                         
   7   8   0      12858.86      12781.10       186.26 o                         
   8   8   0        616.40        597.02        60.36 o                         
   9   8   0      14710.15      14161.11       211.67 o                         
  10   8   0       2674.16       3011.03       110.01 o                         
  11   8   0      12272.58      11997.64       290.00 o                         
  12   8   0       9763.86       9192.16       178.10 o                         
  13   8   0         29.41        167.29        75.45 o                         
  14   8   0       1705.62       1984.23       100.33 o                         
  15   8   0        266.09        326.72        79.66 o                         
  16   8   0        866.98        959.83        97.54 o                         
  17   8   0       1297.10       1841.73       121.38 o                         
  18   8   0        850.55       1049.01       174.36 o                         
  19   8   0      10765.10      10152.22       273.15 o                         
  20   8   0        493.25        676.08       121.03 o                         
  21   8   0       5337.99       5824.92       231.24 o                         
  22   8   0        982.66       1263.77       172.55 o                         
  23   8   0       1854.14       2114.33       201.71 o                         
  24   8   0       1081.54       1092.35       181.58 o                         
  25   8   0        511.31        675.91       195.64 o                         
  26   8   0       2556.70       2733.78       245.85 o                         
  27   8   0         96.03        269.91       217.56 o                         
  28   8   0       2113.61       2089.99       238.49 o                         
  29   8   0       2156.92       2571.96       289.47 o                         
  30   8   0        559.25       1157.41       270.54 o                         
   1   9   0       6480.81       6371.05       136.23 o                         
   2   9   0       5303.11       5319.45       126.51 o                         
   3   9   0        532.95        733.66        65.70 o                         
   4   9   0      14561.02      14224.46       210.89 o                         
   5   9   0        316.44        247.20        57.83 o                         
   6   9   0       3372.11       3573.44       108.91 o                         
   7   9   0       3833.88       3934.37       113.11 o                         
   8   9   0      30330.27      30076.26       409.04 o                         
   9   9   0       5170.63       5103.86       167.73 o                         
  10   9   0       6326.68       6705.06       157.71 o                         
  11   9   0       2919.33       2945.41       120.01 o                         
  12   9   0        298.01        464.62        72.16 o                         
  13   9   0        722.08        872.28        81.80 o                         
  14   9   0          8.36         69.33        74.84 o                         
  15   9   0       3979.28       4270.17       166.30 o                         
  16   9   0       8435.67       7786.40       256.16 o                         
  17   9   0         19.49         67.72        92.03 o                         
  18   9   0       6244.80       5982.86       245.31 o                         
  19   9   0        910.12        924.55       153.10 o                         
  20   9   0       2892.24       3123.87       225.02 o                         
  21   9   0        192.80        398.06       140.54 o                         
  22   9   0       3243.96       3481.67       246.50 o                         
  23   9   0         37.26         51.46       135.31 o                         
  24   9   0        364.41        224.71       156.96 o                         
  25   9   0       1516.56       1931.88       215.61 o                         
  26   9   0         33.57        253.97       161.95 o                         
  27   9   0        960.32        938.10       200.60 o                         
  28   9   0        585.18        771.47       279.97 o                         
   0  10   0       1785.29       2007.99       136.21 o                         
   1  10   0       1638.26       1984.04        96.80 o                         
   2  10   0       5362.53       5361.90       134.48 o                         
   3  10   0       2958.66       2996.95       112.93 o                         
   4  10   0         31.60         -9.73        55.57 o                         
   5  10   0        870.10       1000.56        83.23 o                         
   6  10   0       1168.99       1356.34        92.34 o                         
   7  10   0        669.67        787.74        84.96 o                         
   8  10   0         42.98         69.68        63.86 o                         
   9  10   0       5175.80       5376.80       150.24 o                         
  10  10   0      16467.68      16090.07       261.05 o                         
  11  10   0        191.73        274.56        71.88 o                         
  12  10   0       6908.35       6666.99       172.51 o                         
  13  10   0        935.31        901.01        98.27 o                         
  14  10   0       8402.61       8040.38       252.38 o                         
  15  10   0        104.40        134.39       114.80 o                         
  16  10   0       8620.25       8422.35       308.04 o                         
  17  10   0        243.54        375.99       128.67 o                         
  18  10   0        291.00        406.53       144.27 o                         
  19  10   0        881.40        813.27       158.86 o                         
  20  10   0        168.01        334.82       142.89 o                         
  21  10   0       4737.82       4694.31       295.14 o                         
  22  10   0        116.16        277.29       158.58 o                         
  23  10   0       4368.24       4459.45       287.06 o                         
  24  10   0       2724.19       2483.88       247.74 o                         
  25  10   0       2762.32       2703.83       297.34 o                         
  26  10   0       3056.96       2936.02       276.39 o                         
  27  10   0         19.60       -198.64       241.48 o                         
   1  11   0       2378.10       2333.76       107.68 o                         
   2  11   0         14.78          1.13        55.67 o                         
   3  11   0       3221.97       3199.03       132.52 o                         
   4  11   0       2204.16       2323.02       117.18 o                         
   5  11   0         40.87         39.18        70.00 o                         
   6  11   0       8749.56       8199.16       186.61 o                         
   7  11   0        230.32        248.54        72.19 o                         
   8  11   0       7268.72       7144.81       178.05 o                         
   9  11   0        157.70        227.52        81.64 o                         
  10  11   0       2141.61       1941.58       112.74 o                         
  11  11   0       2603.15       2776.99       159.67 o                         
  12  11   0        865.14        796.84       140.24 o                         
  13  11   0       3930.23       3900.15       227.18 o                         
  14  11   0         23.81         83.90       115.95 o                         
  15  11   0       3349.96       3062.12       216.05 o                         
  16  11   0        218.86         81.29       128.61 o                         
  17  11   0       1930.16       1921.64       202.75 o                         
  18  11   0        407.47        325.88       147.19 o                         
  19  11   0         12.39         83.15       146.00 o                         
  20  11   0       4996.21       4694.97       293.80 o                         
  21  11   0        308.84        661.54       170.68 o                         
  22  11   0       3859.51       3595.43       270.60 o                         
  23  11   0       1280.44       1380.67       215.82 o                         
  24  11   0       1302.20       1399.76       218.78 o                         
  25  11   0        177.15        212.27       220.43 o                         
   0  12   0       3457.25       4050.86       286.39 o                         
   1  12   0         12.62        -22.95        66.59 o                         
   2  12   0       3629.36       3714.98       162.87 o                         
   3  12   0        347.53        391.15        86.26 o                         
   4  12   0       3236.42       3227.76       140.86 o                         
   5  12   0       3301.54       3893.41       205.54 o                         
   6  12   0        662.44        652.66        88.59 o                         
   7  12   0        603.66        696.61        97.53 o                         
   8  12   0       1952.91       1944.38       133.39 o                         
   9  12   0        496.00        417.25       148.06 o                         
  10  12   0       1743.19       1731.66       172.78 o                         
  11  12   0        337.27        516.92       132.53 o                         
  12  12   0       7107.97       7224.94       295.45 o                         
  13  12   0          1.11        168.91       124.85 o                         
  14  12   0       4095.09       3831.28       248.50 o                         
  15  12   0        641.18        805.51       161.77 o                         
  16  12   0         34.97        -31.99       129.91 o                         
  17  12   0       1400.50       1171.17       182.67 o                         
  18  12   0       1040.40       1003.01       181.54 o                         
  19  12   0       1940.13       1706.37       212.13 o                         
  20  12   0        310.71        252.32       166.59 o                         
  21  12   0       1263.09       1319.02       213.90 o                         
  22  12   0       1341.20       1526.96       317.62 o                         
  23  12   0        298.04        891.93       408.96 o                         
   1  13   0      10865.01      10596.96       254.24 o                         
   2  13   0         84.67        -30.97        83.24 o                         
   3  13   0       3574.89       3401.88       206.27 o                         
   4  13   0        939.00        704.72       108.31 o                         
   5  13   0         78.35         86.12        84.99 o                         
   6  13   0       2867.25       2805.43       163.44 o                         
   7  13   0        790.09        793.68       136.62 o                         
   8  13   0       7157.46       6887.38       273.68 o                         
   9  13   0       5716.55       5916.08       287.99 o                         
  10  13   0       4151.20       4060.09       246.93 o                         
  11  13   0       3703.63       3921.22       256.51 o                         
  12  13   0        752.34       1099.99       390.70 o                         
  13  13   0       2289.70       2269.43       214.29 o                         
  14  13   0        529.14        698.98       170.59 o                         
  15  13   0       2544.21       2568.07       226.77 o                         
  16  13   0       1252.52       1369.63       201.44 o                         
  17  13   0       1460.22       1659.76       216.91 o                         
  18  13   0       1914.96       1959.94       224.71 o                         
  19  13   0         90.00          0.82       161.34 o                         
  20  13   0        866.96        334.96       560.87 o                         
   0  14   0       2104.88       1998.49       259.73 o                         
   1  14   0        588.95        513.85       129.04 o                         
   2  14   0        354.18        441.69       134.47 o                         
   3  14   0       1179.64       1206.77       145.47 o                         
   4  14   0       1155.19       1028.40       156.95 o                         
   5  14   0        750.01        470.46       151.79 o                         
   6  14   0        877.78        754.87       143.87 o                         
   7  14   0       3355.99       3474.01       245.50 o                         
   8  14   0         48.81        272.92       130.37 o                         
   9  14   0         52.80        -81.52       141.63 o                         
  10  14   0          9.43        -21.54       134.91 o                         
  11  14   0        495.79        522.83       157.21 o                         
  12  14   0        439.58        645.37       162.76 o                         
  13  14   0         74.59        -62.38       143.88 o                         
  14  14   0        960.94       1121.87       187.17 o                         
  15  14   0        449.13        768.58       184.38 o                         
  16  14   0       2469.99       2159.18       278.84 o                         
  17  14   0         48.26       -284.33       284.33 o                         
   1  15   0       2894.11       2575.43       226.64 o                         
   2  15   0        280.23         29.34       141.00 o                         
   3  15   0       3319.32       2797.11       260.89 o                         
   4  15   0       1976.72       2281.90       245.75 o                         
   5  15   0        619.71        637.38       385.59 o                         
   6  15   0       2210.04       2016.70       315.52 o                         
   7  15   0        193.67          7.18       309.64 o                         
   8  15   0       1962.71       1974.81       284.56 o                         
   9  15   0       1752.46       1515.46       234.51 o                         
  10  15   0       1436.26       1252.50       204.75 o                         
  11  15   0       2939.47       3033.93       393.52 o                         
  12  15   0        433.27        287.88       218.94 o                         
 -35   1   1        932.46       1015.81       311.18 o                         
 -34   1   1       1433.34       1735.61       273.10 o                         
 -33   1   1       4236.31       4233.78       356.10 o                         
 -32   1   1       1528.90       2062.32       265.80 o                         
 -31   1   1       5483.44       5455.75       322.99 o                         
 -30   1   1          3.73         91.39       134.36 o                         
 -29   1   1       2835.25       3114.75       195.62 o                         
 -28   1   1       1079.63       1129.09       139.59 o                         
 -27   1   1       5276.83       5475.93       223.59 o                         
 -26   1   1       7154.76       7417.91       232.16 o                         
 -25   1   1        924.62       1086.78       103.95 o                         
 -24   1   1      12877.41      12308.35       241.43 o                         
 -23   1   1        142.01        196.03        65.28 o                         
 -22   1   1       7531.01       6977.16       154.27 o                         
 -21   1   1       2777.38       3289.32       109.86 o                         
 -20   1   1       4538.87       4796.16       147.21 o                         
 -19   1   1      20124.89      19710.92       270.70 o                         
 -18   1   1        943.43       1128.11        65.48 o                         
 -17   1   1      22046.13      21969.96       259.66 o                         
 -16   1   1       4955.39       5017.33       103.07 o                         
 -15   1   1      12043.95      10938.34       152.39 o                         
 -14   1   1      23243.59      23927.84       261.05 o                         
 -13   1   1       6318.88       6337.39       102.95 o                         
 -12   1   1      85971.38      88861.07       810.05 o                         
 -11   1   1      20527.07      21164.45       479.80 o                         
 -10   1   1      58054.24      57580.91       533.24 o                         
  -9   1   1      11359.74      11822.32       135.89 o                         
  -8   1   1       3459.91       2755.82        54.17 o                         
  -7   1   1       7037.94       6889.53        96.82 o                         
  -6   1   1       5923.34       6447.64       122.90 o                         
  -5   1   1      14957.50      15680.47       155.74 o                         
  -4   1   1      29149.16      29748.32       231.44 o                         
  -3   1   1      87798.36      95162.61       677.45 o                         
  -2   1   1      69617.34      75949.09       470.50 o                         
  -1   1   1     121381.42     129101.66       857.36 o                         
   0   1   1      83113.69      82675.27      2674.15 o                         
   1   1   1     119171.86     127600.46       811.20 o                         
   2   1   1      69082.48      74412.41       475.84 o                         
   3   1   1       5636.02       6673.40        62.87 o                         
   4   1   1      51710.96      53700.14       426.00 o                         
   5   1   1      39192.46      41953.47       416.04 o                         
   6   1   1       6308.60       6485.16       116.39 o                         
   7   1   1        999.54        922.24        42.26 o                         
   8   1   1       9457.26      10078.82       116.93 o                         
   9   1   1      63228.63      64227.75       586.37 o                         
  10   1   1         23.66         -4.92        25.28 o                         
  11   1   1      23285.59      21507.39       227.16 o                         
  12   1   1         42.65         82.06        34.26 o                         
  13   1   1      13053.27      12434.56       155.96 o                         
  14   1   1       8184.88       7629.25       117.20 o                         
  15   1   1      20300.25      19233.91       225.01 o                         
  16   1   1      18230.24      17390.05       213.89 o                         
  17   1   1       2854.61       3376.44        90.24 o                         
  18   1   1      13514.27      12784.33       183.70 o                         
  19   1   1       3841.26       3608.62       103.89 o                         
  20   1   1       1805.13       1925.72        86.70 o                         
  21   1   1      13030.52      12193.67       196.18 o                         
  22   1   1        428.71        958.19        76.77 o                         
  23   1   1      19588.35      18523.71       293.28 o                         
  24   1   1        997.35       1271.32       103.37 o                         
  25   1   1      13352.03      12920.07       283.59 o                         
  26   1   1       6707.49       6608.50       225.65 o                         
  27   1   1       5671.26       6725.94       290.86 o                         
  28   1   1       3071.97       3409.28       193.44 o                         
  29   1   1        890.52        903.58       157.06 o                         
  30   1   1       5244.75       5031.61       273.79 o                         
  31   1   1         20.48         84.20       177.09 o                         
  32   1   1       3523.61       3433.80       294.26 o                         
  33   1   1        879.69       1113.50       217.76 o                         
  34   1   1        726.38        865.93       271.19 o                         
  35   1   1       3836.24       4506.64       491.56 o                         
 -34   2   1         29.20        313.64       201.45 o                         
 -33   2   1        138.23        557.08       302.45 o                         
 -32   2   1         93.34        336.29       173.60 o                         
 -31   2   1         37.81        654.89       189.78 o                         
 -30   2   1         40.45        362.42       159.57 o                         
 -29   2   1         11.09        325.23       145.13 o                         
 -28   2   1        283.89       1403.76       163.82 o                         
 -27   2   1         71.30        144.28        96.15 o                         
 -26   2   1        103.15        714.10       100.72 o                         
 -25   2   1        891.24       1006.01       121.59 o                         
 -24   2   1         46.39        222.14        79.84 o                         
 -23   2   1          2.73        102.54        73.37 o                         
 -22   2   1        615.54        941.07        78.40 o                         
 -21   2   1       3239.08       3790.79       117.47 o                         
 -20   2   1       1715.96       1845.46        94.04 o                         
 -19   2   1        582.16        787.98        63.28 o                         
 -18   2   1        898.72        876.26        63.60 o                         
 -17   2   1        213.08        322.60        79.24 o                         
 -16   2   1         50.51        146.42        40.98 o                         
 -15   2   1        685.20        815.77        52.28 o                         
 -14   2   1          3.12        227.99        55.59 o                         
 -13   2   1       2353.44       2455.02        68.81 o                         
 -12   2   1       1150.39       1211.76        58.01 o                         
 -11   2   1        387.05        469.09        50.47 o                         
 -10   2   1       5874.31       6819.17        98.43 o                         
  -9   2   1       2551.09       2524.71        58.89 o                         
  -8   2   1       1911.13       2085.81        50.94 o                         
  -7   2   1      15287.83      15800.80       167.24 o                         
  -6   2   1      10010.38       9943.87       176.34 o                         
  -5   2   1       4426.41       5121.15        69.76 o                         
  -4   2   1         80.59        131.22        23.25 o                         
  -3   2   1        971.22       1105.96        32.15 o                         
  -2   2   1      37816.23      41117.02       319.29 o                         
  -1   2   1      12413.50      12696.85       123.49 o                         
   0   2   1      22415.41      23406.78       198.50 o                         
   1   2   1        921.29       1068.43        35.66 o                         
   2   2   1          3.38         13.45        21.20 o                         
   3   2   1      13513.93      14698.25       131.83 o                         
   4   2   1      23164.78      23932.15       202.91 o                         
   5   2   1      11430.05      11754.73       116.58 o                         
   6   2   1      32092.27      33708.16       318.50 o                         
   7   2   1       8798.34       8342.87       102.59 o                         
   8   2   1       9089.52       8669.67       108.40 o                         
   9   2   1      32723.00      33651.80       327.15 o                         
  10   2   1       3202.72       3385.00        67.59 o                         
  11   2   1       2938.03       3031.94        73.05 o                         
  12   2   1       1510.64       1477.46        67.50 o                         
  13   2   1         69.90        203.92        34.09 o                         
  14   2   1       8848.14       8884.92       130.09 o                         
  15   2   1        905.17       1041.75        54.02 o                         
  16   2   1       1888.76       1799.53        69.86 o                         
  17   2   1        778.00        944.04        59.80 o                         
  18   2   1       2239.45       2142.93        80.55 o                         
  19   2   1        170.55        183.76        50.63 o                         
  20   2   1        810.82       1185.34        73.25 o                         
  21   2   1       2488.97       2736.80       110.83 o                         
  22   2   1       1688.91       2030.06       108.73 o                         
  23   2   1       3865.65       3887.15       169.03 o                         
  24   2   1       1459.22       1510.01       108.08 o                         
  25   2   1        279.00        651.50        92.51 o                         
  26   2   1       3709.10       4017.96       178.79 o                         
  27   2   1        124.57       1458.04       142.21 o                         
  28   2   1        724.41       1206.92       166.11 o                         
  29   2   1        132.62       1040.22       167.24 o                         
  30   2   1         77.77        428.76       168.12 o                         
  31   2   1        188.35        665.89       274.91 o                         
  32   2   1        460.33        315.66       181.89 o                         
  33   2   1        282.24        499.27       198.15 o                         
  34   2   1          2.09        767.10       215.31 o                         
 -34   3   1        780.82       1422.83       245.70 o                         
 -33   3   1       1575.10       1878.57       254.19 o                         
 -32   3   1        426.45        614.06       190.34 o                         
 -31   3   1       6285.59       6626.19       354.19 o                         
 -30   3   1        343.93        467.96       170.02 o                         
 -29   3   1       5016.20       6097.86       335.41 o                         
 -28   3   1       2491.10       2475.61       272.60 o                         
 -27   3   1       5517.67       5561.54       235.92 o                         
 -26   3   1       5908.28       5894.99       210.14 o                         
 -25   3   1       1402.74       1459.91       115.40 o                         
 -24   3   1       5246.19       5347.94       170.80 o                         
 -23   3   1          1.12        223.17        93.43 o                         
 -22   3   1      17418.56      16727.49       329.10 o                         
 -21   3   1       5939.13       6219.75       161.77 o                         
 -20   3   1       9107.62       8967.66       164.54 o                         
 -19   3   1      20025.89      19335.49       253.06 o                         
 -18   3   1       1766.78       1636.63        76.46 o                         
 -17   3   1      16713.22      16105.78       211.86 o                         
 -16   3   1       1375.86       1422.11        66.32 o                         
 -15   3   1      30333.88      29592.47       319.74 o                         
 -14   3   1       2399.56       2587.91        75.35 o                         
 -13   3   1      33376.99      33092.17       341.20 o                         
 -12   3   1      11217.93      10559.12       141.65 o                         
 -11   3   1       1668.53       1528.04        54.51 o                         
 -10   3   1      13330.96      12350.72       151.66 o                         
  -9   3   1        377.85        432.62        35.29 o                         
  -8   3   1      10373.65      10687.72       184.94 o                         
  -7   3   1       8865.52       8925.15       112.57 o                         
  -6   3   1       9490.47       8648.18       108.56 o                         
  -5   3   1      55587.85      55439.45       510.06 o                         
  -4   3   1      14795.58      15137.83       162.39 o                         
  -3   3   1      57390.33      57804.75       529.29 o                         
  -2   3   1      14248.01      15041.35       160.73 o                         
  -1   3   1       1242.66       1643.55        45.79 o                         
   0   3   1      13659.60      15178.70       161.35 o                         
   1   3   1      57643.23      61637.96       560.38 o                         
   2   3   1     115086.59     120476.69      1065.76 o                         
   3   3   1      15524.92      15593.07       155.56 o                         
   4   3   1      26182.31      25477.88       235.65 o                         
   5   3   1      32604.40      33676.11       302.75 o                         
   6   3   1       5104.80       4875.31        75.36 o                         
   7   3   1      31282.49      31819.34       311.17 o                         
   8   3   1        203.24        198.13        28.94 o                         
   9   3   1      33445.60      33653.65       332.51 o                         
  10   3   1       1156.27       1376.53        51.09 o                         
  11   3   1      27428.02      25976.06       272.60 o                         
  12   3   1       8711.04       8612.09       123.76 o                         
  13   3   1      20176.49      20756.09       233.86 o                         
  14   3   1      37275.22      36295.36       372.65 o                         
  15   3   1         30.28        212.39        48.20 o                         
  16   3   1      14013.02      14267.80       189.89 o                         
  17   3   1        343.98        263.68        48.00 o                         
  18   3   1      12110.63      12312.87       350.01 o                         
  19   3   1       2217.28       2466.73        91.17 o                         
  20   3   1      13513.63      13100.13       224.45 o                         
  21   3   1      24594.87      23198.97       328.46 o                         
  22   3   1         10.82        118.14        70.72 o                         
  23   3   1       6000.47       6061.12       171.22 o                         
  24   3   1       1003.60       1293.12       107.28 o                         
  25   3   1       3579.15       3733.08       169.93 o                         
  26   3   1       4425.52       4380.85       188.87 o                         
  27   3   1       3258.98       3418.38       182.85 o                         
  28   3   1       7784.75       7710.69       345.86 o                         
  29   3   1        855.11        949.83       252.42 o                         
  30   3   1       6241.17       5533.49       320.47 o                         
  31   3   1        504.84        468.34       200.14 o                         
  32   3   1       3510.15       3070.51       409.85 o                         
  33   3   1        940.98        885.76       381.16 o                         
  34   3   1       1504.82       1849.96       251.90 o                         
 -34   4   1          9.99       -266.62       778.98 o                         
 -33   4   1         32.12        365.81       251.22 o                         
 -32   4   1        279.18        421.58       180.48 o                         
 -31   4   1        995.50       1013.50       268.16 o                         
 -30   4   1        378.85        889.06       188.97 o                         
 -29   4   1        122.44        379.16       160.54 o                         
 -28   4   1       1428.15       2222.41       174.72 o                         
 -27   4   1       1027.37       1201.42       142.96 o                         
 -26   4   1       1422.57       1904.12       160.72 o                         
 -25   4   1        936.10        931.42       125.12 o                         
 -24   4   1        144.94        332.59        95.41 o                         
 -23   4   1        216.81        513.94        92.54 o                         
 -22   4   1       1254.02       1260.04        97.11 o                         
 -21   4   1          6.57        231.10        72.72 o                         
 -20   4   1        203.77        360.45        70.58 o                         
 -19   4   1       4906.73       4758.84       121.78 o                         
 -18   4   1       3312.81       3202.09       109.78 o                         
 -17   4   1          0.10        254.55        63.30 o                         
 -16   4   1      10358.54       9865.51       154.49 o                         
 -15   4   1      12730.32      12794.63       176.72 o                         
 -14   4   1        489.12        641.35        49.88 o                         
 -13   4   1       4849.39       4657.23        95.21 o                         
 -12   4   1       2459.76       2211.52        69.17 o                         
 -11   4   1       5519.08       5685.03        99.89 o                         
 -10   4   1       5411.29       6020.28       100.56 o                         
  -9   4   1       1040.60        988.37        51.83 o                         
  -8   4   1       2857.84       2984.71        67.41 o                         
  -7   4   1       3638.40       3290.12        68.76 o                         
  -6   4   1        156.85        187.12        28.61 o                         
  -5   4   1       6229.35       6680.36        99.61 o                         
  -4   4   1      12395.40      13002.84       153.59 o                         
  -3   4   1       3258.60       4348.38        93.68 o                         
  -2   4   1      13872.99      13988.32       204.76 o                         
  -1   4   1      17889.98      19338.12       208.09 o                         
   0   4   1      20802.54      20864.85       220.74 o                         
   1   4   1      34177.19      36513.31       355.17 o                         
   2   4   1       3478.95       4063.71       124.35 o                         
   3   4   1       7698.25       7674.66       106.61 o                         
   4   4   1       1147.00       1589.62        51.38 o                         
   5   4   1        108.13        167.61        28.53 o                         
   6   4   1        299.95        463.84        34.54 o                         
   7   4   1        564.12        937.67        42.13 o                         
   8   4   1        326.76        147.83        34.23 o                         
   9   4   1       8264.57       8485.18       146.66 o                         
  10   4   1       5023.28       5274.48        93.09 o                         
  11   4   1      19950.87      20359.05       228.90 o                         
  12   4   1       1350.68       1312.42        76.35 o                         
  13   4   1        920.14       1206.20        57.01 o                         
  14   4   1      24849.43      24604.47       276.16 o                         
  15   4   1       3140.38       3148.38        86.83 o                         
  16   4   1      13764.31      13237.33       184.68 o                         
  17   4   1       2734.89       2762.21        90.52 o                         
  18   4   1        752.85        974.16        65.41 o                         
  19   4   1       2097.95       2147.71       103.60 o                         
  20   4   1         47.39         77.82        64.96 o                         
  21   4   1       1923.44       1848.63       106.42 o                         
  22   4   1       1445.53       1851.37       120.67 o                         
  23   4   1        288.71        281.47       144.22 o                         
  24   4   1       8701.68       8614.81       229.83 o                         
  25   4   1       1647.61       1942.22       140.24 o                         
  26   4   1        976.78        926.26       157.28 o                         
  27   4   1        279.97        507.32       129.99 o                         
  28   4   1        443.49        620.34       133.09 o                         
  29   4   1         54.65        541.40       168.68 o                         
  30   4   1        281.34        478.70       177.56 o                         
  31   4   1        323.93        564.81       186.53 o                         
  32   4   1         33.63        742.83       211.70 o                         
  33   4   1        104.66        433.95       197.36 o                         
  34   4   1        179.26        955.13       386.19 o                         
 -33   5   1       1651.10       1639.44       555.25 o                         
 -32   5   1        442.09        631.30       296.45 o                         
 -31   5   1       4540.35       4275.06       532.73 o                         
 -30   5   1        830.67        548.50       286.27 o                         
 -29   5   1       3977.45       4114.31       236.68 o                         
 -28   5   1       1227.61       1580.61       221.08 o                         
 -27   5   1       3714.06       3911.39       224.52 o                         
 -26   5   1       5381.06       4998.42       226.26 o                         
 -25   5   1        350.94        438.68       125.17 o                         
 -24   5   1       9524.37       9182.99       266.66 o                         
 -23   5   1       1969.50       1983.20       150.21 o                         
 -22   5   1       5231.74       5466.93       183.33 o                         
 -21   5   1       1476.36       1728.24       123.31 o                         
 -20   5   1       3110.07       3217.71       140.73 o                         
 -19   5   1       8208.38       8000.71       173.06 o                         
 -18   5   1       7288.88       6568.22       139.36 o                         
 -17   5   1      39080.12      37788.29       411.41 o                         
 -16   5   1        475.51        565.10        58.10 o                         
 -15   5   1      20598.76      20666.86       254.17 o                         
 -14   5   1       7919.27       7582.79       131.19 o                         
 -13   5   1       6141.47       6245.42       148.53 o                         
 -12   5   1       6717.70       6738.85       116.53 o                         
 -11   5   1          6.86         -1.23        33.46 o                         
 -10   5   1      14881.61      14835.41       183.82 o                         
  -9   5   1       2283.90       2442.34        82.06 o                         
  -8   5   1      31617.82      31082.79       321.55 o                         
  -7   5   1      27105.64      26832.13       283.48 o                         
  -6   5   1      22514.85      22296.90       243.02 o                         
  -5   5   1      51335.51      51575.10       495.97 o                         
  -4   5   1       1762.18       1909.72        63.49 o                         
  -3   5   1      16072.37      16243.10       190.07 o                         
  -2   5   1       8432.50       9231.93       128.22 o                         
  -1   5   1        241.90        201.30        40.51 o                         
   0   5   1        347.40        230.02        35.70 o                         
   1   5   1       4035.53       4608.24        86.41 o                         
   2   5   1      29545.90      30049.79       309.26 o                         
   3   5   1       6621.50       7202.53       110.15 o                         
   4   5   1      18310.68      18173.68       207.16 o                         
   5   5   1       3999.01       3305.70        74.65 o                         
   6   5   1      43384.80      43251.36       424.89 o                         
   7   5   1      39041.49      38986.47       389.92 o                         
   8   5   1      13560.40      13671.97       169.92 o                         
   9   5   1      44365.52      45074.06       445.27 o                         
  10   5   1        549.20        543.34        42.52 o                         
  11   5   1       6229.99       6243.58       123.09 o                         
  12   5   1        679.58        627.28        47.39 o                         
  13   5   1       9493.09       9638.33       156.66 o                         
  14   5   1       6851.07       6727.11       121.44 o                         
  15   5   1       1003.55       1093.40        63.48 o                         
  16   5   1      35833.57      33936.26       372.26 o                         
  17   5   1       7962.68       7032.16       145.49 o                         
  18   5   1      30912.96      28929.24       369.33 o                         
  19   5   1       6190.19       6200.47       173.86 o                         
  20   5   1       9935.14       9655.62       216.59 o                         
  21   5   1        219.53        254.69        84.63 o                         
  22   5   1       6035.37       5746.95       189.36 o                         
  23   5   1       4033.59       4400.94       182.14 o                         
  24   5   1        193.19        157.57       105.01 o                         
  25   5   1       7165.53       6923.66       265.66 o                         
  26   5   1       2500.92       2682.63       183.51 o                         
  27   5   1        892.43       1126.18       143.86 o                         
  28   5   1       5635.66       5774.38       263.19 o                         
  29   5   1        200.99        475.10       166.65 o                         
  30   5   1       4638.27       5269.05       325.04 o                         
  31   5   1        215.37        260.87       184.28 o                         
  32   5   1       4831.69       4967.66       434.72 o                         
  33   5   1       1936.37       1524.87       402.54 o                         
 -32   6   1         29.26         62.86       226.01 o                         
 -31   6   1          0.54        560.38       359.75 o                         
 -30   6   1       1317.03       1824.42       220.03 o                         
 -29   6   1       2026.76       2234.53       226.84 o                         
 -28   6   1        728.91        957.60       179.88 o                         
 -27   6   1       1857.44       1910.97       185.03 o                         
 -26   6   1       2674.59       2899.51       252.24 o                         
 -25   6   1         41.82        290.49       114.39 o                         
 -24   6   1       2206.62       2434.30       170.50 o                         
 -23   6   1        984.65       1398.95       137.62 o                         
 -22   6   1        423.65        610.04       112.81 o                         
 -21   6   1       1263.00       1384.47       129.02 o                         
 -20   6   1       3749.01       3925.71       159.13 o                         
 -19   6   1        902.35        919.60        97.48 o                         
 -18   6   1       1081.94       1198.78        97.26 o                         
 -17   6   1        606.76        822.11        74.98 o                         
 -16   6   1       2379.51       2309.71        89.70 o                         
 -15   6   1          5.51         94.60        48.39 o                         
 -14   6   1      10714.02      10630.86       166.44 o                         
 -13   6   1       1462.41       1502.49        69.99 o                         
 -12   6   1       6418.68       6182.16       117.89 o                         
 -11   6   1       3739.66       3706.90        90.50 o                         
 -10   6   1       2247.37       2449.71        94.60 o                         
  -9   6   1       7739.74       8390.79       131.44 o                         
  -8   6   1       2233.38       2616.19        75.02 o                         
  -7   6   1        896.43       1034.41        53.24 o                         
  -6   6   1       9350.09       9516.72       139.09 o                         
  -5   6   1        598.94        915.78        58.19 o                         
  -4   6   1      16164.28      16178.30       198.97 o                         
  -3   6   1       1148.45       1257.02        64.41 o                         
  -2   6   1        184.19        103.58        35.42 o                         
  -1   6   1       3570.71       3827.18        94.51 o                         
   0   6   1       4694.90       4745.64        94.67 o                         
   1   6   1       5860.70       6273.32       108.97 o                         
   2   6   1       2210.93       2589.02        74.58 o                         
   3   6   1      10185.37       9905.67       142.90 o                         
   4   6   1       2173.96       2153.39        70.49 o                         
   5   6   1       8044.52       7637.72       131.39 o                         
   6   6   1      12243.18      12282.96       164.03 o                         
   7   6   1        133.12        227.84        38.13 o                         
   8   6   1        117.90        311.29        52.29 o                         
   9   6   1       2478.59       2863.13        78.20 o                         
  10   6   1        229.73        288.49        40.04 o                         
  11   6   1        631.93        743.56        50.13 o                         
  12   6   1       3889.96       3704.25        92.74 o                         
  13   6   1       3387.55       3303.22        90.83 o                         
  14   6   1        363.23        323.65        49.00 o                         
  15   6   1       4208.36       3820.95       107.86 o                         
  16   6   1          4.56        184.04        60.84 o                         
  17   6   1        405.82        552.94        81.02 o                         
  18   6   1         64.37        331.89        77.75 o                         
  19   6   1       3055.26       3254.45       143.27 o                         
  20   6   1       1635.28       1694.15       119.84 o                         
  21   6   1        710.95        707.52        96.60 o                         
  22   6   1       2896.20       2921.59       173.21 o                         
  23   6   1        733.34        643.03       114.79 o                         
  24   6   1        201.72        282.55       107.37 o                         
  25   6   1        307.43        352.22       123.69 o                         
  26   6   1         31.46         21.89       126.53 o                         
  27   6   1       1488.14       1718.82       170.21 o                         
  28   6   1        782.91        890.66       156.42 o                         
  29   6   1       2402.29       2669.60       288.96 o                         
  30   6   1         22.59        751.57       256.79 o                         
  31   6   1        293.21       1205.92       288.05 o                         
  32   6   1        123.32        669.69       286.37 o                         
 -31   7   1       1742.22       1733.97       253.85 o                         
 -30   7   1        389.24        499.87       204.07 o                         
 -29   7   1       4891.37       4622.26       306.42 o                         
 -28   7   1        620.95        604.98       191.34 o                         
 -27   7   1        632.99        457.52       172.59 o                         
 -26   7   1        900.13        906.85       202.38 o                         
 -25   7   1        147.02        -18.53       134.36 o                         
 -24   7   1       2307.93       2747.79       219.37 o                         
 -23   7   1        334.78        197.59       110.07 o                         
 -22   7   1       6440.62       6473.27       237.02 o                         
 -21   7   1       3892.30       3773.45       192.43 o                         
 -20   7   1       5450.09       5113.43       203.89 o                         
 -19   7   1       3877.82       4085.40       183.52 o                         
 -18   7   1         57.74         52.93        74.62 o                         
 -17   7   1       3208.38       3409.98       173.09 o                         
 -16   7   1       1932.44       1743.94        99.61 o                         
 -15   7   1       1429.97       1404.34        96.70 o                         
 -14   7   1        778.10       1004.21        76.35 o                         
 -13   7   1       5909.10       5981.43       144.19 o                         
 -12   7   1      20192.91      19693.71       289.54 o                         
 -11   7   1       3297.28       3320.98        95.20 o                         
 -10   7   1      14444.05      14412.96       196.33 o                         
  -9   7   1      10468.58       9637.87       150.35 o                         
  -8   7   1      11940.22      11493.79       165.49 o                         
  -7   7   1      18714.46      18721.05       229.78 o                         
  -6   7   1      17553.34      17152.64       216.36 o                         
  -5   7   1      40034.09      39275.61       436.50 o                         
  -4   7   1       1488.14       1841.71        72.23 o                         
  -3   7   1      11422.82      11611.84       166.04 o                         
  -2   7   1        237.15        304.54        44.01 o                         
  -1   7   1       2405.57       2303.19        79.83 o                         
   0   7   1       1943.37       1807.55        72.15 o                         
   1   7   1       3881.33       3949.04        93.97 o                         
   2   7   1       7386.88       6858.62       122.21 o                         
   3   7   1        503.96        583.47        49.54 o                         
   4   7   1      16120.28      15651.76       202.19 o                         
   5   7   1       3771.08       4146.57        97.08 o                         
   6   7   1      21945.53      20972.83       268.91 o                         
   7   7   1      13107.77      13376.91       182.58 o                         
   8   7   1      11968.96      11592.53       165.97 o                         
   9   7   1       3777.94       3774.19        94.03 o                         
  10   7   1       5422.21       5109.92       108.14 o                         
  11   7   1      12268.11      12221.01       177.39 o                         
  12   7   1       1209.37       1176.72        75.77 o                         
  13   7   1        800.26       1011.15       111.49 o                         
  14   7   1       6704.46       6743.82       200.57 o                         
  15   7   1        666.53        711.98        78.89 o                         
  16   7   1      12379.96      12053.71       236.78 o                         
  17   7   1        161.27        161.67        79.61 o                         
  18   7   1      10666.48      10453.33       260.09 o                         
  19   7   1        291.59        195.21        85.78 o                         
  20   7   1       3031.82       3372.80       165.92 o                         
  21   7   1       6530.90       6838.00       252.32 o                         
  22   7   1        785.76        690.42       120.04 o                         
  23   7   1       5176.35       5718.79       301.92 o                         
  24   7   1        109.84        -45.79       106.44 o                         
  25   7   1       1074.59       1283.48       157.42 o                         
  26   7   1         22.50       -126.22       126.22 o                         
  27   7   1       1565.25       1503.14       248.99 o                         
  28   7   1       4001.55       3691.31       311.45 o                         
  29   7   1         18.34        231.27       161.10 o                         
  30   7   1       5659.58       5592.44       340.93 o                         
  31   7   1        983.68        879.21       293.50 o                         
 -30   8   1        907.06        925.13       267.51 o                         
 -29   8   1         28.74         -3.17       161.93 o                         
 -28   8   1        576.71        357.28       230.19 o                         
 -27   8   1        532.23        406.42       202.00 o                         
 -26   8   1        175.57        244.61       202.16 o                         
 -25   8   1       3507.72       3957.09       337.87 o                         
 -24   8   1        276.57        467.72       221.03 o                         
 -23   8   1        807.99        971.03       198.45 o                         
 -22   8   1       1824.45       2111.51       192.87 o                         
 -21   8   1       1060.70       1123.36       207.54 o                         
 -20   8   1       3744.53       3596.28       187.60 o                         
 -19   8   1        697.98        853.53       130.53 o                         
 -18   8   1       2972.65       3264.54       212.76 o                         
 -17   8   1        248.53        127.67        94.56 o                         
 -16   8   1      10933.11      10341.65       226.09 o                         
 -15   8   1       4444.18       4204.13       160.83 o                         
 -14   8   1       8233.89       7740.07       168.80 o                         
 -13   8   1       2127.73       2344.42       105.34 o                         
 -12   8   1        758.02        988.93        76.18 o                         
 -11   8   1       1046.55       1046.23        75.83 o                         
 -10   8   1          4.41        123.86        48.60 o                         
  -9   8   1       3133.45       3351.39        98.63 o                         
  -8   8   1       9833.12       9677.33       158.82 o                         
  -7   8   1       1097.65       1128.02        66.50 o                         
  -6   8   1       8260.69       8492.83       148.27 o                         
  -5   8   1       2025.36       2690.15        91.73 o                         
  -4   8   1         50.23         78.94        54.19 o                         
  -3   8   1       5394.15       5362.89       117.13 o                         
  -2   8   1       5660.75       5459.75       117.53 o                         
  -1   8   1         32.48        -38.94        40.21 o                         
   0   8   1         45.04        -21.28        42.51 o                         
   1   8   1        524.82        382.31        51.97 o                         
   2   8   1       1546.95       1558.83        92.36 o                         
   3   8   1        888.33       1043.58        76.55 o                         
   4   8   1       1281.06       1452.18        71.51 o                         
   5   8   1       2366.71       2395.08        88.35 o                         
   6   8   1       8185.36       8179.15       145.01 o                         
   7   8   1       5837.92       5737.13       120.30 o                         
   8   8   1       3509.62       3353.97        97.48 o                         
   9   8   1       7882.73       7828.62       142.99 o                         
  10   8   1       1120.83       1102.13        81.59 o                         
  11   8   1          9.48         35.40        65.13 o                         
  12   8   1         69.51        -41.63        54.69 o                         
  13   8   1       3511.04       3362.15       121.22 o                         
  14   8   1         15.31        278.25        97.58 o                         
  15   8   1       7398.63       6897.08       186.65 o                         
  16   8   1          1.21        144.83        78.78 o                         
  17   8   1      11346.92      10861.69       242.61 o                         
  18   8   1       1816.60       1599.72       126.01 o                         
  19   8   1       2344.01       2609.94       163.81 o                         
  20   8   1        741.42       1260.57       132.30 o                         
  21   8   1       6641.09       6645.59       248.15 o                         
  22   8   1       1309.14       1479.01       153.42 o                         
  23   8   1       2034.52       2110.97       206.20 o                         
  24   8   1       1479.03       1548.44       318.14 o                         
  25   8   1       1404.53       1346.56       194.54 o                         
  26   8   1        390.12        233.10       159.82 o                         
  27   8   1        777.66        942.45       190.48 o                         
  28   8   1        449.75        501.58       176.90 o                         
  29   8   1       1752.81       1909.36       239.97 o                         
  30   8   1         74.51        707.62       333.01 o                         
 -28   9   1         96.08        206.92       166.93 o                         
 -27   9   1        740.81        297.48       215.31 o                         
 -26   9   1       1880.43       2312.94       245.28 o                         
 -25   9   1        281.51        502.79       173.63 o                         
 -24   9   1       4851.97       4823.60       303.69 o                         
 -23   9   1        507.13        358.33       157.93 o                         
 -22   9   1       2075.11       2282.46       209.94 o                         
 -21   9   1       1380.53       1315.10       178.53 o                         
 -20   9   1       2078.89       2392.44       200.14 o                         
 -19   9   1       1581.05       1386.20       192.66 o                         
 -18   9   1       3041.92       3516.06       225.62 o                         
 -17   9   1       3610.30       3470.74       211.67 o                         
 -16   9   1        151.51        310.10       164.60 o                         
 -15   9   1        347.63        276.08       104.73 o                         
 -14   9   1       3008.62       3016.65       135.40 o                         
 -13   9   1        813.16        945.31        80.91 o                         
 -12   9   1       9138.58       8540.30       179.58 o                         
 -11   9   1       1482.85       1395.68        88.17 o                         
 -10   9   1      20898.81      21919.31       306.52 o                         
  -9   9   1         55.15        229.14        62.01 o                         
  -8   9   1      22728.84      22579.31       290.35 o                         
  -7   9   1       3031.71       3154.46       105.15 o                         
  -6   9   1       3121.06       3206.67       106.75 o                         
  -5   9   1       2672.08       3254.84       233.70 o                         
  -4   9   1        879.43        945.24        69.07 o                         
  -3   9   1       9062.21       8832.80       160.17 o                         
  -2   9   1         16.25         46.55        54.14 o                         
  -1   9   1      12876.28      12862.79       197.61 o                         
   0   9   1       9674.07       9316.41       164.20 o                         
   1   9   1        113.81        101.49        55.35 o                         
   2   9   1      19867.54      19166.01       254.23 o                         
   3   9   1        883.73       1002.88       102.13 o                         
   4   9   1       9639.17       9250.08       163.62 o                         
   5   9   1        110.91        262.05        54.19 o                         
   6   9   1      12597.97      12529.06       214.93 o                         
   7   9   1       3165.04       3350.80       120.75 o                         
   8   9   1         21.89        193.50        60.94 o                         
   9   9   1      14507.27      14182.87       232.34 o                         
  10   9   1       2287.37       2419.51       107.46 o                         
  11   9   1      10430.77      10125.04       201.72 o                         
  12   9   1       6012.00       5773.99       151.29 o                         
  13   9   1       5050.98       4898.03       163.27 o                         
  14   9   1       6359.31       6627.53       186.97 o                         
  15   9   1       1604.69       1707.56       117.86 o                         
  16   9   1       2537.96       2707.00       146.87 o                         
  17   9   1        828.87       1154.47       251.27 o                         
  18   9   1        831.13        880.47       125.33 o                         
  19   9   1       3796.81       3636.79       208.70 o                         
  20   9   1       2218.59       2156.98       189.87 o                         
  21   9   1       3664.16       3751.75       247.19 o                         
  22   9   1        377.68        472.39       152.38 o                         
  23   9   1       3927.96       3980.28       266.49 o                         
  24   9   1        237.85        240.71       156.57 o                         
  25   9   1       4225.46       3997.28       281.28 o                         
  26   9   1        290.08        435.03       182.16 o                         
  27   9   1       1019.54       1066.58       208.27 o                         
  28   9   1        899.22       1126.81       220.18 o                         
 -27  10   1       1323.06        962.04       319.38 o                         
 -26  10   1         97.16        158.37       232.74 o                         
 -25  10   1        875.06       1273.12       214.91 o                         
 -24  10   1          1.17        275.88       201.07 o                         
 -23  10   1       1393.03       1856.42       239.38 o                         
 -22  10   1       1519.54       1489.74       207.64 o                         
 -21  10   1       2270.86       2728.13       230.19 o                         
 -20  10   1       2288.39       2562.49       219.93 o                         
 -19  10   1       2391.39       2033.00       197.70 o                         
 -18  10   1       4454.30       4600.89       255.94 o                         
 -17  10   1        780.56        762.05       144.25 o                         
 -16  10   1        868.27        761.10       156.85 o                         
 -15  10   1          7.95         98.08       111.32 o                         
 -14  10   1        545.84        591.57       130.10 o                         
 -13  10   1       5038.24       5581.81       246.31 o                         
 -12  10   1        621.65        803.39        83.43 o                         
 -11  10   1       7927.87       7324.79       173.67 o                         
 -10  10   1         24.06        413.37        71.50 o                         
  -9  10   1       9911.78       9490.31       192.77 o                         
  -8  10   1       4359.40       4183.35       138.81 o                         
  -7  10   1       8434.86       8153.71       175.82 o                         
  -6  10   1       8570.98       8299.74       178.36 o                         
  -5  10   1       7630.58       7166.50       162.58 o                         
  -4  10   1       3543.30       3451.84       119.55 o                         
  -3  10   1        290.54        213.78        59.08 o                         
  -2  10   1       3216.77       3321.45       117.39 o                         
  -1  10   1        361.22        292.13        61.90 o                         
   0  10   1       3869.23       3889.87       124.51 o                         
   1  10   1      11302.45      10791.03       188.94 o                         
   2  10   1        239.99        331.60        66.87 o                         
   3  10   1       7268.84       6980.47       151.38 o                         
   4  10   1          4.65        -36.67        53.35 o                         
   5  10   1      11931.40      11938.29       218.45 o                         
   6  10   1       2970.12       3226.50       126.32 o                         
   7  10   1       4281.04       4285.28       140.37 o                         
   8  10   1       2117.30       2291.09       141.12 o                         
   9  10   1       2130.64       2692.78       118.97 o                         
  10  10   1       7536.13       7081.54       202.70 o                         
  11  10   1        851.85        812.92        84.11 o                         
  12  10   1       1450.60       1352.55       144.13 o                         
  13  10   1       3322.47       3307.51       149.53 o                         
  14  10   1        831.45        764.19       107.10 o                         
  15  10   1       1832.15       1869.58       150.07 o                         
  16  10   1         39.38        407.46       131.11 o                         
  17  10   1       2241.81       2329.74       306.84 o                         
  18  10   1       1067.78       1040.46       164.66 o                         
  19  10   1       3781.18       3416.65       240.54 o                         
  20  10   1       3141.96       2959.77       231.82 o                         
  21  10   1       1683.84       1769.82       200.19 o                         
  22  10   1       1231.62       1245.25       319.26 o                         
  23  10   1        139.70        533.46       169.22 o                         
  24  10   1        638.66        643.34       280.53 o                         
  25  10   1         29.21        851.26       199.77 o                         
  26  10   1        303.99         45.57       156.29 o                         
  27  10   1        758.10        950.35       342.75 o                         
 -25  11   1        285.90         23.69       412.86 o                         
 -24  11   1       4347.14       4035.12       394.65 o                         
 -23  11   1         25.67        490.42       211.94 o                         
 -22  11   1       3615.37       4147.66       385.09 o                         
 -21  11   1        977.86       1419.39       207.89 o                         
 -20  11   1        416.33        623.69       168.13 o                         
 -19  11   1       1528.73       1817.43       209.42 o                         
 -18  11   1         32.64        -37.50       136.76 o                         
 -17  11   1       2220.10       2279.87       243.71 o                         
 -16  11   1         47.05       -121.99       121.99 o                         
 -15  11   1       2897.01       3204.95       220.69 o                         
 -14  11   1       2496.02       2506.99       192.90 o                         
 -13  11   1        429.79        779.85       140.69 o                         
 -12  11   1       4661.88       4921.01       242.20 o                         
 -11  11   1        518.24        759.09       136.75 o                         
 -10  11   1       5505.50       5365.19       180.95 o                         
  -9  11   1         69.92        142.37        77.81 o                         
  -8  11   1       4319.74       4468.02       151.05 o                         
  -7  11   1        772.45        888.57        88.40 o                         
  -6  11   1        270.58        297.79        72.52 o                         
  -5  11   1       2577.33       2707.68       140.67 o                         
  -4  11   1        265.75        252.70        73.69 o                         
  -3  11   1       5679.47       5519.78       168.23 o                         
  -2  11   1       2814.84       2865.83       115.27 o                         
  -1  11   1       3891.09       4017.85       139.15 o                         
   0  11   1       4923.42       4854.96       170.75 o                         
   1  11   1       2104.77       2084.45       104.49 o                         
   2  11   1       6117.09       5812.76       160.62 o                         
   3  11   1         96.77        165.66        66.89 o                         
   4  11   1       3689.95       3702.81       142.48 o                         
   5  11   1        239.95        198.43        69.01 o                         
   6  11   1       3525.92       3469.07       150.53 o                         
   7  11   1       1889.43       1831.32       115.08 o                         
   8  11   1        940.27       1116.16        91.64 o                         
   9  11   1       5009.11       4951.12       156.75 o                         
  10  11   1       1327.34       1129.98        95.47 o                         
  11  11   1       2655.25       2811.05       143.73 o                         
  12  11   1        761.50       1078.37       128.11 o                         
  13  11   1       7884.96       7551.38       294.59 o                         
  14  11   1       3675.12       3525.15       283.34 o                         
  15  11   1       2572.21       2534.57       210.39 o                         
  16  11   1       2484.03       2677.69       244.65 o                         
  17  11   1        230.65        212.18       129.22 o                         
  18  11   1        820.28        840.30       170.25 o                         
  19  11   1        147.67        -42.06       147.85 o                         
  20  11   1        325.26        649.32       169.80 o                         
  21  11   1       2064.25       2212.41       234.39 o                         
  22  11   1         20.66        -80.56       151.34 o                         
  23  11   1       4586.96       4155.27       301.49 o                         
  24  11   1          0.85        -82.68       158.97 o                         
  25  11   1       3390.53       3721.59       395.09 o                         
 -23  12   1       3615.04       4065.88       677.71 o                         
 -22  12   1        405.32        695.84       197.56 o                         
 -21  12   1       3211.58       3040.74       269.80 o                         
 -20  12   1       1097.07       1592.39       217.21 o                         
 -19  12   1       1311.92       1466.70       278.22 o                         
 -18  12   1       2389.70       2288.47       229.14 o                         
 -17  12   1         16.59        -81.69       139.64 o                         
 -16  12   1        448.19        525.91       157.35 o                         
 -15  12   1         13.79       -105.22       304.14 o                         
 -14  12   1         85.68          2.93       125.61 o                         
 -13  12   1       3228.86       3660.17       236.67 o                         
 -12  12   1       1223.22       1287.11       162.25 o                         
 -11  12   1      14295.56      14117.08       391.17 o                         
 -10  12   1       1408.40       1261.92       154.82 o                         
  -9  12   1       5151.76       5034.45       221.20 o                         
  -8  12   1         13.08         11.33        80.86 o                         
  -7  12   1       8884.11       9088.51       230.39 o                         
  -6  12   1        526.24        554.74       107.94 o                         
  -5  12   1        429.68        452.61        83.21 o                         
  -4  12   1       2626.29       2838.66       135.13 o                         
  -3  12   1        886.38        939.87        92.21 o                         
  -2  12   1       3180.95       3263.16       140.75 o                         
  -1  12   1       2305.60       2586.24       127.06 o                         
   0  12   1       1457.51       1496.63       135.98 o                         
   1  12   1       4243.41       4540.71       164.32 o                         
   2  12   1        148.87        121.61        83.06 o                         
   3  12   1       6027.42       5769.80       172.25 o                         
   4  12   1         34.64        101.74        70.69 o                         
   5  12   1       6385.40       5765.96       187.61 o                         
   6  12   1       1357.05       1371.22       105.22 o                         
   7  12   1        309.27        334.03        79.44 o                         
   8  12   1       3483.77       3385.67       159.52 o                         
   9  12   1          6.95         73.24        87.53 o                         
  10  12   1       6724.51       6631.69       247.03 o                         
  11  12   1         47.89        107.48       118.47 o                         
  12  12   1       5771.95       6424.49       291.37 o                         
  13  12   1       3439.19       3430.72       280.53 o                         
  14  12   1        585.26        763.86       153.19 o                         
  15  12   1       3234.35       2967.18       229.73 o                         
  16  12   1        479.68        451.36       165.84 o                         
  17  12   1       2349.28       2726.38       233.16 o                         
  18  12   1         34.21        -95.40       139.40 o                         
  19  12   1       1105.09       1139.51       192.14 o                         
  20  12   1       1788.25       1441.35       205.88 o                         
  21  12   1        175.18        153.05       238.93 o                         
  22  12   1       3932.79       3811.78       307.61 o                         
  23  12   1         17.37        229.80       366.12 o                         
 -20  13   1         10.04       -245.56       245.56 o                         
 -19  13   1        333.16        383.11       250.17 o                         
 -18  13   1       1023.10       1093.74       251.86 o                         
 -17  13   1       1347.06       1356.12       237.80 o                         
 -16  13   1        419.66        606.35       173.11 o                         
 -15  13   1       4460.45       4726.13       285.08 o                         
 -14  13   1        132.05        308.91       149.78 o                         
 -13  13   1       2096.90       2014.70       200.32 o                         
 -12  13   1        477.03        642.03       154.31 o                         
 -11  13   1         14.49          9.43       125.30 o                         
 -10  13   1        547.88        464.86       145.18 o                         
  -9  13   1         65.02        259.66       131.27 o                         
  -8  13   1        262.56        232.13       109.57 o                         
  -7  13   1        282.22        215.07       121.01 o                         
  -6  13   1        228.08        163.55        90.09 o                         
  -5  13   1       1432.07       1326.74       124.97 o                         
  -4  13   1          3.91        -72.86        79.84 o                         
  -3  13   1       4386.36       4475.40       259.73 o                         
  -2  13   1        827.82       1136.41       155.32 o                         
  -1  13   1       1148.86       1310.37       148.76 o                         
   0  13   1         92.82         94.77        82.97 o                         
   1  13   1        834.29       1207.36       137.32 o                         
   2  13   1        866.20        677.77       105.02 o                         
   3  13   1         43.44        164.71        92.84 o                         
   4  13   1       2844.62       3046.80       210.18 o                         
   5  13   1       2350.17       2349.04       162.65 o                         
   6  13   1         66.00         73.40        91.61 o                         
   7  13   1       1472.62       1563.35       144.45 o                         
   8  13   1        112.84        203.57       149.54 o                         
   9  13   1        344.52        223.58       134.92 o                         
  10  13   1          1.38        -65.98       119.07 o                         
  11  13   1       6213.38       6144.69       395.66 o                         
  12  13   1       1429.27       1646.77       192.74 o                         
  13  13   1        861.70       1279.18       235.55 o                         
  14  13   1       1382.28       1593.46       190.26 o                         
  15  13   1          7.42        282.37       145.62 o                         
  16  13   1       1041.05       1624.01       199.72 o                         
  17  13   1        118.57        196.82       157.41 o                         
  18  13   1        778.99        530.38       176.85 o                         
  19  13   1         42.84         50.37       157.38 o                         
  20  13   1        715.29        812.95       407.02 o                         
 -17  14   1         56.12        120.74       323.28 o                         
 -16  14   1       3299.57       3120.66       332.94 o                         
 -15  14   1       2866.12       3018.30       259.16 o                         
 -14  14   1       2165.74       2271.64       231.85 o                         
 -13  14   1       2220.43       1769.23       231.84 o                         
 -12  14   1         64.51        213.25       147.55 o                         
 -11  14   1       1467.35       1136.10       178.61 o                         
 -10  14   1       1058.16       1126.80       176.59 o                         
  -9  14   1       5923.56       5321.60       344.33 o                         
  -8  14   1        836.39        925.96       158.74 o                         
  -7  14   1       3427.38       3631.13       274.67 o                         
  -6  14   1       3678.02       2897.02       303.57 o                         
  -5  14   1        275.38        300.70       192.06 o                         
  -4  14   1       3718.32       3777.41       240.61 o                         
  -3  14   1        182.34        296.54       113.58 o                         
  -2  14   1       3843.75       4048.64       214.41 o                         
  -1  14   1       1787.79       1832.66       198.34 o                         
   0  14   1       4802.15       4811.41       259.69 o                         
   1  14   1       4702.77       4540.21       314.01 o                         
   2  14   1        945.34        813.00       141.53 o                         
   3  14   1       1803.38       1881.60       216.33 o                         
   4  14   1        415.06        341.17       127.28 o                         
   5  14   1       2492.99       2513.97       180.60 o                         
   6  14   1       1644.22       1199.06       165.39 o                         
   7  14   1        493.39        637.93       143.69 o                         
   8  14   1       5417.36       5304.41       275.67 o                         
   9  14   1          4.26        -62.31       128.41 o                         
  10  14   1       5242.12       5163.21       292.54 o                         
  11  14   1        324.07        413.18       156.29 o                         
  12  14   1       2180.27       2096.88       225.28 o                         
  13  14   1        220.97        327.85       158.50 o                         
  14  14   1       1501.37       1443.19       198.40 o                         
  15  14   1       4493.64       4048.15       294.57 o                         
  16  14   1        409.39        439.34       212.80 o                         
  17  14   1       2904.29       2932.47       498.55 o                         
 -12  15   1        119.10        370.02       327.17 o                         
 -11  15   1        254.89        570.84       198.70 o                         
 -10  15   1        217.03        165.48       172.12 o                         
  -9  15   1        290.58        314.31       158.21 o                         
  -8  15   1        545.15        548.04       187.01 o                         
  -7  15   1       1243.12       1486.89       281.80 o                         
  -6  15   1          4.72       -100.19       177.22 o                         
  -5  15   1       1596.28       1459.02       213.39 o                         
  -4  15   1         70.12        227.02       161.63 o                         
  -3  15   1       3589.64       3970.24       298.31 o                         
  -2  15   1         86.77        229.65       154.20 o                         
  -1  15   1       3083.53       2456.69       251.90 o                         
   0  15   1        167.47        -24.06       121.37 o                         
   1  15   1          4.32        114.40       124.71 o                         
   2  15   1       1195.89       1108.80       205.91 o                         
   3  15   1          9.46        -24.41       160.41 o                         
   4  15   1       1615.54       1658.63       214.97 o                         
   5  15   1        106.04        348.86       270.70 o                         
   6  15   1       1967.44       2285.00       305.11 o                         
   7  15   1        396.45        486.36       237.59 o                         
   8  15   1        313.69        488.61       352.49 o                         
   9  15   1       2275.86       2323.86       587.93 o                         
  10  15   1         30.73         16.18       187.22 o                         
  11  15   1        210.80        260.96       224.41 o                         
  12  15   1        204.07        268.75       334.96 o                         
 -35   0   2        231.85        -58.42       292.12 o                         
 -34   0   2       6776.67       7411.21       798.45 o                         
 -33   0   2        255.02        447.91       338.86 o                         
 -32   0   2       5139.34       5175.15       440.55 o                         
 -31   0   2       2806.67       2917.04       364.91 o                         
 -30   0   2        983.75       1471.98       232.57 o                         
 -29   0   2       5526.08       5691.31       396.20 o                         
 -28   0   2          8.01        134.38       154.19 o                         
 -27   0   2       2919.20       3116.72       258.52 o                         
 -26   0   2        250.51        343.23       150.55 o                         
 -25   0   2      16486.17      15603.27       383.38 o                         
 -24   0   2       3552.57       3620.18       185.89 o                         
 -23   0   2       1423.84       1602.20       135.90 o                         
 -22   0   2      17468.38      15855.23       336.05 o                         
 -21   0   2       4966.72       4122.01       171.56 o                         
 -20   0   2       7254.70       6856.32       198.30 o                         
 -19   0   2       1761.83       2157.19       168.09 o                         
 -18   0   2      37116.02      36258.34       551.68 o                         
 -17   0   2      18847.76      18321.63       323.27 o                         
 -16   0   2       2152.18       2050.75       121.37 o                         
 -15   0   2      13256.14      12410.65       231.94 o                         
 -14   0   2       3201.34       3269.63       158.53 o                         
 -13   0   2      14244.49      13705.08       234.91 o                         
 -12   0   2         43.98        241.18       147.73 o                         
 -11   0   2      52316.97      54651.27       722.79 o                         
 -10   0   2      12648.51      12738.10       208.30 o                         
  -9   0   2      10937.35      10982.37       181.68 o                         
  -8   0   2      10874.26      10118.38       164.15 o                         
  -7   0   2       3066.96       3241.60        77.18 o                         
  -6   0   2      16457.93      15108.43       217.94 o                         
  -5   0   2      14963.14      15191.55       213.08 o                         
  -4   0   2      82063.56      87039.91      1077.15 o                         
  -3   0   2      20385.79      20302.39       317.07 o                         
  -2   0   2      77427.55      79029.93       796.72 o                         
  -1   0   2     235346.14     137702.47      9619.42 o                         
   1   0   2     291575.06     278466.72      8417.82 o                         
   2   0   2      28568.47      28468.58       292.76 o                         
   3   0   2       6937.42       6754.33       116.39 o                         
   4   0   2      30818.68      31081.45       356.86 o                         
   5   0   2      21524.82      20854.94       251.87 o                         
   6   0   2     107469.95     107570.95      1341.39 o                         
   7   0   2      10653.90      10729.65       168.42 o                         
   8   0   2      58713.70      56997.48       735.28 o                         
   9   0   2        741.85       1225.84        58.07 o                         
  10   0   2       7247.60       6638.86       132.75 o                         
  11   0   2      99736.65      98466.58      1254.51 o                         
  12   0   2         27.88        220.24        46.72 o                         
  13   0   2      69425.16      68948.84       911.23 o                         
  14   0   2       3627.97       4397.31       122.56 o                         
  15   0   2      52104.73      49045.85      1071.31 o                         
  16   0   2       2544.76       3066.28       164.16 o                         
  17   0   2       1053.99       1344.28        93.26 o                         
  18   0   2       1639.74       1628.50       104.14 o                         
  19   0   2       2362.88       2346.49       145.04 o                         
  20   0   2      10111.76       9962.76       239.52 o                         
  21   0   2       3265.97       3360.14       155.78 o                         
  22   0   2      19577.09      18429.00       365.14 o                         
  23   0   2      12545.88      12346.24       318.19 o                         
  24   0   2       1643.73       1841.74       184.98 o                         
  25   0   2      12199.29      11815.37       386.31 o                         
  26   0   2       1238.20       1404.24       217.15 o                         
  27   0   2       5516.90       5497.61       318.52 o                         
  28   0   2        133.72        123.96       170.00 o                         
  29   0   2       2503.51       2286.91       253.85 o                         
  30   0   2        367.78        585.32       197.47 o                         
  31   0   2       2715.53       2745.43       369.99 o                         
  32   0   2        307.28        784.58       273.24 o                         
  33   0   2        205.08        284.33       327.17 o                         
  34   0   2       3784.77       4050.30       681.61 o                         
  35   0   2       2772.41       3209.01       576.44 o                         
 -35   1   2        109.83        398.06       246.20 o                         
 -34   1   2         40.30       -138.59       189.57 o                         
 -33   1   2        203.62        759.06       236.96 o                         
 -32   1   2         37.56        379.61       202.39 o                         
 -31   1   2        243.91       1578.59       203.57 o                         
 -30   1   2         78.77         60.19       159.12 o                         
 -29   1   2       1636.71       1630.41       171.29 o                         
 -28   1   2        172.75        341.58       118.88 o                         
 -27   1   2        706.22       1133.30       133.38 o                         
 -26   1   2        116.10        418.86        95.01 o                         
 -25   1   2          1.95         87.37       108.71 o                         
 -24   1   2        455.92        842.29        93.25 o                         
 -23   1   2       1917.58       1832.05        98.50 o                         
 -22   1   2         74.31        212.08        63.46 o                         
 -21   1   2       3671.46       3244.02       111.45 o                         
 -20   1   2       2158.43       2213.64        91.50 o                         
 -19   1   2        344.20        556.17        58.82 o                         
 -18   1   2        426.10        768.46        59.41 o                         
 -17   1   2       2497.06       2732.52        85.75 o                         
 -16   1   2         26.72        -16.50        36.23 o                         
 -15   1   2       1188.28       1354.61        60.81 o                         
 -14   1   2       1192.72       1259.18        56.64 o                         
 -13   1   2       5908.69       6421.02       103.56 o                         
 -12   1   2       6613.56       7747.48       112.86 o                         
 -11   1   2       1521.64       1875.06        61.16 o                         
 -10   1   2       1345.74       1780.18        52.10 o                         
  -9   1   2       9781.45      10385.62       124.18 o                         
  -8   1   2      19570.27      21168.56       213.01 o                         
  -7   1   2       1318.36       1530.54        41.02 o                         
  -6   1   2      85809.89      90006.11       796.38 o                         
  -5   1   2       9352.97      10232.53       109.45 o                         
  -4   1   2       9614.25      11042.07        99.68 o                         
  -3   1   2       1057.75       1173.33        25.15 o                         
  -2   1   2      23079.15      24648.06       175.37 o                         
  -1   1   2      20220.62      21933.05       151.00 o                         
   0   1   2      14507.31      15654.05       114.05 o                         
   1   1   2      47175.54      50668.89       337.80 o                         
   2   1   2      45196.33      47627.89       376.54 o                         
   3   1   2      17280.72      17113.93       174.87 o                         
   4   1   2       3548.26       3181.38        38.54 o                         
   5   1   2      46129.86      46852.99       377.11 o                         
   6   1   2       4155.55       4251.88        68.64 o                         
   7   1   2      10177.53      10716.55       110.92 o                         
   8   1   2      12485.45      12519.86       138.94 o                         
   9   1   2       6856.82       7379.14       126.79 o                         
  10   1   2       6861.00       6831.21        96.35 o                         
  11   1   2        660.30       1065.10        44.57 o                         
  12   1   2       8782.07       8772.74       121.03 o                         
  13   1   2       1566.29       1616.16        57.30 o                         
  14   1   2       7592.70       7318.75       114.61 o                         
  15   1   2       2745.65       3245.37        80.87 o                         
  16   1   2       1233.69       1320.62        61.74 o                         
  17   1   2       3922.03       3941.72        97.09 o                         
  18   1   2       4890.02       5003.65       109.85 o                         
  19   1   2        330.09        237.39        51.98 o                         
  20   1   2       3584.27       4156.53       324.21 o                         
  21   1   2       1728.32       1824.75        87.67 o                         
  22   1   2      11031.75      10727.54       208.18 o                         
  23   1   2       1519.92       1500.05       102.40 o                         
  24   1   2        301.43        883.60       107.45 o                         
  25   1   2         82.39        333.32       103.38 o                         
  26   1   2         72.02        593.80       112.80 o                         
  27   1   2        206.90        571.70       116.60 o                         
  28   1   2       1629.86       1510.50       154.83 o                         
  29   1   2        261.42        518.08       137.05 o                         
  30   1   2         41.22        179.95       171.30 o                         
  31   1   2          2.34        565.97       160.71 o                         
  32   1   2        751.99        652.39       203.51 o                         
  33   1   2         42.92        -22.62       169.37 o                         
  34   1   2         46.97        778.16       262.92 o                         
  35   1   2        194.17        524.64       256.09 o                         
 -34   2   2       4077.03       4632.45       381.45 o                         
 -33   2   2       1494.06       1381.51       240.58 o                         
 -32   2   2       3345.92       4155.29       311.72 o                         
 -31   2   2        240.35        529.36       176.55 o                         
 -30   2   2       7942.18       7961.64       367.64 o                         
 -29   2   2       7443.43       7608.08       345.80 o                         
 -28   2   2        925.53        880.76       178.72 o                         
 -27   2   2       7657.69       7401.15       215.45 o                         
 -26   2   2        326.34        459.82        94.50 o                         
 -25   2   2       1031.84       1235.09       109.54 o                         
 -24   2   2       3939.91       3808.02       148.53 o                         
 -23   2   2       6590.93       6280.45       174.14 o                         
 -22   2   2      11003.98      10677.44       189.55 o                         
 -21   2   2       1328.09       1566.40        86.20 o                         
 -20   2   2      19330.80      18730.87       253.13 o                         
 -19   2   2       6881.32       6522.77       149.77 o                         
 -18   2   2       5169.40       5123.68       115.58 o                         
 -17   2   2       6452.27       6269.13       171.20 o                         
 -16   2   2       6241.63       5668.95       109.24 o                         
 -15   2   2      38243.12      36826.63       379.64 o                         
 -14   2   2          3.98         47.57        34.44 o                         
 -13   2   2      32378.27      31420.46       323.23 o                         
 -12   2   2         21.84        -25.26        29.54 o                         
 -11   2   2      38554.39      39500.44       384.91 o                         
 -10   2   2       9615.39       9235.55       249.84 o                         
  -9   2   2         41.41         78.48        25.91 o                         
  -8   2   2       1043.05       1007.17        38.91 o                         
  -7   2   2        863.20        890.53        61.84 o                         
  -6   2   2       1722.21       1515.52        41.20 o                         
  -5   2   2         34.89         25.28        18.92 o                         
  -4   2   2       3016.86       2811.66        43.90 o                         
  -3   2   2      52538.93      55677.14       446.08 o                         
  -2   2   2       3142.45       3569.13        50.10 o                         
  -1   2   2     101790.60     111442.06       873.28 o                         
   0   2   2        826.31        963.26        29.08 o                         
   1   2   2       1221.38       1368.07        32.51 o                         
   2   2   2       3246.63       3257.33        44.18 o                         
   3   2   2      79505.38      84949.83       750.72 o                         
   4   2   2      48326.16      51004.70       410.43 o                         
   5   2   2         55.62         13.57        14.81 o                         
   6   2   2      24391.53      25667.11       400.23 o                         
   7   2   2      12066.74      13123.61       133.05 o                         
   8   2   2      14224.55      14873.85       162.60 o                         
   9   2   2       1554.96       1399.89        62.46 o                         
  10   2   2      21369.94      22260.56       232.85 o                         
  11   2   2      23522.68      22203.30       236.55 o                         
  12   2   2       1749.13       1465.02        54.28 o                         
  13   2   2      30950.13      29567.04       337.08 o                         
  14   2   2        906.67       1105.92        52.65 o                         
  15   2   2      20297.09      19778.71       231.57 o                         
  16   2   2        991.66       1172.73        59.80 o                         
  17   2   2      15452.71      14479.99       194.90 o                         
  18   2   2      11002.67      10470.30       163.11 o                         
  19   2   2        853.29        818.18        63.25 o                         
  20   2   2      20726.97      19717.30       299.82 o                         
  21   2   2       1755.18       1970.48       134.62 o                         
  22   2   2       7905.99       8532.63       192.65 o                         
  23   2   2       5908.49       6108.18       172.84 o                         
  24   2   2         45.19        165.22        79.74 o                         
  25   2   2       9206.09       9100.01       214.87 o                         
  26   2   2       1491.95       1921.35       147.00 o                         
  27   2   2      17253.16      16245.59       385.61 o                         
  28   2   2        184.39        627.18       144.25 o                         
  29   2   2       7590.05       8124.67       312.66 o                         
  30   2   2       2377.22       3152.26       352.49 o                         
  31   2   2        154.57        426.61       179.04 o                         
  32   2   2       1489.95       1737.66       247.09 o                         
  33   2   2         12.77         48.93       179.69 o                         
  34   2   2       4248.88       4337.51       334.75 o                         
 -34   3   2        280.30        728.48       279.50 o                         
 -33   3   2        184.81        625.87       317.07 o                         
 -32   3   2        396.31        657.98       220.94 o                         
 -31   3   2       1436.09       2374.81       253.59 o                         
 -30   3   2        569.62        563.61       177.24 o                         
 -29   3   2        388.16       1157.79       285.53 o                         
 -28   3   2       1374.90       1689.77       158.89 o                         
 -27   3   2         37.46        473.66       110.85 o                         
 -26   3   2        130.24        390.65       100.58 o                         
 -25   3   2          1.27         17.47        99.38 o                         
 -24   3   2        209.96        364.37        85.04 o                         
 -23   3   2       1496.56       1536.80       115.90 o                         
 -22   3   2         64.97        617.35        79.93 o                         
 -21   3   2       1996.29       2170.08        96.91 o                         
 -20   3   2         66.06        109.76        69.24 o                         
 -19   3   2       3907.48       4023.63       111.90 o                         
 -18   3   2       2828.95       2641.03        91.73 o                         
 -17   3   2       3359.30       2955.78        91.08 o                         
 -16   3   2       1897.74       2057.27        76.37 o                         
 -15   3   2         60.69        189.07        41.00 o                         
 -14   3   2       2377.15       2238.99        71.21 o                         
 -13   3   2          2.18        116.19        35.06 o                         
 -12   3   2        283.12        272.25        48.03 o                         
 -11   3   2       1725.92       1923.87        59.88 o                         
 -10   3   2        175.43        331.85        38.05 o                         
  -9   3   2        289.93        348.27        36.83 o                         
  -8   3   2          1.74        -20.34        46.58 o                         
  -7   3   2       1541.63       1413.75        47.54 o                         
  -6   3   2       3947.32       3928.65        66.98 o                         
  -5   3   2       1580.64       1812.66        46.19 o                         
  -4   3   2         27.19         23.07        22.13 o                         
  -3   3   2        594.97        542.95        30.42 o                         
  -2   3   2      11139.93      11932.50       134.37 o                         
  -1   3   2        547.82        795.32        35.54 o                         
   0   3   2     109769.05     114521.88      1013.98 o                         
   1   3   2      27570.23      28331.77       274.90 o                         
   2   3   2      27092.70      29459.73       266.70 o                         
   3   3   2      22281.10      23677.76       220.04 o                         
   4   3   2       9060.48       9854.03       106.77 o                         
   5   3   2       8666.47       8766.63        98.33 o                         
   6   3   2        223.08        265.80        23.87 o                         
   7   3   2         49.65         60.87        24.92 o                         
   8   3   2          4.51         23.88        25.39 o                         
   9   3   2       4064.63       4521.89        81.73 o                         
  10   3   2       7725.08       7989.59       115.75 o                         
  11   3   2       2592.91       2712.86        66.43 o                         
  12   3   2       5499.90       6192.34       225.37 o                         
  13   3   2       3943.87       4308.55        86.93 o                         
  14   3   2       2399.48       2493.71        79.31 o                         
  15   3   2       9996.91       9727.88       143.74 o                         
  16   3   2      12058.12      12051.76       169.32 o                         
  17   3   2         23.54         95.40        42.96 o                         
  18   3   2        368.97        323.50        51.88 o                         
  19   3   2         59.35         52.85        59.08 o                         
  20   3   2       2033.01       2257.15       108.60 o                         
  21   3   2       2840.36       2996.80       134.37 o                         
  22   3   2       3630.35       3455.16       134.05 o                         
  23   3   2       1149.32       1324.55       105.24 o                         
  24   3   2       7907.77       7829.84       203.55 o                         
  25   3   2        497.49        555.54       101.47 o                         
  26   3   2        839.92        929.53       115.52 o                         
  27   3   2         70.91        370.00       132.74 o                         
  28   3   2        322.86        694.55       178.01 o                         
  29   3   2         49.27        982.66       202.07 o                         
  30   3   2         17.55         93.03       291.90 o                         
  31   3   2        585.37        910.88       201.40 o                         
  32   3   2        561.82        826.39       226.00 o                         
  33   3   2        549.67        428.21       428.94 o                         
  34   3   2        194.72        636.54       215.67 o                         
 -34   4   2       5069.83       5007.89       555.89 o                         
 -33   4   2         71.61        -35.94       220.03 o                         
 -32   4   2       4052.45       4444.44       391.91 o                         
 -31   4   2       1415.02       1271.15       224.50 o                         
 -30   4   2       1077.09       1080.80       206.81 o                         
 -29   4   2       4691.23       4786.95       336.14 o                         
 -28   4   2        195.62        489.97       135.07 o                         
 -27   4   2       9581.22       9128.26       287.92 o                         
 -26   4   2        363.14        426.80       113.82 o                         
 -25   4   2      10126.45       9894.31       283.28 o                         
 -24   4   2       2581.44       2812.18       168.75 o                         
 -23   4   2       4857.80       4582.70       186.63 o                         
 -22   4   2       4608.61       4581.49       152.24 o                         
 -21   4   2        698.91        834.11        98.46 o                         
 -20   4   2      10082.47       9259.30       172.96 o                         
 -19   4   2        197.56        200.16        56.39 o                         
 -18   4   2      15978.73      15537.06       214.85 o                         
 -17   4   2       7139.05       7160.96       133.65 o                         
 -16   4   2      12160.95      12431.39       178.56 o                         
 -15   4   2      20418.83      20393.98       245.21 o                         
 -14   4   2       1319.40       1569.63        66.13 o                         
 -13   4   2      13857.66      13445.88       175.44 o                         
 -12   4   2        287.94        323.48        42.90 o                         
 -11   4   2       3820.64       3657.55        80.23 o                         
 -10   4   2       6618.13       6173.69       101.72 o                         
  -9   4   2       9321.80       9092.12       125.35 o                         
  -8   4   2      26946.09      26985.60       436.82 o                         
  -7   4   2        438.04        349.95        33.50 o                         
  -6   4   2      33685.96      32820.64       325.63 o                         
  -5   4   2      11771.01      12204.43       155.43 o                         
  -4   4   2      29132.11      29238.62       293.36 o                         
  -3   4   2      20429.27      19914.38       212.79 o                         
  -2   4   2       3092.81       2813.71       104.70 o                         
  -1   4   2      36576.80      36535.86       355.48 o                         
   0   4   2       6159.27       6285.81       112.03 o                         
   1   4   2      29763.68      30558.21       304.32 o                         
   2   4   2       4117.85       4360.40        77.04 o                         
   3   4   2      26791.24      25637.59       261.53 o                         
   4   4   2      29363.56      29459.47       295.42 o                         
   5   4   2       6603.91       6938.53        99.43 o                         
   6   4   2      47569.88      47409.43       451.56 o                         
   7   4   2       2295.04       2544.98        65.69 o                         
   8   4   2      15361.73      14586.14       170.58 o                         
   9   4   2      28676.47      29483.70       303.23 o                         
  10   4   2      43028.81      45012.89       440.13 o                         
  11   4   2       8430.30       8541.30       129.36 o                         
  12   4   2       1070.83       1356.33        83.45 o                         
  13   4   2       9910.31       9471.56       138.07 o                         
  14   4   2        316.87        343.24        42.37 o                         
  15   4   2      11636.75      11527.89       164.19 o                         
  16   4   2      23258.18      22701.55       268.01 o                         
  17   4   2       4514.38       4780.71       109.11 o                         
  18   4   2      17734.80      16801.42       249.23 o                         
  19   4   2       1754.51       1746.41        94.67 o                         
  20   4   2      10211.93       9932.86       195.26 o                         
  21   4   2         67.57         44.43        73.44 o                         
  22   4   2      14171.41      13414.22       276.81 o                         
  23   4   2        429.85        590.48        99.55 o                         
  24   4   2       3047.09       3218.76       163.27 o                         
  25   4   2       4542.92       4723.20       192.89 o                         
  26   4   2        170.72        224.05       101.07 o                         
  27   4   2       2677.52       2728.44       217.93 o                         
  28   4   2       1192.94       1385.92       194.38 o                         
  29   4   2       4698.17       4504.50       292.34 o                         
  30   4   2       2700.67       2847.42       268.97 o                         
  31   4   2       2518.23       2638.78       273.83 o                         
  32   4   2       4330.52       4673.48       333.73 o                         
  33   4   2        885.58        872.21       216.54 o                         
  34   4   2       2502.89       2180.75       642.66 o                         
 -33   5   2        284.46        322.27       290.34 o                         
 -32   5   2         34.93        315.16       385.50 o                         
 -31   5   2        596.13       1147.26       353.85 o                         
 -30   5   2       1116.23       1494.65       239.52 o                         
 -29   5   2        109.46        353.19       150.05 o                         
 -28   5   2       1228.39       1247.81       160.40 o                         
 -27   5   2        169.74        312.58       118.60 o                         
 -26   5   2       1464.17       1772.64       222.76 o                         
 -25   5   2        128.25        150.13        99.39 o                         
 -24   5   2        672.59        892.12       122.79 o                         
 -23   5   2        151.39        429.18       102.28 o                         
 -22   5   2        326.53        318.43        95.85 o                         
 -21   5   2       1133.99       1107.12       104.71 o                         
 -20   5   2       1224.55       1228.34        90.51 o                         
 -19   5   2       2827.62       2920.83       117.05 o                         
 -18   5   2        310.24        493.14        60.54 o                         
 -17   5   2       1221.12       1425.72        75.89 o                         
 -16   5   2       4457.80       5057.39       185.31 o                         
 -15   5   2       4182.04       4383.02       112.77 o                         
 -14   5   2       4916.59       5156.82       108.55 o                         
 -13   5   2       1293.88       1593.15        67.62 o                         
 -12   5   2       5175.82       4873.73        98.46 o                         
 -11   5   2       1899.25       1798.89        65.76 o                         
 -10   5   2        413.19        449.77        49.50 o                         
  -9   5   2        527.28        759.60        46.45 o                         
  -8   5   2        460.60        687.92        43.49 o                         
  -7   5   2       3290.14       3285.67        75.07 o                         
  -6   5   2      25139.04      26788.13       299.49 o                         
  -5   5   2       7563.49       8100.43       118.32 o                         
  -4   5   2        388.55        384.12        38.00 o                         
  -3   5   2       4049.53       4885.23        90.23 o                         
  -2   5   2        572.84        548.57        40.74 o                         
  -1   5   2       1664.28       2172.26        65.93 o                         
   0   5   2      37473.02      38162.02       379.20 o                         
   1   5   2       4903.60       5513.70        95.34 o                         
   2   5   2      29393.09      32272.45       328.78 o                         
   3   5   2       2800.56       2445.52        66.96 o                         
   4   5   2       2760.63       3015.36        72.47 o                         
   5   5   2       3844.82       3556.04        82.35 o                         
   6   5   2       3290.16       3265.81        73.93 o                         
   7   5   2       4393.43       4243.39        84.19 o                         
   8   5   2      12405.30      13261.01       166.89 o                         
   9   5   2       1699.36       1685.22        58.74 o                         
  10   5   2       5821.00       5525.55        99.28 o                         
  11   5   2      13154.86      13970.58       218.74 o                         
  12   5   2       3440.04       3229.97        79.68 o                         
  13   5   2        258.52        305.04        42.57 o                         
  14   5   2       6578.15       6472.78       118.40 o                         
  15   5   2        434.48        492.14        51.12 o                         
  16   5   2       1986.27       2116.95        81.36 o                         
  17   5   2        803.20       1106.95        77.76 o                         
  18   5   2       2234.00       2760.64       144.28 o                         
  19   5   2       1053.30       1199.90       100.13 o                         
  20   5   2         30.61        149.36        78.35 o                         
  21   5   2        331.84        596.90        92.93 o                         
  22   5   2        796.92        686.40       100.72 o                         
  23   5   2       1311.95       1525.58       125.67 o                         
  24   5   2       1732.34       2141.66       143.83 o                         
  25   5   2        585.43        510.05       123.77 o                         
  26   5   2       1481.32       1781.37       226.46 o                         
  27   5   2          9.53         40.29       187.60 o                         
  28   5   2         76.22        143.58       118.92 o                         
  29   5   2        115.18        599.80       185.35 o                         
  30   5   2        633.66        587.32       188.52 o                         
  31   5   2        503.73       1829.49       243.37 o                         
  32   5   2        571.65       1116.98       277.32 o                         
  33   5   2        168.82        304.95       334.78 o                         
 -32   6   2       3191.96       3445.01       389.75 o                         
 -31   6   2        527.00        421.69       246.18 o                         
 -30   6   2        551.37        761.54       186.34 o                         
 -29   6   2       3411.00       3471.60       267.60 o                         
 -28   6   2          4.26         33.40       180.46 o                         
 -27   6   2       4618.70       4742.55       274.03 o                         
 -26   6   2         75.66        234.16       121.55 o                         
 -25   6   2       4208.76       4551.97       219.67 o                         
 -24   6   2       3719.49       3677.14       201.76 o                         
 -23   6   2       2966.23       2809.48       173.74 o                         
 -22   6   2       9007.79       8425.96       248.54 o                         
 -21   6   2       1620.79       1379.99       127.74 o                         
 -20   6   2       4318.62       4744.70       217.22 o                         
 -19   6   2       1921.42       2157.24       121.11 o                         
 -18   6   2       8415.47       8166.31       276.95 o                         
 -17   6   2       5505.82       5246.40       171.28 o                         
 -16   6   2       7651.51       7210.90       140.29 o                         
 -15   6   2      14675.74      14852.85       209.96 o                         
 -14   6   2          5.84         18.22        45.77 o                         
 -13   6   2       5707.12       5618.72       115.38 o                         
 -12   6   2       3945.32       4122.87        97.78 o                         
 -11   6   2       8153.25       8132.23       133.01 o                         
 -10   6   2      21660.51      21399.43       250.00 o                         
  -9   6   2       8059.07       7817.13       126.09 o                         
  -8   6   2      33041.76      32595.00       393.74 o                         
  -7   6   2         64.64         38.98        33.02 o                         
  -6   6   2      26131.81      25521.94       281.14 o                         
  -5   6   2       4443.38       4649.39       103.49 o                         
  -4   6   2      11819.74      11222.30       154.08 o                         
  -3   6   2      10259.57      10990.96       153.14 o                         
  -2   6   2       5417.46       5555.45       102.69 o                         
  -1   6   2      10911.78      11579.23       170.53 o                         
   0   6   2          1.02        -34.58        34.58 o                         
   1   6   2      18832.64      18189.09       215.79 o                         
   2   6   2       2287.52       2396.59        76.70 o                         
   3   6   2       3254.44       3254.14       130.98 o                         
   4   6   2      36693.62      36978.36       379.18 o                         
   5   6   2        474.67        516.12        44.73 o                         
   6   6   2      63506.57      65626.40       627.24 o                         
   7   6   2       5650.98       5913.12       106.33 o                         
   8   6   2      62159.80      62394.00       601.80 o                         
   9   6   2        674.35        751.80        54.29 o                         
  10   6   2       1103.83       1054.13        54.75 o                         
  11   6   2      15960.68      15788.15       200.90 o                         
  12   6   2       1163.90       1374.80        65.39 o                         
  13   6   2      14087.63      14710.75       264.48 o                         
  14   6   2        224.24        141.72        47.45 o                         
  15   6   2      14907.89      14756.90       226.31 o                         
  16   6   2      13454.39      12483.90       234.74 o                         
  17   6   2       2925.33       3240.12       139.04 o                         
  18   6   2      13133.11      12892.73       250.55 o                         
  19   6   2       2061.09       2330.45       128.07 o                         
  20   6   2      12240.28      12028.85       253.31 o                         
  21   6   2        828.67        915.05       108.15 o                         
  22   6   2       3599.74       3245.39       160.52 o                         
  23   6   2        784.80        878.19       124.48 o                         
  24   6   2       2883.05       3053.53       194.13 o                         
  25   6   2       2202.06       1889.35       202.98 o                         
  26   6   2         90.61       -121.11       121.11 o                         
  27   6   2       3238.59       3632.51       256.96 o                         
  28   6   2       1863.62       2011.05       186.12 o                         
  29   6   2       2067.69       1904.08       192.60 o                         
  30   6   2       3077.00       3247.68       356.44 o                         
  31   6   2       1409.95       1070.06       306.38 o                         
  32   6   2       4609.35       4380.37       453.27 o                         
 -31   7   2       1469.98       1363.86       217.55 o                         
 -30   7   2        162.81        144.70       208.57 o                         
 -29   7   2          3.94        254.02       163.67 o                         
 -28   7   2       1596.54       1398.31       207.75 o                         
 -27   7   2        945.97        804.21       237.24 o                         
 -26   7   2       5200.51       5273.36       306.38 o                         
 -25   7   2         77.75        372.88       137.87 o                         
 -24   7   2       4086.84       3936.38       257.12 o                         
 -23   7   2        202.84          2.50       112.34 o                         
 -22   7   2        542.71        729.18       119.67 o                         
 -21   7   2        569.03        621.10       111.68 o                         
 -20   7   2        889.92        983.46       117.12 o                         
 -19   7   2       3761.72       3837.98       172.92 o                         
 -18   7   2       1406.50       1773.10       129.41 o                         
 -17   7   2       4594.51       4241.34       162.89 o                         
 -16   7   2        339.15        298.70        63.86 o                         
 -15   7   2       2437.65       2475.42       104.36 o                         
 -14   7   2       3228.90       2953.67        97.75 o                         
 -13   7   2         66.02        217.23        49.01 o                         
 -12   7   2       5218.62       5147.79       114.52 o                         
 -11   7   2        666.80        815.36        58.89 o                         
 -10   7   2        291.30        458.24        50.39 o                         
  -9   7   2        133.23        211.70        43.93 o                         
  -8   7   2       1088.84       1264.29        63.05 o                         
  -7   7   2       2062.94       2212.03        76.32 o                         
  -6   7   2        425.27        577.29        51.51 o                         
  -5   7   2       5949.03       6362.28       117.72 o                         
  -4   7   2       4903.96       4808.54       102.65 o                         
  -3   7   2       3972.25       4005.39        94.47 o                         
  -2   7   2       3835.76       3772.27        93.66 o                         
  -1   7   2       1581.53       1752.75        71.37 o                         
   0   7   2         89.91        147.19        40.10 o                         
   1   7   2       1303.92       1455.48        66.46 o                         
   2   7   2       3909.93       3630.28        90.17 o                         
   3   7   2       3972.55       3832.29       163.09 o                         
   4   7   2         38.03         43.21        39.20 o                         
   5   7   2      16783.03      16358.46       209.01 o                         
   6   7   2       1106.31       1249.63        61.70 o                         
   7   7   2      22469.55      22131.85       259.47 o                         
   8   7   2        621.53        592.10        49.99 o                         
   9   7   2       6715.49       6655.46       127.14 o                         
  10   7   2         19.84         51.36        38.78 o                         
  11   7   2       3841.15       3715.49       111.98 o                         
  12   7   2       1971.38       1997.34        91.27 o                         
  13   7   2       2422.06       2487.00       100.43 o                         
  14   7   2       2632.02       2509.65       104.95 o                         
  15   7   2       6828.95       6364.56       226.38 o                         
  16   7   2       5811.77       5892.95       173.22 o                         
  17   7   2        901.12       1235.19       102.76 o                         
  18   7   2       1084.22       1164.65       108.04 o                         
  19   7   2       2846.26       2858.48       144.02 o                         
  20   7   2        669.51        673.72       125.69 o                         
  21   7   2       5642.55       5435.37       219.97 o                         
  22   7   2        229.05        448.55       116.39 o                         
  23   7   2       1737.00       1930.15       164.96 o                         
  24   7   2         70.93        267.02       117.75 o                         
  25   7   2         17.26       -107.11       116.26 o                         
  26   7   2        259.29        268.59       134.68 o                         
  27   7   2        966.76       1258.53       211.38 o                         
  28   7   2       1121.19       1102.83       228.81 o                         
  29   7   2        604.60       1383.93       200.85 o                         
  30   7   2       1285.94       1629.14       244.19 o                         
  31   7   2       1151.34       1391.90       326.50 o                         
 -30   8   2       2082.78       2070.65       307.62 o                         
 -29   8   2       2164.19       2275.82       246.76 o                         
 -28   8   2        144.71        218.97       167.67 o                         
 -27   8   2       2586.19       2294.94       240.55 o                         
 -26   8   2        472.28        401.86       172.59 o                         
 -25   8   2       3581.51       3497.30       247.05 o                         
 -24   8   2        763.93       1111.40       276.59 o                         
 -23   8   2        374.93        450.31       147.60 o                         
 -22   8   2       3237.75       3589.30       232.86 o                         
 -21   8   2       1237.46       1527.69       171.84 o                         
 -20   8   2      12972.17      11983.22       354.14 o                         
 -19   8   2         79.05        237.08        99.05 o                         
 -18   8   2       3597.12       3941.29       180.76 o                         
 -17   8   2        305.41        291.34        92.51 o                         
 -16   8   2         53.30        194.31        90.41 o                         
 -15   8   2       2548.42       2883.38       117.21 o                         
 -14   8   2        313.05        497.22        70.27 o                         
 -13   8   2      12156.24      11504.70       203.25 o                         
 -12   8   2       6831.31       6790.83       212.33 o                         
 -11   8   2       7318.49       7004.10       137.56 o                         
 -10   8   2      14194.98      14094.50       201.36 o                         
  -9   8   2       2506.90       2673.61        95.64 o                         
  -8   8   2      18495.40      18385.58       237.81 o                         
  -7   8   2       5465.31       5222.63       116.24 o                         
  -6   8   2      28920.18      29104.20       330.76 o                         
  -5   8   2       2213.71       2681.24       105.62 o                         
  -4   8   2      10107.73      10203.21       162.79 o                         
  -3   8   2       5640.26       5289.37       117.02 o                         
  -2   8   2        743.41        720.44        59.46 o                         
  -1   8   2       2403.85       2653.14       109.88 o                         
   0   8   2       4588.49       4283.58       171.53 o                         
   1   8   2      10257.34       9949.29       160.34 o                         
   2   8   2       5158.03       4850.49       134.68 o                         
   3   8   2      10889.65      10959.44       169.77 o                         
   4   8   2      11235.76      11209.57       171.82 o                         
   5   8   2      13694.55      12726.14       186.18 o                         
   6   8   2       4201.46       4509.74       116.74 o                         
   7   8   2        519.64        444.65        52.73 o                         
   8   8   2       1011.03       1057.05        63.62 o                         
   9   8   2       2805.14       2756.58       104.21 o                         
  10   8   2       4141.02       4284.16       123.53 o                         
  11   8   2       7893.07       7846.32       161.94 o                         
  12   8   2          9.48        -56.11        56.11 o                         
  13   8   2       5463.18       5143.40       140.04 o                         
  14   8   2       4884.85       4900.91       159.96 o                         
  15   8   2       2988.45       2935.67       136.29 o                         
  16   8   2       3319.28       3213.34       145.83 o                         
  17   8   2       3312.03       3379.75       151.78 o                         
  18   8   2       8498.43       8189.72       217.53 o                         
  19   8   2        306.82        725.97       289.81 o                         
  20   8   2       9322.91       8869.44       302.36 o                         
  21   8   2        915.24       1091.92       135.07 o                         
  22   8   2       1101.33       1443.90       151.07 o                         
  23   8   2       1025.33       1026.89       146.95 o                         
  24   8   2       1544.57       1754.03       289.41 o                         
  25   8   2       1849.08       1685.47       199.32 o                         
  26   8   2        313.57        327.33       162.45 o                         
  27   8   2       3865.95       4300.93       303.22 o                         
  28   8   2         19.68        122.02       161.44 o                         
  29   8   2       1890.04       1650.01       231.04 o                         
  30   8   2       4965.87       4939.60       437.43 o                         
 -28   9   2        165.62        215.68       208.01 o                         
 -27   9   2        288.00        146.57       180.46 o                         
 -26   9   2       3686.58       3440.83       274.22 o                         
 -25   9   2        569.71        475.83       172.48 o                         
 -24   9   2       1922.52       2208.29       326.09 o                         
 -23   9   2        489.04        558.91       159.13 o                         
 -22   9   2        347.71        159.94       141.30 o                         
 -21   9   2       3338.33       3472.45       236.31 o                         
 -20   9   2        147.82        149.60       128.93 o                         
 -19   9   2       1290.14       1188.91       163.26 o                         
 -18   9   2       1290.77       1311.42       156.42 o                         
 -17   9   2       8508.81       8138.74       290.65 o                         
 -16   9   2       2535.12       2706.02       186.60 o                         
 -15   9   2        913.57        865.05       112.35 o                         
 -14   9   2       2296.28       2655.17       155.20 o                         
 -13   9   2        551.29        443.36        73.94 o                         
 -12   9   2       2880.82       2938.35       117.30 o                         
 -11   9   2       1815.10       2029.85       107.15 o                         
 -10   9   2      14665.75      14106.42       230.09 o                         
  -9   9   2      14081.54      14184.92       229.78 o                         
  -8   9   2        390.86        544.78        62.49 o                         
  -7   9   2       8199.21       8089.20       153.24 o                         
  -6   9   2        586.92        640.22        62.41 o                         
  -5   9   2       1986.90       2256.95        98.89 o                         
  -4   9   2        110.04        162.11        52.10 o                         
  -3   9   2       8103.23       7880.71       149.62 o                         
  -2   9   2       3974.40       3802.19       119.11 o                         
  -1   9   2        187.29        326.87        56.64 o                         
   0   9   2       6503.65       6031.46       133.39 o                         
   1   9   2       1338.09       1565.24        99.61 o                         
   2   9   2       7888.73       8135.31       153.47 o                         
   3   9   2      16159.76      15668.81       222.33 o                         
   4   9   2        381.75        464.35        60.27 o                         
   5   9   2       4955.94       4890.76       121.92 o                         
   6   9   2       8297.04       8312.74       179.59 o                         
   7   9   2      12277.43      11953.23       209.68 o                         
   8   9   2         26.17         43.88        58.79 o                         
   9   9   2      14513.33      14200.01       233.68 o                         
  10   9   2       5448.73       5335.45       143.40 o                         
  11   9   2        195.47        142.86        63.24 o                         
  12   9   2       1350.00       1217.98        89.33 o                         
  13   9   2          0.93        210.27        77.41 o                         
  14   9   2       6122.63       6138.55       183.71 o                         
  15   9   2       2703.16       2862.90       141.34 o                         
  16   9   2       1691.73       1929.95       136.97 o                         
  17   9   2       2408.44       2401.19       180.14 o                         
  18   9   2         18.54          8.36        95.21 o                         
  19   9   2       4642.21       4393.69       216.34 o                         
  20   9   2        496.71        527.82       129.63 o                         
  21   9   2       3613.58       3270.10       229.33 o                         
  22   9   2         24.10         48.24       147.29 o                         
  23   9   2       2387.50       2266.41       223.03 o                         
  24   9   2         46.37        427.37       161.97 o                         
  25   9   2          7.50        185.55       178.21 o                         
  26   9   2        882.30       1202.74       213.63 o                         
  27   9   2       2124.78       2143.40       241.07 o                         
  28   9   2        576.86        447.33       181.77 o                         
 -27  10   2       1759.51       1480.06       366.12 o                         
 -26  10   2         34.90       -179.66       188.33 o                         
 -25  10   2       2460.80       3092.51       276.66 o                         
 -24  10   2       2930.93       2753.96       291.40 o                         
 -23  10   2        993.90       1115.67       271.53 o                         
 -22  10   2       5493.03       6136.31       329.78 o                         
 -21  10   2         49.81        380.71       152.70 o                         
 -20  10   2       5738.73       5960.30       303.10 o                         
 -19  10   2          4.55        154.04       128.49 o                         
 -18  10   2       1838.14       2125.90       226.45 o                         
 -17  10   2        855.72        854.19       150.77 o                         
 -16  10   2         37.69        108.59       117.65 o                         
 -15  10   2       8518.10       8481.11       338.99 o                         
 -14  10   2       1042.31       1003.85       141.72 o                         
 -13  10   2       3534.15       3813.31       192.06 o                         
 -12  10   2        686.55        839.19       108.26 o                         
 -11  10   2       6824.72       6816.82       167.85 o                         
 -10  10   2      12107.65      12386.89       223.91 o                         
  -9  10   2       3997.12       4125.37       137.35 o                         
  -8  10   2      12672.02      12514.77       239.76 o                         
  -7  10   2        236.83        310.37        66.97 o                         
  -6  10   2       7589.84       7484.41       159.66 o                         
  -5  10   2        122.66        157.23        56.51 o                         
  -4  10   2       3858.82       3965.65       121.61 o                         
  -3  10   2       1763.49       1864.89       106.26 o                         
  -2  10   2         42.31          2.28        53.65 o                         
  -1  10   2       5968.45       5590.72       145.13 o                         
   0  10   2          0.34         -7.93        53.61 o                         
   1  10   2      14356.00      14029.66       218.59 o                         
   2  10   2       6843.36       6949.18       176.76 o                         
   3  10   2       1808.88       2100.91        97.82 o                         
   4  10   2        194.37        227.90        67.28 o                         
   5  10   2         10.57         -0.68        59.57 o                         
   6  10   2       1061.44       1195.45        98.44 o                         
   7  10   2       4238.00       4337.47       141.03 o                         
   8  10   2       9468.69       9544.11       196.05 o                         
   9  10   2       3037.61       3468.68       131.97 o                         
  10  10   2        292.37        338.04        70.78 o                         
  11  10   2       5230.38       4854.42       153.20 o                         
  12  10   2        271.73        357.30        83.85 o                         
  13  10   2       4978.08       5001.25       179.81 o                         
  14  10   2        765.01       1055.47       145.15 o                         
  15  10   2       5019.90       5034.81       211.82 o                         
  16  10   2       3294.05       3515.30       192.03 o                         
  17  10   2       2164.93       2512.06       200.12 o                         
  18  10   2        750.08        968.15       160.12 o                         
  19  10   2        274.63        183.10       139.73 o                         
  20  10   2        816.67       1013.15       178.14 o                         
  21  10   2        209.01        495.57       149.98 o                         
  22  10   2       3603.73       3409.73       262.04 o                         
  23  10   2       2336.30       2211.19       299.53 o                         
  24  10   2       3123.78       2727.36       255.19 o                         
  25  10   2       6424.71       6497.76       361.40 o                         
  26  10   2        146.03         98.98       182.49 o                         
  27  10   2       2311.05       2437.82       408.96 o                         
 -25  11   2       1878.50       1692.23       581.42 o                         
 -24  11   2        437.59        783.57       195.12 o                         
 -23  11   2       3445.20       3454.89       280.89 o                         
 -22  11   2       1926.47       2056.56       230.06 o                         
 -21  11   2       3521.91       3513.39       300.77 o                         
 -20  11   2         80.13         33.32       154.52 o                         
 -19  11   2       5370.67       5683.26       312.69 o                         
 -18  11   2         77.79        162.99       186.08 o                         
 -17  11   2        171.95        -29.99       234.20 o                         
 -16  11   2        108.75        134.92       127.57 o                         
 -15  11   2        158.44        168.52       127.90 o                         
 -14  11   2       2329.41       2345.75       191.40 o                         
 -13  11   2       2320.78       2433.62       189.92 o                         
 -12  11   2       6680.44       6846.76       269.03 o                         
 -11  11   2       8431.37       7637.85       237.86 o                         
 -10  11   2       1403.80       1534.74       124.18 o                         
  -9  11   2       4757.95       4955.39       173.34 o                         
  -8  11   2       1231.75       1352.08       106.78 o                         
  -7  11   2       5904.32       5525.14       158.58 o                         
  -6  11   2         13.69        -60.51        60.51 o                         
  -5  11   2       6017.51       5484.56       157.08 o                         
  -4  11   2       1116.40       1153.00        96.62 o                         
  -3  11   2        647.62        844.11        76.12 o                         
  -2  11   2       3067.44       3027.10       117.55 o                         
  -1  11   2        516.04        488.62        75.48 o                         
   0  11   2       1372.49       1481.85        99.94 o                         
   1  11   2        750.49        706.10        80.10 o                         
   2  11   2       6643.43       6279.69       166.55 o                         
   3  11   2       1405.30       1387.99       107.20 o                         
   4  11   2       6089.14       5818.59       165.36 o                         
   5  11   2       2145.26       2084.73       122.41 o                         
   6  11   2         24.80         19.62        70.71 o                         
   7  11   2       3465.74       3334.55       143.51 o                         
   8  11   2         71.01         83.14        67.41 o                         
   9  11   2        271.18        295.26        74.36 o                         
  10  11   2         30.39         50.40        73.43 o                         
  11  11   2        904.29        927.68       120.58 o                         
  12  11   2       6913.19       7201.40       266.72 o                         
  13  11   2        122.05        138.45       126.49 o                         
  14  11   2       3652.28       3744.12       280.97 o                         
  15  11   2       1383.37       1225.09       161.62 o                         
  16  11   2        693.62        807.55       191.33 o                         
  17  11   2       1098.03       1230.68       177.90 o                         
  18  11   2       3318.25       3015.26       235.15 o                         
  19  11   2       5289.03       5493.13       303.65 o                         
  20  11   2         71.33        -35.99       181.29 o                         
  21  11   2       2565.22       2396.03       233.44 o                         
  22  11   2        771.46        751.58       201.26 o                         
  23  11   2        231.33        185.33       167.21 o                         
  24  11   2        849.17        843.54       199.80 o                         
  25  11   2        997.03        914.38       257.34 o                         
 -23  12   2       1115.71        930.88       463.49 o                         
 -22  12   2        622.45       1147.38       209.56 o                         
 -21  12   2         26.40        110.69       159.93 o                         
 -20  12   2       1138.87       1326.70       205.26 o                         
 -19  12   2       1335.86       1290.67       196.59 o                         
 -18  12   2        694.55        565.52       168.60 o                         
 -17  12   2       2266.77       2104.89       215.80 o                         
 -16  12   2       4774.93       4860.93       286.33 o                         
 -15  12   2        115.40         22.98       130.89 o                         
 -14  12   2        960.55        842.02       172.59 o                         
 -13  12   2       2917.89       2679.62       208.02 o                         
 -12  12   2        445.13        797.03       143.10 o                         
 -11  12   2       1939.73       2211.52       191.62 o                         
 -10  12   2        745.70        835.11       123.49 o                         
  -9  12   2        442.25        291.25       106.25 o                         
  -8  12   2       2874.28       3300.79       181.14 o                         
  -7  12   2        633.19        939.66       104.42 o                         
  -6  12   2       3891.94       3879.39       225.08 o                         
  -5  12   2        336.43        436.40        89.71 o                         
  -4  12   2       1441.59       1646.67       185.16 o                         
  -3  12   2       5336.34       5278.89       163.55 o                         
  -2  12   2         79.67         45.14        66.44 o                         
  -1  12   2       6792.22       6822.54       186.29 o                         
   0  12   2         67.42         27.60        69.77 o                         
   1  12   2       4149.91       4357.64       159.26 o                         
   2  12   2        132.39        149.71        73.96 o                         
   3  12   2       2696.78       2763.35       135.87 o                         
   4  12   2       3779.25       4064.60       171.34 o                         
   5  12   2         23.79        244.34        77.72 o                         
   6  12   2       4706.66       4786.68       169.19 o                         
   7  12   2        585.76        590.71        88.83 o                         
   8  12   2        382.11        378.03        83.43 o                         
   9  12   2        569.89        484.04       108.53 o                         
  10  12   2       2621.36       2425.62       171.35 o                         
  11  12   2       4334.90       5002.89       261.31 o                         
  12  12   2          7.74        182.03       121.32 o                         
  13  12   2       7691.89       7752.01       311.14 o                         
  14  12   2        103.10        249.97       133.72 o                         
  15  12   2       3599.41       3415.68       248.50 o                         
  16  12   2        217.31        261.85       189.45 o                         
  17  12   2         12.14        -42.63       137.67 o                         
  18  12   2        844.13       1281.25       215.21 o                         
  19  12   2        114.19         35.41       164.97 o                         
  20  12   2       2370.60       2595.74       246.02 o                         
  21  12   2        772.34        903.79       195.96 o                         
  22  12   2       1738.73       1894.78       236.21 o                         
  23  12   2       1502.21       1300.90       467.39 o                         
 -20  13   2        435.81        389.76       473.23 o                         
 -19  13   2       2623.87       2580.46       253.17 o                         
 -18  13   2        321.53        140.41       207.39 o                         
 -17  13   2       1199.38       1249.79       199.60 o                         
 -16  13   2       2068.69       2175.17       223.31 o                         
 -15  13   2         32.79        204.11       146.44 o                         
 -14  13   2        788.63        455.15       195.08 o                         
 -13  13   2        468.50        325.35       184.36 o                         
 -12  13   2       3343.15       3273.93       236.08 o                         
 -11  13   2       1567.55       1520.45       184.13 o                         
 -10  13   2       2264.61       2406.64       205.89 o                         
  -9  13   2       5645.14       5503.93       274.88 o                         
  -8  13   2       3573.52       3720.82       209.23 o                         
  -7  13   2       7199.18       6536.81       238.89 o                         
  -6  13   2         16.96        -12.20        93.25 o                         
  -5  13   2       2072.98       1911.69       156.48 o                         
  -4  13   2       1720.03       1801.26       150.09 o                         
  -3  13   2        713.27        930.84       210.31 o                         
  -2  13   2       6861.37       6324.19       227.17 o                         
  -1  13   2         54.91         60.04        92.58 o                         
   0  13   2       6328.45       5898.67       220.56 o                         
   1  13   2        715.57        933.00       153.67 o                         
   2  13   2       3659.72       3549.23       189.20 o                         
   3  13   2       4083.61       4228.93       174.25 o                         
   4  13   2       2339.76       2499.41       148.46 o                         
   5  13   2       3455.54       3313.46       169.01 o                         
   6  13   2       2968.96       3200.47       184.26 o                         
   7  13   2       4021.46       4036.42       186.56 o                         
   8  13   2       1847.02       1929.91       156.32 o                         
   9  13   2        691.02        612.00       141.15 o                         
  10  13   2       4252.79       3886.10       240.52 o                         
  11  13   2        825.03       1312.02       206.88 o                         
  12  13   2       5060.08       4192.94       259.98 o                         
  13  13   2          0.65         88.39       132.44 o                         
  14  13   2       8775.84       8782.33       358.18 o                         
  15  13   2          8.27        199.27       175.02 o                         
  16  13   2       2316.53       2096.78       222.80 o                         
  17  13   2       1274.82       1207.77       197.32 o                         
  18  13   2         72.75         13.52       159.36 o                         
  19  13   2       2188.54       2120.40       245.89 o                         
  20  13   2         29.08         72.83       389.49 o                         
 -17  14   2       1310.51        860.77       424.54 o                         
 -16  14   2        407.57        435.85       211.84 o                         
 -15  14   2       2221.23       2411.32       240.80 o                         
 -14  14   2         72.70         91.91       154.70 o                         
 -13  14   2       1241.87       1162.31       188.71 o                         
 -12  14   2        180.04        -54.33       136.23 o                         
 -11  14   2        623.98        605.70       163.00 o                         
 -10  14   2         25.40         18.55       135.09 o                         
  -9  14   2         10.82        323.82       133.02 o                         
  -8  14   2        446.86        500.83       161.22 o                         
  -7  14   2        507.23        609.32       146.40 o                         
  -6  14   2        508.41        563.85       151.49 o                         
  -5  14   2       1754.01       1665.48       180.90 o                         
  -4  14   2        585.26        776.84       145.49 o                         
  -3  14   2       2898.35       3184.61       254.23 o                         
  -2  14   2       1506.81       1501.77       153.76 o                         
  -1  14   2       2252.45       2398.59       173.01 o                         
   0  14   2          9.65          2.24       105.11 o                         
   1  14   2        155.25         -9.71       113.28 o                         
   2  14   2         26.75         58.23       117.71 o                         
   3  14   2         23.10       -100.47       100.47 o                         
   4  14   2        990.75        821.21       173.42 o                         
   5  14   2         35.11         81.14       116.44 o                         
   6  14   2       2356.59       2062.83       195.35 o                         
   7  14   2        222.71        421.68       133.79 o                         
   8  14   2       2970.00       2831.17       340.60 o                         
   9  14   2        379.20        447.00       144.66 o                         
  10  14   2       1004.58        984.99       172.83 o                         
  11  14   2       1031.03        838.09       170.54 o                         
  12  14   2       1217.22       1103.80       256.35 o                         
  13  14   2        104.58        157.90       149.28 o                         
  14  14   2         36.88       -153.48       153.48 o                         
  15  14   2        480.86        505.22       285.03 o                         
  16  14   2        150.46        345.64       202.09 o                         
 -12  15   2       3328.51       3497.23       638.76 o                         
 -11  15   2        403.53        336.10       163.82 o                         
 -10  15   2       1925.71       1900.45       228.75 o                         
  -9  15   2       1333.90       1073.36       245.50 o                         
  -8  15   2        254.50        507.72       173.24 o                         
  -7  15   2       3011.91       2652.41       257.45 o                         
  -6  15   2        369.60        615.62       185.99 o                         
  -5  15   2       3063.86       2791.76       266.03 o                         
  -4  15   2       3668.09       3432.38       287.85 o                         
  -3  15   2       1490.58       1178.73       207.77 o                         
  -2  15   2       3958.10       4188.03       416.46 o                         
  -1  15   2        875.99        978.65       191.06 o                         
   0  15   2       2778.25       2373.36       255.36 o                         
   1  15   2         15.36        116.84       123.62 o                         
   2  15   2       1209.16        850.39       194.51 o                         
   3  15   2       1347.16       1253.82       204.41 o                         
   4  15   2        170.21       -101.33       174.74 o                         
   5  15   2       3508.04       3444.29       463.49 o                         
   6  15   2         11.29        170.21       184.46 o                         
   7  15   2       3136.89       2524.65       317.88 o                         
   8  15   2        357.59        711.00       319.38 o                         
   9  15   2       2063.25       1498.16       282.67 o                         
  10  15   2       2168.23       1901.58       312.10 o                         
  11  15   2       1546.84       1851.15       263.16 o                         
  12  15   2       2549.98       2667.61       479.07 o                         
  -1  16   2        847.12        650.45       315.49 o                         
 -35   1   3        888.45       1069.43       277.16 o                         
 -34   1   3       2357.06       1971.96       289.30 o                         
 -33   1   3       1096.65       1267.87       246.48 o                         
 -32   1   3      10224.07      10047.27       458.56 o                         
 -31   1   3        905.44       1525.32       189.53 o                         
 -30   1   3       6858.37       6952.97       299.98 o                         
 -29   1   3        114.63        451.06       141.85 o                         
 -28   1   3       3630.14       3975.47       205.40 o                         
 -27   1   3       1569.47       1792.21       150.80 o                         
 -26   1   3       1509.03       1528.26       120.35 o                         
 -25   1   3       8293.94       8155.74       202.33 o                         
 -24   1   3         24.61        125.82        65.79 o                         
 -23   1   3       6368.09       6068.62       153.71 o                         
 -22   1   3       6314.50       5881.23       146.05 o                         
 -21   1   3       3151.60       3624.05       115.66 o                         
 -20   1   3      25860.20      25069.46       306.97 o                         
 -19   1   3       5186.83       5447.30       122.44 o                         
 -18   1   3      26910.11      26081.24       301.78 o                         
 -17   1   3        914.16       1002.80        60.80 o                         
 -16   1   3      22151.05      21527.95       250.56 o                         
 -15   1   3       1393.08       1689.14        65.29 o                         
 -14   1   3      21151.99      20483.81       231.74 o                         
 -13   1   3      38174.19      38490.88       382.23 o                         
 -12   1   3       7318.47       7156.16       107.92 o                         
 -11   1   3      38037.08      38724.15       375.87 o                         
 -10   1   3        156.03        217.13        42.93 o                         
  -9   1   3      15300.58      15157.08       165.10 o                         
  -8   1   3       9309.63       9123.10       109.95 o                         
  -7   1   3       5314.88       4620.93        69.19 o                         
  -6   1   3     144700.72     148234.70      1232.28 o                         
  -5   1   3      12572.15      12153.73       205.83 o                         
  -4   1   3     125190.24     130074.34      1022.42 o                         
  -3   1   3         51.35         24.02        14.39 o                         
  -2   1   3      20610.82      21520.33       217.38 o                         
  -1   1   3       1857.24       1971.99        24.35 o                         
   0   1   3      22360.52      22902.31       158.24 o                         
   1   1   3     115445.62     122750.20       836.69 o                         
   2   1   3        283.45        319.92        15.76 o                         
   3   1   3     120821.77     123287.48      1135.82 o                         
   4   1   3       7624.28       7265.99        84.13 o                         
   5   1   3       7357.67       7532.03       118.87 o                         
   6   1   3       1141.08        828.96        35.42 o                         
   7   1   3      16964.38      17019.76       162.30 o                         
   8   1   3      72820.05      77860.09       657.93 o                         
   9   1   3        600.05        678.57        55.38 o                         
  10   1   3      36877.67      35440.88       343.80 o                         
  11   1   3       2101.66       1879.11        54.46 o                         
  12   1   3      12740.41      12582.57       154.14 o                         
  13   1   3       6341.06       5815.40       110.87 o                         
  14   1   3      11106.15      10858.38       146.80 o                         
  15   1   3      23778.07      23673.97       264.49 o                         
  16   1   3      11369.71      10892.13       156.21 o                         
  17   1   3      19283.46      18574.74       230.36 o                         
  18   1   3       1568.99       1627.26        72.80 o                         
  19   1   3       3436.85       3652.81       103.49 o                         
  20   1   3       8561.09       7904.31       149.77 o                         
  21   1   3         94.67        224.51        59.99 o                         
  22   1   3      18400.86      17335.04       272.59 o                         
  23   1   3        228.43        330.66        78.65 o                         
  24   1   3      16263.21      15501.06       285.24 o                         
  25   1   3       3131.88       3092.06       166.93 o                         
  26   1   3       6754.51       6748.91       224.85 o                         
  27   1   3       4435.40       4593.11       250.17 o                         
  28   1   3        780.05        919.36       137.18 o                         
  29   1   3       4807.60       5139.41       266.81 o                         
  30   1   3       1053.32       1317.95       182.20 o                         
  31   1   3       4316.44       4503.93       274.00 o                         
  32   1   3        241.31         96.23       167.84 o                         
  33   1   3        478.59        380.17       210.61 o                         
  34   1   3       3500.54       3023.48       336.32 o                         
 -34   2   3        100.54       1032.27       360.76 o                         
 -33   2   3       1227.22       1314.15       239.34 o                         
 -32   2   3         72.94        687.55       190.78 o                         
 -31   2   3       1374.32       1551.55       363.28 o                         
 -30   2   3        615.19       1679.40       223.13 o                         
 -29   2   3        786.75       1808.30       221.65 o                         
 -28   2   3        112.27        307.85       143.35 o                         
 -27   2   3        262.57        716.31       114.70 o                         
 -26   2   3        479.51        487.24        97.59 o                         
 -25   2   3        665.78        682.91        96.89 o                         
 -24   2   3         52.53        126.53        74.95 o                         
 -23   2   3        790.18       1100.36        85.81 o                         
 -22   2   3         16.49        200.29        63.59 o                         
 -21   2   3       1342.17       1451.46        86.24 o                         
 -20   2   3         32.60        243.97        73.74 o                         
 -19   2   3       2096.71       2465.04        93.35 o                         
 -18   2   3        280.00        365.84        53.09 o                         
 -17   2   3       8521.55       8356.12       141.38 o                         
 -16   2   3       1546.72       1195.19        62.29 o                         
 -15   2   3       2789.93       2517.00        76.55 o                         
 -14   2   3       1177.53       1211.33        56.42 o                         
 -13   2   3          1.85        155.59        34.95 o                         
 -12   2   3        383.30        382.74        37.59 o                         
 -11   2   3       1348.64       1746.52        56.12 o                         
 -10   2   3      27321.77      29874.53       365.42 o                         
  -9   2   3       1897.07       2033.21        53.17 o                         
  -8   2   3       2746.32       2872.65        57.79 o                         
  -7   2   3       3148.09       3638.40        61.27 o                         
  -6   2   3        583.41        760.58        32.27 o                         
  -5   2   3        714.87        668.25        28.55 o                         
  -4   2   3        725.87        702.38        31.32 o                         
  -3   2   3          6.24        -13.57        16.14 o                         
  -2   2   3      63415.50      67280.83       563.13 o                         
  -1   2   3       2633.84       2629.64        40.17 o                         
   0   2   3       6126.46       6856.57        71.48 o                         
   1   2   3      52362.63      57276.32       512.64 o                         
   2   2   3       9798.80       9899.33       109.25 o                         
   3   2   3       7174.71       7861.69        91.92 o                         
   4   2   3       1065.66       1179.50        38.44 o                         
   5   2   3        232.25        284.55        26.00 o                         
   6   2   3      13617.27      14707.65       138.66 o                         
   7   2   3       7964.56       8268.93        92.79 o                         
   8   2   3      26795.44      29111.14       266.07 o                         
   9   2   3        827.08       1181.87        36.65 o                         
  10   2   3        106.57        214.80        29.45 o                         
  11   2   3       1018.38       1068.25        49.78 o                         
  12   2   3       1089.25       1292.58        49.91 o                         
  13   2   3          4.11        -28.20        28.20 o                         
  14   2   3       4523.70       4715.97        90.69 o                         
  15   2   3        207.08        200.58        36.97 o                         
  16   2   3         42.85         62.54        38.30 o                         
  17   2   3       1239.32       1454.18        66.87 o                         
  18   2   3        112.08        252.30        47.39 o                         
  19   2   3        876.68        801.34        62.93 o                         
  20   2   3        182.82        277.76        65.85 o                         
  21   2   3       9092.79       8510.34       182.59 o                         
  22   2   3       7982.05       8141.76       185.92 o                         
  23   2   3       1565.25       1493.06       106.57 o                         
  24   2   3        236.88        669.92        88.22 o                         
  25   2   3        601.36        709.49        94.25 o                         
  26   2   3        115.46        686.83       118.53 o                         
  27   2   3       2796.62       3338.17       206.53 o                         
  28   2   3       1768.67       2499.22       195.67 o                         
  29   2   3         88.68        538.77       146.83 o                         
  30   2   3         68.20        380.88       155.13 o                         
  31   2   3        423.96        919.09       197.89 o                         
  32   2   3         21.46        179.92       169.27 o                         
  33   2   3        104.57        457.45       190.00 o                         
  34   2   3        830.99       1116.49       217.91 o                         
 -34   3   3        846.66        929.77       338.52 o                         
 -33   3   3       3380.65       3938.29       323.65 o                         
 -32   3   3       1894.87       2209.72       242.45 o                         
 -31   3   3         12.87        370.45       171.56 o                         
 -30   3   3       4124.35       4489.69       337.87 o                         
 -29   3   3        271.81        507.08       159.70 o                         
 -28   3   3       5814.67       5946.23       249.24 o                         
 -27   3   3       3853.84       4028.87       212.05 o                         
 -26   3   3       1201.64       1237.73       125.41 o                         
 -25   3   3       4885.50       5126.23       190.10 o                         
 -24   3   3        192.35         99.76        74.22 o                         
 -23   3   3       5979.83       6292.12       176.43 o                         
 -22   3   3        112.86        193.07        72.14 o                         
 -21   3   3      13321.67      13055.88       206.54 o                         
 -20   3   3      12620.43      11822.60       192.09 o                         
 -19   3   3        628.51        706.55        65.40 o                         
 -18   3   3       5632.47       5866.46       124.78 o                         
 -17   3   3         68.68         62.96        44.58 o                         
 -16   3   3      13422.47      12924.64       178.23 o                         
 -15   3   3       5185.66       5045.03       102.02 o                         
 -14   3   3      24410.66      24395.16       278.60 o                         
 -13   3   3      18195.05      18259.92       212.46 o                         
 -12   3   3      10286.44      10405.45       140.53 o                         
 -11   3   3      19849.87      19261.92       214.75 o                         
 -10   3   3        452.66        598.16        52.13 o                         
  -9   3   3       9459.19       8766.07       117.13 o                         
  -8   3   3      15866.73      17540.66       190.57 o                         
  -7   3   3       3733.51       3594.67        68.70 o                         
  -6   3   3      13978.15      13344.75       149.50 o                         
  -5   3   3         23.61         88.67        22.19 o                         
  -4   3   3      33780.60      33471.78       320.09 o                         
  -3   3   3        803.75        967.66        36.29 o                         
  -2   3   3     106156.24     109656.48       971.75 o                         
  -1   3   3       1052.19       1153.29        42.57 o                         
   0   3   3       1688.36       1677.23        46.10 o                         
   1   3   3      17341.66      18222.52       188.46 o                         
   2   3   3        332.78        387.37        25.36 o                         
   3   3   3      72882.28      75282.35       637.72 o                         
   4   3   3       1832.67       1979.13        54.09 o                         
   5   3   3      16217.69      16388.20       190.48 o                         
   6   3   3      40530.20      40642.89       415.20 o                         
   7   3   3       3023.75       2879.78        51.49 o                         
   8   3   3      37555.02      39656.23       406.86 o                         
   9   3   3       5259.09       5899.16       105.27 o                         
  10   3   3      13804.79      12315.75       150.90 o                         
  11   3   3        966.21       1095.31        47.58 o                         
  12   3   3      26545.84      26571.49       280.68 o                         
  13   3   3      29868.33      30478.10       318.71 o                         
  14   3   3       1835.08       2011.09        67.50 o                         
  15   3   3      17399.72      17467.20       222.25 o                         
  16   3   3        174.50        185.92        40.73 o                         
  17   3   3      12240.36      11566.24       169.00 o                         
  18   3   3        721.00        937.22        62.29 o                         
  19   3   3       3757.13       3756.45       121.70 o                         
  20   3   3      10926.07      10369.00       197.64 o                         
  21   3   3       4761.41       5014.84       150.96 o                         
  22   3   3      14518.29      14237.44       251.60 o                         
  23   3   3          0.19          7.04        71.39 o                         
  24   3   3       4338.00       4373.50       175.63 o                         
  25   3   3       1670.54       1917.48       135.52 o                         
  26   3   3       1893.04       1886.82       143.56 o                         
  27   3   3       5680.27       5807.23       266.02 o                         
  28   3   3        744.20        666.00       152.19 o                         
  29   3   3       7470.85       7468.76       335.79 o                         
  30   3   3         28.01         14.50       155.35 o                         
  31   3   3       2395.09       2651.87       251.22 o                         
  32   3   3       1616.20       1551.72       258.32 o                         
  33   3   3       1400.18       1211.41       278.81 o                         
  34   3   3       2537.67       2433.15       295.10 o                         
 -34   4   3        357.90       1624.92       336.10 o                         
 -33   4   3        334.15        511.46       247.26 o                         
 -32   4   3        174.64        723.55       373.43 o                         
 -31   4   3       1028.49       1305.46       274.22 o                         
 -30   4   3        109.19        390.10       167.38 o                         
 -29   4   3        690.55       1075.63       155.15 o                         
 -28   4   3         11.49         43.24       105.47 o                         
 -27   4   3        739.01       1582.40       151.74 o                         
 -26   4   3        103.50        154.35       104.05 o                         
 -25   4   3          6.43        598.58       109.78 o                         
 -24   4   3         85.16        389.85        92.30 o                         
 -23   4   3       2448.59       2606.95       140.80 o                         
 -22   4   3        588.21        593.24        82.01 o                         
 -21   4   3       1163.00       1234.35        93.73 o                         
 -20   4   3        348.72        553.39        65.91 o                         
 -19   4   3       4868.35       4614.06       126.79 o                         
 -18   4   3       1353.09       1373.20        75.41 o                         
 -17   4   3      16893.32      16134.02       216.42 o                         
 -16   4   3        296.61        429.88        60.49 o                         
 -15   4   3       3730.86       3751.81        93.12 o                         
 -14   4   3        892.11       1032.08        59.67 o                         
 -13   4   3       1661.84       1983.08        69.27 o                         
 -12   4   3        233.19        238.87        43.18 o                         
 -11   4   3       1533.45       1571.81        58.73 o                         
 -10   4   3        296.75        306.36        36.57 o                         
  -9   4   3        128.98        151.49        35.51 o                         
  -8   4   3       9004.91       8789.02       123.66 o                         
  -7   4   3        619.70        580.31        41.22 o                         
  -6   4   3      14625.50      15825.27       178.33 o                         
  -5   4   3      11238.60      12219.88       146.62 o                         
  -4   4   3       4791.39       4579.08        77.76 o                         
  -3   4   3       1142.11       1191.28        48.71 o                         
  -2   4   3       5538.87       6358.18       120.03 o                         
  -1   4   3       2608.91       2164.74        59.35 o                         
   0   4   3      10655.26      10309.66       129.65 o                         
   1   4   3       5478.83       5255.18        84.94 o                         
   2   4   3       9422.35       9638.19       123.36 o                         
   3   4   3       9535.33      11051.50       135.44 o                         
   4   4   3       2738.29       2662.63        53.79 o                         
   5   4   3         30.79         38.94        22.86 o                         
   6   4   3      12930.40      14460.31       155.61 o                         
   7   4   3       8178.77       7857.19       122.55 o                         
   8   4   3          8.39         19.00        22.28 o                         
   9   4   3      11657.76      10859.43       139.28 o                         
  10   4   3      10957.60      11424.54       147.83 o                         
  11   4   3       2062.08       2248.95        65.03 o                         
  12   4   3       3482.52       3985.71        87.66 o                         
  13   4   3      15084.28      15343.02       190.73 o                         
  14   4   3        766.69        940.21        53.63 o                         
  15   4   3      10735.80      10046.43       150.73 o                         
  16   4   3       1738.39       1852.02        72.32 o                         
  17   4   3          0.28        179.96        56.46 o                         
  18   4   3       2599.44       2271.86       108.45 o                         
  19   4   3         14.77        301.80        67.98 o                         
  20   4   3        121.05         56.02        65.09 o                         
  21   4   3         85.63        240.76        81.59 o                         
  22   4   3        435.03        538.13        92.53 o                         
  23   4   3       2075.81       2270.78       140.74 o                         
  24   4   3        351.81        662.75       125.48 o                         
  25   4   3       2768.68       2900.91       159.49 o                         
  26   4   3        327.87        282.29       105.33 o                         
  27   4   3        327.70        273.38       129.77 o                         
  28   4   3         60.45        297.34       158.17 o                         
  29   4   3          0.50        453.94       169.83 o                         
  30   4   3        264.27        809.23       245.37 o                         
  31   4   3         36.76        823.15       202.06 o                         
  32   4   3        442.29        935.89       212.97 o                         
  33   4   3        624.26       1547.98       238.71 o                         
 -33   5   3       1584.92       1945.28       333.68 o                         
 -32   5   3       2695.01       3084.34       374.44 o                         
 -31   5   3         11.85         93.12       222.89 o                         
 -30   5   3       1825.89       1803.13       221.15 o                         
 -29   5   3        301.89        109.90       143.46 o                         
 -28   5   3       3664.51       3601.55       224.92 o                         
 -27   5   3       4502.40       4854.81       244.63 o                         
 -26   5   3       1062.82       1073.34       137.34 o                         
 -25   5   3       8390.62       7756.26       285.25 o                         
 -24   5   3         27.92        -84.90        84.90 o                         
 -23   5   3       9140.59       8884.30       393.82 o                         
 -22   5   3         25.59         95.16       127.14 o                         
 -21   5   3       5563.50       5243.29       171.96 o                         
 -20   5   3        569.64        721.80        79.52 o                         
 -19   5   3       2755.47       2851.67       102.92 o                         
 -18   5   3      12904.32      12704.48       195.03 o                         
 -17   5   3        275.58        248.68        55.96 o                         
 -16   5   3      24253.85      24238.14       288.60 o                         
 -15   5   3      20117.36      19494.17       242.89 o                         
 -14   5   3       7986.90       8355.74       138.67 o                         
 -13   5   3      16779.90      17005.08       251.72 o                         
 -12   5   3       1169.23       1293.71        61.29 o                         
 -11   5   3       9484.40       9273.69       137.34 o                         
 -10   5   3       4367.43       4288.24       112.62 o                         
  -9   5   3      35055.00      35103.69       358.79 o                         
  -8   5   3      19305.77      20732.87       523.82 o                         
  -7   5   3      16154.12      16467.12       192.92 o                         
  -6   5   3      37025.70      37981.67       379.15 o                         
  -5   5   3       3270.94       3628.79        76.76 o                         
  -4   5   3      21119.37      20620.92       243.06 o                         
  -3   5   3       8315.22       9034.89       126.68 o                         
  -2   5   3      57120.65      59394.10       562.32 o                         
  -1   5   3      34979.12      36429.29       364.70 o                         
   0   5   3      45013.88      45326.20       440.97 o                         
   1   5   3       5383.65       4579.65        86.87 o                         
   2   5   3      14693.08      15841.08       186.41 o                         
   3   5   3      14201.23      13381.46       164.80 o                         
   4   5   3        300.65        306.22        35.85 o                         
   5   5   3      52846.33      54005.67       516.03 o                         
   6   5   3      14785.66      15090.63       179.53 o                         
   7   5   3      14153.41      13980.35       171.09 o                         
   8   5   3      50278.38      51460.28       498.81 o                         
   9   5   3       5344.08       5439.20       117.57 o                         
  10   5   3      17416.87      17033.07       202.71 o                         
  11   5   3         29.27        -17.51        32.02 o                         
  12   5   3       1376.01       1473.47        60.15 o                         
  13   5   3       2094.13       1941.69        68.81 o                         
  14   5   3       4692.70       4671.27       101.24 o                         
  15   5   3      12849.74      12975.54       184.06 o                         
  16   5   3       1872.30       2157.03        94.54 o                         
  17   5   3      17762.51      16733.29       278.75 o                         
  18   5   3       7782.06       7193.20       204.67 o                         
  19   5   3       4387.03       4434.02       154.44 o                         
  20   5   3       3411.94       3476.48       150.15 o                         
  21   5   3       6989.21       6544.37       246.47 o                         
  22   5   3       3038.53       3369.26       160.82 o                         
  23   5   3       3359.77       3279.95       192.31 o                         
  24   5   3       6310.73       6458.64       220.61 o                         
  25   5   3        714.65        743.25       117.96 o                         
  26   5   3        366.96        304.82       118.34 o                         
  27   5   3       2881.99       2824.62       198.27 o                         
  28   5   3         58.41       -117.07       150.75 o                         
  29   5   3       6218.05       6275.87       348.67 o                         
  30   5   3         16.87        108.53       179.87 o                         
  31   5   3       9692.56      10033.54       537.33 o                         
  32   5   3        581.65       1001.63       224.31 o                         
  33   5   3       2397.83       2719.73       454.40 o                         
 -32   6   3          4.38        297.00       248.92 o                         
 -31   6   3        654.00        569.42       188.66 o                         
 -30   6   3        752.98        674.67       183.99 o                         
 -29   6   3       1290.51       1460.88       200.92 o                         
 -28   6   3        600.52        933.51       177.70 o                         
 -27   6   3         15.55        450.79       147.35 o                         
 -26   6   3        722.34       1248.47       174.54 o                         
 -25   6   3       1570.18       2138.81       205.62 o                         
 -24   6   3        342.29        628.70       117.66 o                         
 -23   6   3        242.95        426.12       155.64 o                         
 -22   6   3        476.64        624.27       107.25 o                         
 -21   6   3         17.85        119.57        88.00 o                         
 -20   6   3        207.96        405.37        95.30 o                         
 -19   6   3       1676.97       2035.31       132.63 o                         
 -18   6   3         22.44         99.86        55.66 o                         
 -17   6   3       6203.76       5914.95       139.41 o                         
 -16   6   3          4.18         38.95        55.94 o                         
 -15   6   3       5096.91       5188.38       166.63 o                         
 -14   6   3       2670.75       2789.99        91.68 o                         
 -13   6   3       7197.25       7345.24       131.17 o                         
 -12   6   3       2141.76       2129.84        76.85 o                         
 -11   6   3        408.57        408.80        46.20 o                         
 -10   6   3       2074.33       2319.63        98.87 o                         
  -9   6   3       4537.44       4637.62        96.10 o                         
  -8   6   3       4023.11       4469.11       109.77 o                         
  -7   6   3         75.26        296.69        78.82 o                         
  -6   6   3         11.44          8.54        31.84 o                         
  -5   6   3      13933.81      14588.32       183.29 o                         
  -4   6   3          0.37        -31.92        31.92 o                         
  -3   6   3       8204.08       7804.00       123.04 o                         
  -2   6   3        193.04        158.68        38.22 o                         
  -1   6   3        224.59        166.79        37.36 o                         
   0   6   3       4861.82       5067.70        98.60 o                         
   1   6   3       5518.55       5533.44       101.97 o                         
   2   6   3      14868.95      15940.40       196.30 o                         
   3   6   3        652.96        762.86        69.37 o                         
   4   6   3       4712.93       4744.17        94.57 o                         
   5   6   3      12250.24      11813.49       159.60 o                         
   6   6   3        117.10        263.63        50.60 o                         
   7   6   3       8671.31       8931.72       133.40 o                         
   8   6   3        338.35        251.30        37.24 o                         
   9   6   3      10312.27      10411.16       148.56 o                         
  10   6   3        189.56        309.16        47.95 o                         
  11   6   3      15056.00      14982.85       193.80 o                         
  12   6   3         48.56         94.08        36.56 o                         
  13   6   3       7083.22       6842.61       151.26 o                         
  14   6   3       4003.35       4014.75       115.37 o                         
  15   6   3         13.27         -8.72        65.39 o                         
  16   6   3        811.76        780.88        87.67 o                         
  17   6   3          0.50         59.42        71.65 o                         
  18   6   3        230.12        397.68        83.25 o                         
  19   6   3        482.09        757.48        92.82 o                         
  20   6   3       6355.18       6168.50       189.63 o                         
  21   6   3       2985.14       2873.73       193.59 o                         
  22   6   3          9.25        -84.11        84.11 o                         
  23   6   3        876.55        886.68       113.92 o                         
  24   6   3        107.05        140.31       122.31 o                         
  25   6   3         62.77        -10.71       117.33 o                         
  26   6   3         50.78        689.95       134.78 o                         
  27   6   3        156.00        490.30       132.96 o                         
  28   6   3       1393.60       1576.23       206.23 o                         
  29   6   3        302.42        119.93       169.53 o                         
  30   6   3        986.53       1465.61       224.78 o                         
  31   6   3        156.24        583.70       251.07 o                         
  32   6   3        579.44       1080.00       404.83 o                         
 -31   7   3       1307.83       1132.42       219.22 o                         
 -30   7   3       2738.09       3365.83       276.42 o                         
 -29   7   3        866.80        759.90       195.97 o                         
 -28   7   3       2155.51       1943.65       217.25 o                         
 -27   7   3       4699.45       4787.68       286.76 o                         
 -26   7   3       1650.67       2046.08       210.97 o                         
 -25   7   3       5599.13       5727.75       296.77 o                         
 -24   7   3       1526.67       1572.98       179.66 o                         
 -23   7   3       8366.33       8251.81       310.90 o                         
 -22   7   3         91.92        180.31       117.97 o                         
 -21   7   3       6098.30       6138.29       219.72 o                         
 -20   7   3       3618.21       3950.68       182.83 o                         
 -19   7   3       4099.15       4145.81       177.64 o                         
 -18   7   3       3561.89       4090.14       194.66 o                         
 -17   7   3         27.59         55.47        66.03 o                         
 -16   7   3       1238.09       1407.81        95.61 o                         
 -15   7   3       1290.11       1182.91        77.11 o                         
 -14   7   3       3261.74       3383.81       102.70 o                         
 -13   7   3       9306.72       8816.08       152.38 o                         
 -12   7   3        660.34        967.59        69.38 o                         
 -11   7   3      23640.93      23779.46       282.20 o                         
 -10   7   3       4902.63       4602.06       104.31 o                         
  -9   7   3      12991.03      12515.94       176.96 o                         
  -8   7   3       1021.89        968.35        76.37 o                         
  -7   7   3       6510.87       6224.40       115.39 o                         
  -6   7   3       9160.59       9473.76       146.40 o                         
  -5   7   3       2044.82       2219.75        76.52 o                         
  -4   7   3      14656.00      14541.92       205.52 o                         
  -3   7   3        155.16        139.07        39.21 o                         
  -2   7   3       1454.14       1590.53        68.89 o                         
  -1   7   3      12199.38      12304.26       172.35 o                         
   0   7   3       1817.50       2099.52        84.65 o                         
   1   7   3      21272.94      22048.87       269.55 o                         
   2   7   3       5271.73       5057.14       105.21 o                         
   3   7   3      22676.86      22280.70       261.63 o                         
   4   7   3        152.92        141.33        40.01 o                         
   5   7   3      16789.36      16597.58       210.96 o                         
   6   7   3       5161.47       5164.38       104.67 o                         
   7   7   3       5388.98       5431.57       107.67 o                         
   8   7   3       6412.54       6388.09       160.19 o                         
   9   7   3       1442.28       1553.31        66.72 o                         
  10   7   3       7626.09       7536.88       154.53 o                         
  11   7   3        378.52        543.42        72.35 o                         
  12   7   3      14958.55      14909.17       227.12 o                         
  13   7   3       9955.33       9471.53       176.48 o                         
  14   7   3         67.80         69.98        67.45 o                         
  15   7   3       9789.78       9662.00       211.26 o                         
  16   7   3       1420.06       1226.64       103.06 o                         
  17   7   3      14922.44      14602.67       280.44 o                         
  18   7   3        797.33       1045.20       106.17 o                         
  19   7   3      16276.23      16199.89       304.23 o                         
  20   7   3       2894.82       2967.16       153.14 o                         
  21   7   3       1027.98       1038.54       115.82 o                         
  22   7   3       5678.70       5194.77       222.47 o                         
  23   7   3         65.91         45.71       106.85 o                         
  24   7   3       3292.30       3217.21       203.55 o                         
  25   7   3        164.73         86.74       118.92 o                         
  26   7   3       4229.10       4252.25       241.04 o                         
  27   7   3       4181.24       4220.03       273.58 o                         
  28   7   3        812.39        702.96       282.80 o                         
  29   7   3       4835.97       4335.30       294.21 o                         
  30   7   3        324.54        590.08       252.92 o                         
  31   7   3       3512.46       3898.62       505.66 o                         
 -30   8   3        139.49        378.30       309.64 o                         
 -29   8   3        147.37        512.54       184.97 o                         
 -28   8   3        330.86        365.73       181.02 o                         
 -27   8   3        306.63        692.46       183.98 o                         
 -26   8   3       1783.11       1561.46       206.48 o                         
 -25   8   3        235.36        625.90       161.45 o                         
 -24   8   3       5535.16       5198.69       281.96 o                         
 -23   8   3         21.41        117.11       169.78 o                         
 -22   8   3        822.47       1030.51       162.16 o                         
 -21   8   3         12.42        203.47       124.92 o                         
 -20   8   3        580.58        629.14       163.03 o                         
 -19   8   3       4176.21       4118.64       228.92 o                         
 -18   8   3        125.69        135.72        91.73 o                         
 -17   8   3       6921.26       6803.19       235.08 o                         
 -16   8   3        753.39        892.71       100.74 o                         
 -15   8   3       1692.70       1888.10       128.81 o                         
 -14   8   3       6647.11       6833.52       176.43 o                         
 -13   8   3       2312.11       2480.77       106.98 o                         
 -12   8   3       8641.28       8115.48       203.34 o                         
 -11   8   3        227.79        339.10        57.25 o                         
 -10   8   3       9101.20       9296.04       157.00 o                         
  -9   8   3       1671.77       1623.25        76.88 o                         
  -8   8   3       5187.71       5070.42       114.00 o                         
  -7   8   3       4240.80       4334.97       132.91 o                         
  -6   8   3        164.48        108.54        44.30 o                         
  -5   8   3       5355.53       5458.03       117.70 o                         
  -4   8   3        138.14        150.11        46.04 o                         
  -3   8   3      10438.05      10636.62       166.34 o                         
  -2   8   3       2545.86       2803.57        93.13 o                         
  -1   8   3      14088.65      13850.63       196.85 o                         
   0   8   3       8821.10       8121.22       164.30 o                         
   1   8   3        280.21        323.38        49.88 o                         
   2   8   3        854.82        960.06        63.88 o                         
   3   8   3        895.90       1036.48        64.78 o                         
   4   8   3       2163.60       2144.90        83.97 o                         
   5   8   3          9.13        156.25        63.85 o                         
   6   8   3       4706.95       4283.96       105.50 o                         
   7   8   3       7903.14       7681.51       138.12 o                         
   8   8   3       1018.32        896.06        71.84 o                         
   9   8   3       6613.03       6607.15       146.17 o                         
  10   8   3       2729.11       2707.95       106.87 o                         
  11   8   3        902.50        911.87        75.49 o                         
  12   8   3        264.84        175.39        61.89 o                         
  13   8   3         21.11        -17.19        69.95 o                         
  14   8   3       1203.10       1184.26        99.72 o                         
  15   8   3        210.52        476.23       109.31 o                         
  16   8   3       2145.61       2294.69       130.59 o                         
  17   8   3          8.49        -27.37        76.01 o                         
  18   8   3       1082.39       1330.59       118.33 o                         
  19   8   3       2251.46       2057.24       138.67 o                         
  20   8   3       1452.44       1481.86       144.23 o                         
  21   8   3       2343.43       2958.56       190.55 o                         
  22   8   3       2602.98       2577.55       184.81 o                         
  23   8   3       2804.86       3131.72       202.00 o                         
  24   8   3         47.63         89.50       130.50 o                         
  25   8   3         62.74        -91.73       140.82 o                         
  26   8   3       1922.90       1934.53       216.68 o                         
  27   8   3         86.05        389.91       185.52 o                         
  28   8   3       3161.03       3991.76       330.49 o                         
  29   8   3        131.59        114.64       162.74 o                         
  30   8   3       2438.55       2420.82       502.44 o                         
 -28   9   3       1131.88        677.56       193.29 o                         
 -27   9   3        903.37        847.45       202.42 o                         
 -26   9   3       1155.97       1456.23       261.41 o                         
 -25   9   3       2925.61       3232.47       264.97 o                         
 -24   9   3         66.88        230.71       162.40 o                         
 -23   9   3       3867.55       4069.85       268.01 o                         
 -22   9   3       1748.93       2017.66       207.32 o                         
 -21   9   3       3868.60       3748.25       247.52 o                         
 -20   9   3       2779.87       2533.13       233.30 o                         
 -19   9   3        787.54        731.73       152.58 o                         
 -18   9   3       3222.01       3339.59       218.58 o                         
 -17   9   3         71.86        290.96       123.15 o                         
 -16   9   3       8069.20       7893.04       278.20 o                         
 -15   9   3        480.38        796.12       125.08 o                         
 -14   9   3       2589.62       2851.72       140.50 o                         
 -13   9   3       1602.67       1544.69        97.94 o                         
 -12   9   3         66.12          1.74        60.08 o                         
 -11   9   3       8910.31       9147.85       181.94 o                         
 -10   9   3         14.39        261.83        72.51 o                         
  -9   9   3      21734.54      22301.14       284.67 o                         
  -8   9   3       3782.87       3716.99       112.38 o                         
  -7   9   3      23339.39      22685.04       308.59 o                         
  -6   9   3       4465.58       4715.67       120.79 o                         
  -5   9   3       9270.83       9197.08       162.07 o                         
  -4   9   3        796.54       1318.15       150.30 o                         
  -3   9   3       4433.58       4298.36       114.13 o                         
  -2   9   3       5798.04       5634.06       148.57 o                         
  -1   9   3      16458.69      16196.86       226.58 o                         
   0   9   3        314.07        386.83        59.15 o                         
   1   9   3      13404.59      13242.38       202.13 o                         
   2   9   3       2423.31       2712.42       100.40 o                         
   3   9   3      11111.85      10928.95       179.74 o                         
   4   9   3       1691.70       1586.40        82.40 o                         
   5   9   3      18041.09      16901.85       234.79 o                         
   6   9   3       2380.15       2605.29       110.10 o                         
   7   9   3       2742.46       3124.15       119.74 o                         
   8   9   3       2285.44       2237.13       106.95 o                         
   9   9   3          3.47        199.94        61.83 o                         
  10   9   3       7145.59       7162.84       164.90 o                         
  11   9   3        639.54        503.24        73.16 o                         
  12   9   3       6280.49       6094.21       176.77 o                         
  13   9   3      13959.46      13506.25       260.23 o                         
  14   9   3         94.05        155.70        80.84 o                         
  15   9   3      11982.25      12114.81       258.40 o                         
  16   9   3       1295.56       1513.15       119.18 o                         
  17   9   3      10234.68       9221.18       242.35 o                         
  18   9   3        183.49        167.70       103.92 o                         
  19   9   3        608.66        761.31       127.53 o                         
  20   9   3       3422.00       3258.35       199.68 o                         
  21   9   3        459.15        475.18       128.33 o                         
  22   9   3       3916.54       3870.44       263.03 o                         
  23   9   3         98.21        293.25       164.95 o                         
  24   9   3       3772.42       4140.05       273.31 o                         
  25   9   3       1727.31       1380.46       201.65 o                         
  26   9   3       3353.38       3704.46       281.77 o                         
  27   9   3       1483.12       1296.21       233.30 o                         
  28   9   3       1377.66       1603.03       229.13 o                         
 -27  10   3        396.59        418.46       239.50 o                         
 -26  10   3       1393.82       1511.40       222.60 o                         
 -25  10   3        394.65        139.68       172.18 o                         
 -24  10   3       3066.08       3430.78       280.93 o                         
 -23  10   3         25.52        583.59       179.20 o                         
 -22  10   3       4810.74       4796.84       298.40 o                         
 -21  10   3        962.12       1272.52       192.59 o                         
 -20  10   3       1387.28       1578.23       194.45 o                         
 -19  10   3        643.05        766.78       159.38 o                         
 -18  10   3        232.86        165.05       139.98 o                         
 -17  10   3       1456.18       1705.29       177.96 o                         
 -16  10   3          5.24         19.30       128.18 o                         
 -15  10   3       1734.33       2091.62       178.03 o                         
 -14  10   3       3163.43       3454.90       238.93 o                         
 -13  10   3       1101.93       1117.14       118.28 o                         
 -12  10   3      10583.03      10123.96       258.46 o                         
 -11  10   3         12.28         54.79        71.33 o                         
 -10  10   3       4728.12       4926.11       147.01 o                         
  -9  10   3        500.85        884.52        84.11 o                         
  -8  10   3       7443.93       7620.29       171.98 o                         
  -7  10   3       4053.86       3721.28       143.64 o                         
  -6  10   3       8176.28       7462.05       154.95 o                         
  -5  10   3       5334.19       5213.42       133.86 o                         
  -4  10   3       1169.14       1326.91       160.73 o                         
  -3  10   3       2048.77       2085.99       101.28 o                         
  -2  10   3        661.55        744.10        69.90 o                         
  -1  10   3       3901.59       4089.63       137.23 o                         
   0  10   3       8791.76       8394.66       179.39 o                         
   1  10   3       3518.54       3636.33       142.39 o                         
   2  10   3      11173.33      10748.45       196.71 o                         
   3  10   3       1978.19       2085.46       101.30 o                         
   4  10   3       8504.44       8416.19       182.65 o                         
   5  10   3        443.70        513.22        75.89 o                         
   6  10   3       3555.87       3903.63       137.37 o                         
   7  10   3       1699.28       1708.05       100.34 o                         
   8  10   3       3918.43       3753.84       134.23 o                         
   9  10   3       3849.70       3930.57       136.80 o                         
  10  10   3          0.55         98.27        64.02 o                         
  11  10   3       1819.64       1908.79       128.58 o                         
  12  10   3       4830.01       4898.81       172.85 o                         
  13  10   3         40.35         19.12        77.81 o                         
  14  10   3       5392.73       5539.52       189.63 o                         
  15  10   3        703.43        678.64       105.57 o                         
  16  10   3       8275.41       7966.39       434.13 o                         
  17  10   3        114.75        154.28       109.78 o                         
  18  10   3       3559.44       3338.04       306.95 o                         
  19  10   3        862.42        820.87       158.05 o                         
  20  10   3        553.47        607.82       160.42 o                         
  21  10   3        967.07        774.38       172.92 o                         
  22  10   3         67.55        117.17       146.15 o                         
  23  10   3       2617.68       2029.69       235.77 o                         
  24  10   3        112.95        554.88       181.14 o                         
  25  10   3       1612.75       1566.18       220.10 o                         
  26  10   3        347.70        287.27       236.12 o                         
  27  10   3        351.36        225.90       268.75 o                         
 -25  11   3       2034.29       1894.00       358.72 o                         
 -24  11   3         35.00        354.35       188.55 o                         
 -23  11   3       2927.55       3132.73       276.06 o                         
 -22  11   3        460.29        655.75       182.11 o                         
 -21  11   3       1283.59       1252.59       207.44 o                         
 -20  11   3       1132.96        973.52       186.14 o                         
 -19  11   3        148.40        640.95       168.80 o                         
 -18  11   3       4989.80       5199.25       340.06 o                         
 -17  11   3        563.32        624.82       153.47 o                         
 -16  11   3       3983.63       4086.91       250.71 o                         
 -15  11   3        100.00        263.94       127.54 o                         
 -14  11   3        226.45         66.41       121.88 o                         
 -13  11   3       1205.80       1511.84       161.14 o                         
 -12  11   3        289.94        566.96       107.72 o                         
 -11  11   3       3465.56       3721.76       187.96 o                         
 -10  11   3        116.83        116.00       103.91 o                         
  -9  11   3      10464.35      10267.88       232.79 o                         
  -8  11   3       1784.33       1934.14       120.84 o                         
  -7  11   3       2440.84       2812.70       139.77 o                         
  -6  11   3       1641.55       1688.71       102.54 o                         
  -5  11   3        162.90         53.82        65.96 o                         
  -4  11   3       4815.16       4746.64       146.53 o                         
  -3  11   3         16.82         22.40        56.16 o                         
  -2  11   3       5424.16       5193.74       138.60 o                         
  -1  11   3       1569.86       1437.92        90.32 o                         
   0  11   3        673.19        800.17        76.60 o                         
   1  11   3       5937.10       5880.54       146.93 o                         
   2  11   3        130.48        252.71        69.31 o                         
   3  11   3       4339.86       4389.23       183.06 o                         
   4  11   3          8.24         76.68        74.44 o                         
   5  11   3       3777.89       3797.82       148.30 o                         
   6  11   3        470.21        533.93        84.61 o                         
   7  11   3       1289.16       1357.61        99.68 o                         
   8  11   3        840.03        747.55        86.82 o                         
   9  11   3        545.76        492.38        82.12 o                         
  10  11   3       6751.23       6880.70       227.57 o                         
  11  11   3        982.47       1075.64       107.59 o                         
  12  11   3       4194.24       4252.50       177.16 o                         
  13  11   3       1683.18       1670.72       127.63 o                         
  14  11   3       2667.62       3253.06       206.31 o                         
  15  11   3       2375.97       2500.98       244.17 o                         
  16  11   3        706.56        759.26       159.10 o                         
  17  11   3       3050.02       2944.10       226.68 o                         
  18  11   3        200.35        491.73       155.28 o                         
  19  11   3       1318.27       1660.49       198.38 o                         
  20  11   3       1195.68       1206.26       188.12 o                         
  21  11   3        298.78        417.15       165.51 o                         
  22  11   3       2345.20       2623.16       249.49 o                         
  23  11   3         64.26        -46.74       167.77 o                         
  24  11   3       3333.03       3585.16       295.81 o                         
  25  11   3        275.26        814.81       246.30 o                         
 -23  12   3        377.06        716.66       518.02 o                         
 -22  12   3       2889.81       2350.33       281.60 o                         
 -21  12   3       1273.38       1507.99       228.57 o                         
 -20  12   3       2893.19       2612.17       247.82 o                         
 -19  12   3       2683.92       2624.80       242.15 o                         
 -18  12   3        213.65        244.91       158.17 o                         
 -17  12   3        532.84        835.77       173.15 o                         
 -16  12   3         97.27        117.49       176.52 o                         
 -15  12   3        721.20        848.30       161.12 o                         
 -14  12   3       2520.53       2504.68       218.03 o                         
 -13  12   3        582.50        540.41       142.82 o                         
 -12  12   3       6337.38       6408.42       285.45 o                         
 -11  12   3        387.43        352.51       139.42 o                         
 -10  12   3       4974.03       4850.58       224.33 o                         
  -9  12   3        611.04        752.77       116.44 o                         
  -8  12   3       5380.51       5506.39       220.04 o                         
  -7  12   3       1790.55       1927.60       132.76 o                         
  -6  12   3       3649.97       3848.95       183.11 o                         
  -5  12   3       2877.53       3005.98       204.09 o                         
  -4  12   3         10.39         10.54        73.80 o                         
  -3  12   3       1401.82       1470.79       115.83 o                         
  -2  12   3        727.67        725.15        97.49 o                         
  -1  12   3        985.59       1042.00       102.34 o                         
   0  12   3       5100.48       5253.74       166.52 o                         
   1  12   3        123.26        165.78        73.00 o                         
   2  12   3       7942.41       7351.42       189.32 o                         
   3  12   3        154.31         87.44        88.94 o                         
   4  12   3      11155.35      10340.63       225.50 o                         
   5  12   3        832.02        909.89       104.76 o                         
   6  12   3       1784.88       1869.21       125.07 o                         
   7  12   3        125.74         55.24        79.69 o                         
   8  12   3       1766.91       1764.15       140.37 o                         
   9  12   3       1287.71       1245.24       193.76 o                         
  10  12   3         52.69        150.55        92.85 o                         
  11  12   3       3899.35       3791.72       245.92 o                         
  12  12   3       4593.95       4586.89       253.11 o                         
  13  12   3       1344.26       1664.90       181.85 o                         
  14  12   3       5098.83       4400.22       265.00 o                         
  15  12   3       1050.88       1156.93       177.93 o                         
  16  12   3       4579.51       4295.34       273.62 o                         
  17  12   3         17.01       -134.68       134.68 o                         
  18  12   3       3673.87       3424.77       262.35 o                         
  19  12   3        103.53        126.77       154.31 o                         
  20  12   3        998.94        902.34       189.11 o                         
  21  12   3       1289.22       1485.17       218.27 o                         
  22  12   3         37.24        362.02       181.28 o                         
  23  12   3       2339.95       2328.76       498.55 o                         
 -20  13   3        919.13       1398.49       518.02 o                         
 -19  13   3         35.12        186.95       165.25 o                         
 -18  13   3       1951.90       1862.89       224.30 o                         
 -17  13   3          4.07       -137.07       137.07 o                         
 -16  13   3        305.39        342.69       191.14 o                         
 -15  13   3         15.57        -80.11       201.26 o                         
 -14  13   3       1202.27       1313.13       188.09 o                         
 -13  13   3        480.00        523.24       224.87 o                         
 -12  13   3       1567.56       1501.34       214.13 o                         
 -11  13   3       1664.92       1810.92       192.82 o                         
 -10  13   3       1199.23       1499.34       179.88 o                         
  -9  13   3        193.27         49.11       109.69 o                         
  -8  13   3         12.47         37.66       105.55 o                         
  -7  13   3        469.76        541.12       116.73 o                         
  -6  13   3        786.77        997.89       129.72 o                         
  -5  13   3         12.89         19.18        98.71 o                         
  -4  13   3       3931.59       4313.48       227.68 o                         
  -3  13   3       1384.73       1450.21       139.33 o                         
  -2  13   3       4752.74       4673.41       214.83 o                         
  -1  13   3        464.93        563.02       112.26 o                         
   0  13   3       2099.56       2443.35       200.26 o                         
   1  13   3        159.73         43.43        94.78 o                         
   2  13   3        250.41        358.84        95.05 o                         
   3  13   3       1729.02       1655.31       156.01 o                         
   4  13   3       2163.58       2397.97       152.45 o                         
   5  13   3        695.62        662.37       134.69 o                         
   6  13   3       1855.88       1924.52       173.01 o                         
   7  13   3        666.32        752.03       113.33 o                         
   8  13   3       3640.26       3857.91       201.00 o                         
   9  13   3         88.79        205.28       114.86 o                         
  10  13   3       2947.92       3198.07       277.50 o                         
  11  13   3         76.00        172.95       131.11 o                         
  12  13   3       6085.39       6309.14       309.05 o                         
  13  13   3        471.16        658.54       165.28 o                         
  14  13   3       1496.81       1764.15       204.08 o                         
  15  13   3         27.48        125.19       204.07 o                         
  16  13   3        481.54        510.58       163.86 o                         
  17  13   3         24.46          5.71       138.27 o                         
  18  13   3       1607.46       1630.43       219.73 o                         
  19  13   3       1599.07       2194.82       237.18 o                         
  20  13   3        883.72       1267.08       541.39 o                         
 -17  14   3       2544.06       2289.81       482.97 o                         
 -16  14   3        212.33       -132.61       198.65 o                         
 -15  14   3       1270.50       1635.23       257.98 o                         
 -14  14   3       2347.00       2199.22       231.14 o                         
 -13  14   3        168.63        174.85       153.61 o                         
 -12  14   3        744.41        609.72       165.16 o                         
 -11  14   3         42.76         83.89       143.89 o                         
 -10  14   3       3822.83       3623.28       288.98 o                         
  -9  14   3         14.19         -9.78       121.88 o                         
  -8  14   3       5525.76       5372.17       332.69 o                         
  -7  14   3       2275.73       2644.95       213.84 o                         
  -6  14   3        769.54        735.07       148.68 o                         
  -5  14   3       4281.07       4496.30       259.29 o                         
  -4  14   3        139.98        415.79       128.03 o                         
  -3  14   3       5307.54       5341.76       300.01 o                         
  -2  14   3        508.94        557.09       139.72 o                         
  -1  14   3       4370.02       4313.69       240.49 o                         
   0  14   3       2575.01       2178.08       224.78 o                         
   1  14   3        439.81        456.30       120.43 o                         
   2  14   3       2185.69       2288.43       264.17 o                         
   3  14   3         23.42       -106.84       106.84 o                         
   4  14   3       4922.18       5018.09       270.25 o                         
   5  14   3         92.53        -96.74       108.15 o                         
   6  14   3       4357.94       4669.36       412.64 o                         
   7  14   3       2610.22       2329.66       376.09 o                         
   8  14   3        405.45        336.15       157.38 o                         
   9  14   3       4112.20       3912.55       261.09 o                         
  10  14   3         58.20        248.58       136.57 o                         
  11  14   3       1723.63       1828.35       255.74 o                         
  12  14   3        514.28        343.44       153.94 o                         
  13  14   3       2621.38       2671.56       234.76 o                         
  14  14   3       1343.75       1436.25       195.87 o                         
  15  14   3        998.74        707.34       179.77 o                         
  16  14   3       3559.57       3532.15       478.33 o                         
 -12  15   3       1530.93       1515.12       514.13 o                         
 -11  15   3         10.88         20.53       154.03 o                         
 -10  15   3        387.56        215.99       163.32 o                         
  -9  15   3         13.39       -140.62       150.17 o                         
  -8  15   3        558.35        595.61       175.02 o                         
  -7  15   3          5.98         45.38       220.93 o                         
  -6  15   3       1341.67       1553.28       211.79 o                         
  -5  15   3         24.53         22.84       153.48 o                         
  -4  15   3       2068.51       1811.85       237.29 o                         
  -3  15   3          9.95        449.02       166.73 o                         
  -2  15   3       1858.82       2236.73       262.81 o                         
  -1  15   3        267.25        288.89       158.65 o                         
   0  15   3       1163.21       1392.81       213.66 o                         
   1  15   3         91.48        -14.89       206.72 o                         
   2  15   3        204.42        226.48       130.35 o                         
   3  15   3        201.67        152.80       145.46 o                         
   4  15   3         86.17          5.84       179.02 o                         
   5  15   3        392.86        328.23       379.75 o                         
   6  15   3        158.14        505.40       218.11 o                         
   7  15   3        515.79        551.19       218.63 o                         
   8  15   3       3565.60       3236.00       523.86 o                         
   9  15   3         95.46         43.65       183.33 o                         
  10  15   3       3219.23       3175.94       309.83 o                         
  11  15   3         24.93        -40.27       212.16 o                         
  12  15   3        117.83        190.85       303.80 o                         
 -35   0   4       3075.74       4564.43       681.61 o                         
 -34   0   4          9.44        198.64       338.86 o                         
 -33   0   4      12440.86      13128.32       784.63 o                         
 -32   0   4       1659.90       2070.12       504.19 o                         
 -31   0   4       6692.51       7193.26       514.22 o                         
 -30   0   4       8049.81       7824.22       472.53 o                         
 -29   0   4        479.96        377.26       182.30 o                         
 -28   0   4       2438.27       2544.05       331.99 o                         
 -27   0   4       1272.13       1267.54       367.73 o                         
 -26   0   4       7816.87       7768.59       270.49 o                         
 -25   0   4       2229.65       2381.66       167.72 o                         
 -24   0   4      11692.38      10826.25       290.88 o                         
 -23   0   4       8334.40       7769.42       240.76 o                         
 -22   0   4       1052.11       1085.35       117.97 o                         
 -21   0   4      18928.60      18315.72       359.90 o                         
 -20   0   4       2527.23       2623.75       142.46 o                         
 -19   0   4      30034.80      28712.00       469.14 o                         
 -18   0   4       9580.08      10209.57       230.01 o                         
 -17   0   4      26970.51      25180.73       408.78 o                         
 -16   0   4       7884.03       8341.54       192.11 o                         
 -15   0   4      34242.53      33867.09       498.57 o                         
 -14   0   4      10864.96      10740.77       208.77 o                         
 -13   0   4       3602.13       3706.54       112.73 o                         
 -12   0   4      24403.89      26404.53       396.34 o                         
 -11   0   4      26513.27      27239.05       420.51 o                         
 -10   0   4      47369.94      50009.85       892.12 o                         
  -9   0   4      11757.93      11053.86       183.84 o                         
  -8   0   4       1855.64       2097.61        77.52 o                         
  -7   0   4      16552.57      14116.06       212.10 o                         
  -6   0   4      38269.86      39872.43       518.92 o                         
  -5   0   4      38173.86      37231.29       555.31 o                         
  -4   0   4      10201.88       9762.76       129.10 o                         
  -3   0   4     156978.16     165609.09      1821.71 o                         
  -2   0   4       6871.46       6825.99        90.46 o                         
  -1   0   4      76717.05      80665.20       890.19 o                         
   0   0   4       6103.87       5760.67       186.79 o                         
   1   0   4     202306.20     204365.00      3744.89 o                         
   2   0   4       4542.77       4787.03       130.15 o                         
   3   0   4      52944.54      53254.53       597.66 o                         
   4   0   4      26847.71      27650.18       323.31 o                         
   5   0   4     217553.58     221060.52      2423.55 o                         
   6   0   4      14470.04      14613.81       189.04 o                         
   7   0   4      13631.51      11000.09       174.47 o                         
   8   0   4       1262.68       1213.45        53.38 o                         
   9   0   4       8696.04       7376.10       138.64 o                         
  10   0   4     116101.33     117467.62      1482.36 o                         
  11   0   4        794.82        671.37        54.49 o                         
  12   0   4     154664.97     154811.16      1946.78 o                         
  13   0   4       3112.69       3956.77       114.12 o                         
  14   0   4      37740.11      36721.81       525.70 o                         
  15   0   4        314.05        448.36        63.53 o                         
  16   0   4      35000.82      33440.30       498.59 o                         
  17   0   4      23260.13      22733.88       374.75 o                         
  18   0   4      12455.32      12499.26       256.80 o                         
  19   0   4      34600.64      31540.96       501.06 o                         
  20   0   4       1281.74       1574.88       110.29 o                         
  21   0   4       4322.93       4862.29       199.01 o                         
  22   0   4        139.33        177.92        82.55 o                         
  23   0   4       4285.69       4476.23       248.57 o                         
  24   0   4      17810.17      16221.54       444.01 o                         
  25   0   4       1766.67       1939.85       196.70 o                         
  26   0   4      11151.27      10215.97       378.66 o                         
  27   0   4         92.72        143.11       154.69 o                         
  28   0   4       2433.58       2366.80       244.01 o                         
  29   0   4         82.76        193.12       173.96 o                         
  30   0   4       1060.43        607.66       204.54 o                         
  31   0   4         88.33        -58.86       227.85 o                         
  32   0   4        527.80        408.94       271.05 o                         
  33   0   4       3315.56       3545.89       438.03 o                         
  34   0   4       1387.20       1300.90       408.96 o                         
 -35   1   4        149.44        358.71       245.21 o                         
 -34   1   4        130.87        589.83       223.17 o                         
 -33   1   4        252.58        667.06       377.07 o                         
 -32   1   4          0.36       1798.69       256.54 o                         
 -31   1   4       1368.74       2030.33       227.76 o                         
 -30   1   4         66.34        750.66       151.41 o                         
 -29   1   4        979.54        931.16       153.19 o                         
 -28   1   4        129.72        472.43       128.51 o                         
 -27   1   4         25.04        211.81        93.12 o                         
 -26   1   4        296.19        372.33        91.20 o                         
 -25   1   4       1356.59       1837.39       119.67 o                         
 -24   1   4        214.14        212.73        68.11 o                         
 -23   1   4        532.38        707.56        75.32 o                         
 -22   1   4        201.29        363.85        66.33 o                         
 -21   1   4        598.30        747.51        71.29 o                         
 -20   1   4       1473.76       1940.61        92.89 o                         
 -19   1   4       3185.11       3079.00        99.61 o                         
 -18   1   4        134.18        404.50        59.68 o                         
 -17   1   4         96.34        359.32        50.51 o                         
 -16   1   4       6081.91       6544.72       117.38 o                         
 -15   1   4        891.21       1012.69        55.62 o                         
 -14   1   4        197.38        333.67        44.59 o                         
 -13   1   4       6059.23       6539.32       112.86 o                         
 -12   1   4          0.58         89.98        33.86 o                         
 -11   1   4       5831.16       6771.90       101.00 o                         
 -10   1   4       2609.81       3359.06        67.17 o                         
  -9   1   4        399.34        505.42        33.68 o                         
  -8   1   4       5415.37       5267.05        78.39 o                         
  -7   1   4      13086.49      14363.93       151.81 o                         
  -6   1   4      61988.27      64895.10       572.69 o                         
  -5   1   4      42481.20      44684.93       470.45 o                         
  -4   1   4         13.34         75.60        28.52 o                         
  -3   1   4       6181.67       6190.32        76.83 o                         
  -2   1   4      22292.93      22428.21       244.82 o                         
  -1   1   4         78.17        114.14        13.29 o                         
   0   1   4       1704.58       1863.11        24.99 o                         
   1   1   4      21646.35      23150.21       180.38 o                         
   2   1   4        457.43        470.83        15.86 o                         
   3   1   4        174.17        209.91        19.97 o                         
   4   1   4       8833.49       8507.21       111.15 o                         
   5   1   4      19135.03      20052.22       217.05 o                         
   6   1   4        146.10        179.89        28.15 o                         
   7   1   4      11465.49      11760.11       144.31 o                         
   8   1   4       1907.06       1986.34        46.77 o                         
   9   1   4        664.59        795.09        37.77 o                         
  10   1   4       8033.32       9110.01       116.39 o                         
  11   1   4         94.01        151.45        40.63 o                         
  12   1   4       5043.79       5506.27        90.92 o                         
  13   1   4       3614.94       3705.32        77.72 o                         
  14   1   4         40.86        150.45        35.30 o                         
  15   1   4         89.00        159.06        36.18 o                         
  16   1   4        204.59        390.14        52.01 o                         
  17   1   4        543.30        602.32        51.48 o                         
  18   1   4       4189.79       3845.26        99.95 o                         
  19   1   4       4078.26       3855.28       104.67 o                         
  20   1   4       2080.92       1960.73        85.07 o                         
  21   1   4        403.81       1013.47       269.82 o                         
  22   1   4          2.51        238.25        69.59 o                         
  23   1   4         59.59        270.02        73.34 o                         
  24   1   4        462.17        910.73       133.15 o                         
  25   1   4        102.47        533.25       116.36 o                         
  26   1   4         24.60        393.29       108.70 o                         
  27   1   4       3756.12       3686.74       194.92 o                         
  28   1   4         99.61        481.88       130.50 o                         
  29   1   4        254.82        324.82       172.00 o                         
  30   1   4          2.43        566.51       151.51 o                         
  31   1   4        224.28        255.01       158.74 o                         
  32   1   4        133.04        513.79       238.86 o                         
  33   1   4         45.80         79.19       200.72 o                         
  34   1   4          2.70        424.21       210.50 o                         
 -34   2   4          8.81        -33.37       188.20 o                         
 -33   2   4       2319.97       2855.42       309.83 o                         
 -32   2   4       1300.32       1363.85       260.79 o                         
 -31   2   4       4093.21       4575.80       300.31 o                         
 -30   2   4       2889.15       3470.43       281.09 o                         
 -29   2   4       5924.57       5487.31       278.78 o                         
 -28   2   4       7317.54       7434.39       278.70 o                         
 -27   2   4          3.82        107.56        93.42 o                         
 -26   2   4       4077.37       4265.03       183.25 o                         
 -25   2   4       3037.41       3262.30       147.47 o                         
 -24   2   4       1260.61       1438.77       108.76 o                         
 -23   2   4      12007.79      10978.80       200.82 o                         
 -22   2   4        102.68        127.60        65.24 o                         
 -21   2   4      15245.51      14802.42       222.66 o                         
 -20   2   4       1354.56       1763.88        85.30 o                         
 -19   2   4      30430.62      28722.93       331.95 o                         
 -18   2   4       8205.95       7934.59       156.09 o                         
 -17   2   4      18079.92      17133.94       219.60 o                         
 -16   2   4      10173.45      10433.37       155.24 o                         
 -15   2   4       3945.63       3966.86        90.86 o                         
 -14   2   4      39355.82      38600.72       390.55 o                         
 -13   2   4       3145.49       3236.95        76.27 o                         
 -12   2   4      32002.36      32008.68       324.95 o                         
 -11   2   4      14882.89      14241.83       194.65 o                         
 -10   2   4       2211.78       2061.79        56.41 o                         
  -9   2   4      25877.85      25008.63       253.31 o                         
  -8   2   4        388.92        510.79        45.45 o                         
  -7   2   4      37199.33      36816.55       347.93 o                         
  -6   2   4        580.92        503.06        27.31 o                         
  -5   2   4      39489.09      38900.50       338.58 o                         
  -4   2   4      35912.54      38319.86       313.27 o                         
  -3   2   4       1756.55       1628.03        34.53 o                         
  -2   2   4      10890.49      11081.67       128.72 o                         
  -1   2   4      36494.30      38849.84       316.76 o                         
   0   2   4      25859.29      27672.32       231.12 o                         
   1   2   4        991.73        966.54        31.38 o                         
   2   2   4       1664.01       1760.60        42.98 o                         
   3   2   4      13333.39      13757.54       142.44 o                         
   4   2   4        936.61        887.64        30.36 o                         
   5   2   4      26124.71      26166.02       392.47 o                         
   6   2   4       5046.12       4976.67        71.18 o                         
   7   2   4      15595.53      14959.10       215.78 o                         
   8   2   4       9979.44      10954.03       154.66 o                         
   9   2   4      30663.91      32172.96       343.11 o                         
  10   2   4      13983.86      13935.79       159.75 o                         
  11   2   4      20997.23      20697.09       223.47 o                         
  12   2   4      10648.63      10147.86       134.56 o                         
  13   2   4        162.88        113.62        31.46 o                         
  14   2   4      14891.53      13933.47       174.92 o                         
  15   2   4      22047.62      20810.21       239.54 o                         
  16   2   4      17216.56      16648.87       259.63 o                         
  17   2   4       3325.29       3362.34        89.48 o                         
  18   2   4      17231.59      15894.26       210.87 o                         
  19   2   4       4320.56       4427.93       111.42 o                         
  20   2   4       1316.49       1318.41        90.57 o                         
  21   2   4      14677.78      15036.71       247.04 o                         
  22   2   4      17374.78      16389.50       267.43 o                         
  23   2   4       2008.30       2247.25       132.18 o                         
  24   2   4       9963.20       9459.97       213.99 o                         
  25   2   4       2720.72       2861.27       162.20 o                         
  26   2   4       9955.42       9549.32       292.58 o                         
  27   2   4         18.41        290.73       126.57 o                         
  28   2   4       6356.45       6475.69       282.67 o                         
  29   2   4       3984.13       4074.30       244.97 o                         
  30   2   4       3050.20       3680.73       244.10 o                         
  31   2   4       3663.10       3949.78       291.78 o                         
  32   2   4        261.56        117.83       263.66 o                         
  33   2   4       4116.16       4452.15       326.37 o                         
  34   2   4        132.55        339.23       197.66 o                         
 -34   3   4          4.50        227.66       273.93 o                         
 -33   3   4         59.54       1286.62       331.07 o                         
 -32   3   4       2583.22       3182.54       294.13 o                         
 -31   3   4       1659.57       1637.30       225.44 o                         
 -30   3   4        798.39       1306.74       213.61 o                         
 -29   3   4        431.38        569.68       133.54 o                         
 -28   3   4        836.17       1434.03       154.65 o                         
 -27   3   4          6.66        391.32       105.53 o                         
 -26   3   4        960.39       1069.15       122.54 o                         
 -25   3   4         24.74        259.69        88.81 o                         
 -24   3   4        789.59        829.21       103.70 o                         
 -23   3   4       2924.13       3155.56       138.81 o                         
 -22   3   4       3278.41       3436.86       121.78 o                         
 -21   3   4       1632.77       1849.45       132.56 o                         
 -20   3   4        884.08       1166.76        77.66 o                         
 -19   3   4         75.60        116.97        53.21 o                         
 -18   3   4      12375.16      11476.57       177.69 o                         
 -17   3   4       1821.02       1892.78        83.66 o                         
 -16   3   4       3486.98       3401.01        91.58 o                         
 -15   3   4         85.56         34.03        38.04 o                         
 -14   3   4         16.63        132.23        47.29 o                         
 -13   3   4        238.04        424.10        45.63 o                         
 -12   3   4        581.61        628.40        42.70 o                         
 -11   3   4       1773.43       2201.71        67.04 o                         
 -10   3   4       1996.01       1907.97        57.43 o                         
  -9   3   4      10527.25      11977.48       145.66 o                         
  -8   3   4      13233.57      13674.58       157.51 o                         
  -7   3   4        173.76        234.61        31.90 o                         
  -6   3   4      16282.74      16249.98       174.49 o                         
  -5   3   4       1331.68       1638.89        43.65 o                         
  -4   3   4      19757.40      21573.92       217.67 o                         
  -3   3   4        839.48        950.42        32.45 o                         
  -2   3   4        668.43       1088.02        41.36 o                         
  -1   3   4         13.01         43.41        23.99 o                         
   0   3   4      36172.61      39074.97       367.20 o                         
   1   3   4         15.23        -20.51        20.51 o                         
   2   3   4       1329.15       1833.46        41.15 o                         
   3   3   4       8837.13       9429.23       123.66 o                         
   4   3   4        401.00        405.68        32.67 o                         
   5   3   4        312.05        342.56        33.11 o                         
   6   3   4       2765.96       3098.63        87.61 o                         
   7   3   4       9423.46      10731.74       128.84 o                         
   8   3   4       1781.78       1401.94        38.72 o                         
   9   3   4        877.40        915.38        46.37 o                         
  10   3   4       9139.61       9595.86       125.90 o                         
  11   3   4         41.87        114.41        39.83 o                         
  12   3   4       1765.04       1957.67        59.70 o                         
  13   3   4        874.42        898.54        95.01 o                         
  14   3   4       1414.57       1470.09        60.54 o                         
  15   3   4       7754.97       7458.60       148.69 o                         
  16   3   4        168.06        149.56        39.45 o                         
  17   3   4       8168.95       7912.79       135.36 o                         
  18   3   4       1859.10       1772.32        96.49 o                         
  19   3   4         19.24         76.20        60.51 o                         
  20   3   4        498.10        635.86        78.44 o                         
  21   3   4         69.69        321.27        82.79 o                         
  22   3   4       1537.38       1742.85       108.49 o                         
  23   3   4        180.51        488.18        91.12 o                         
  24   3   4        335.65        481.66       101.03 o                         
  25   3   4       2038.45       2478.55       228.12 o                         
  26   3   4          4.75        175.41       119.89 o                         
  27   3   4        226.34        591.91       144.69 o                         
  28   3   4        539.74        943.55       163.68 o                         
  29   3   4        108.51         40.60       140.82 o                         
  30   3   4         10.66        788.08       176.50 o                         
  31   3   4         50.13        264.06       164.84 o                         
  32   3   4          8.74        495.41       189.77 o                         
  33   3   4         13.59        283.05       183.55 o                         
  34   3   4         36.96        352.30       242.86 o                         
 -34   4   4          8.68        139.50       247.93 o                         
 -33   4   4       3198.53       3099.83       375.18 o                         
 -32   4   4         16.01          5.21       217.65 o                         
 -31   4   4       3005.66       3147.25       349.52 o                         
 -30   4   4       2933.75       3978.68       711.79 o                         
 -29   4   4        201.41        290.92       127.45 o                         
 -28   4   4       5155.88       5198.52       243.98 o                         
 -27   4   4        781.12        669.34       127.82 o                         
 -26   4   4       6786.91       6670.24       264.52 o                         
 -25   4   4       2462.88       2860.51       176.35 o                         
 -24   4   4       9946.80       9173.59       254.28 o                         
 -23   4   4       3785.87       3869.83       158.37 o                         
 -22   4   4       5036.78       4691.80       186.64 o                         
 -21   4   4       3767.74       3795.44       121.24 o                         
 -20   4   4        575.45        427.42        71.95 o                         
 -19   4   4      10130.98      10219.14       174.64 o                         
 -18   4   4       4665.62       4533.48       115.54 o                         
 -17   4   4        695.11        817.70        80.37 o                         
 -16   4   4      21248.13      20821.70       254.12 o                         
 -15   4   4        246.72        269.99        46.64 o                         
 -14   4   4      20544.59      19896.81       235.54 o                         
 -13   4   4        791.32       1094.97        63.63 o                         
 -12   4   4      38957.73      38152.76       387.20 o                         
 -11   4   4       4243.04       4308.12        86.61 o                         
 -10   4   4       9192.95       8367.84       120.60 o                         
  -9   4   4      11002.88      10628.07       138.73 o                         
  -8   4   4        145.23        286.55        34.99 o                         
  -7   4   4      37716.52      39162.68       382.58 o                         
  -6   4   4      10619.44      10674.74       133.51 o                         
  -5   4   4      26492.97      27143.96       275.80 o                         
  -4   4   4      30927.49      31600.70       313.19 o                         
  -3   4   4      22506.16      22671.83       235.85 o                         
  -2   4   4      36174.63      35690.77       347.55 o                         
  -1   4   4       6302.23       5981.45        90.68 o                         
   0   4   4      52581.74      52763.47       572.39 o                         
   1   4   4       3526.46       3264.23        67.00 o                         
   2   4   4      24400.56      25521.04       261.35 o                         
   3   4   4      12408.40      12556.88       137.42 o                         
   4   4   4      48563.50      49827.38       469.64 o                         
   5   4   4      27924.75      28370.62       310.99 o                         
   6   4   4        509.21        566.99        42.04 o                         
   7   4   4      33076.83      31245.74       340.91 o                         
   8   4   4      14842.63      14588.45       188.50 o                         
   9   4   4      12986.79      13372.91       180.58 o                         
  10   4   4      33468.79      33607.86       341.29 o                         
  11   4   4       7259.97       7777.38       116.06 o                         
  12   4   4       8372.59       8026.81       131.92 o                         
  13   4   4        728.88       1031.68        64.20 o                         
  14   4   4      13128.92      13032.15       184.46 o                         
  15   4   4       1301.13       1391.34        61.86 o                         
  16   4   4       2943.30       3330.11        89.35 o                         
  17   4   4      22400.92      21294.00       288.55 o                         
  18   4   4         21.88         62.87        67.11 o                         
  19   4   4      11420.68      11285.48       203.91 o                         
  20   4   4        334.81        196.70        88.25 o                         
  21   4   4       7317.83       6795.05       189.82 o                         
  22   4   4       4150.48       4314.98       203.22 o                         
  23   4   4       8800.00       8463.58       221.81 o                         
  24   4   4       6760.95       6365.07       204.02 o                         
  25   4   4       1718.59       1635.46       137.03 o                         
  26   4   4       1862.85       1991.69       147.42 o                         
  27   4   4        243.20        307.42       179.58 o                         
  28   4   4       2569.22       2813.36       244.14 o                         
  29   4   4       5360.50       5838.27       339.26 o                         
  30   4   4       1980.71       2027.20       237.89 o                         
  31   4   4       4384.59       4356.85       316.96 o                         
  32   4   4       1113.23       1419.08       233.05 o                         
  33   4   4       5882.54       6311.10       394.34 o                         
 -33   5   4         43.29        274.53       248.07 o                         
 -32   5   4       2748.25       3347.17       386.21 o                         
 -31   5   4         89.27        285.24       396.38 o                         
 -30   5   4        833.88        903.15       189.23 o                         
 -29   5   4        241.87         60.48       267.63 o                         
 -28   5   4         29.35        236.43       145.09 o                         
 -27   5   4        849.82       1398.93       157.95 o                         
 -26   5   4         51.00        506.15       116.90 o                         
 -25   5   4        216.49        685.96       149.91 o                         
 -24   5   4        351.67        470.93       109.41 o                         
 -23   5   4          5.20        356.70        97.71 o                         
 -22   5   4       1419.11       1426.81       126.10 o                         
 -21   5   4         30.69        155.17        73.69 o                         
 -20   5   4       1487.81       1535.50       135.04 o                         
 -19   5   4        224.45        326.69        59.15 o                         
 -18   5   4       2975.48       2947.52       101.47 o                         
 -17   5   4       1946.49       2124.34        87.68 o                         
 -16   5   4       6292.26       6214.36       128.25 o                         
 -15   5   4       2984.08       3335.79       133.60 o                         
 -14   5   4       3433.80       3361.78       102.21 o                         
 -13   5   4         23.43        139.66        54.35 o                         
 -12   5   4        749.55        879.92        52.73 o                         
 -11   5   4       2296.02       2211.74        71.17 o                         
 -10   5   4       2431.12       2476.13        81.70 o                         
  -9   5   4        651.65        803.80        46.07 o                         
  -8   5   4       3135.85       3043.18        72.91 o                         
  -7   5   4       1769.85       1958.88        62.22 o                         
  -6   5   4       1866.46       1885.00        68.15 o                         
  -5   5   4         14.28          6.30        29.44 o                         
  -4   5   4      20378.11      21334.69       234.03 o                         
  -3   5   4       2023.09       2264.83        64.00 o                         
  -2   5   4      10410.15      11138.25       144.75 o                         
  -1   5   4       1089.12       1071.01        54.55 o                         
   0   5   4      10642.96      12667.59       199.14 o                         
   1   5   4      29717.62      31617.26       323.54 o                         
   2   5   4        115.62        176.54        38.58 o                         
   3   5   4      18458.92      20159.79       223.84 o                         
   4   5   4         91.26         -9.22        28.61 o                         
   5   5   4       1978.41       2085.96        60.44 o                         
   6   5   4       3996.70       3633.33        88.30 o                         
   7   5   4       5267.20       5500.37       107.78 o                         
   8   5   4       7561.80       7441.84       128.14 o                         
   9   5   4      20184.40      21510.54       272.67 o                         
  10   5   4      12673.43      12689.41       182.33 o                         
  11   5   4        244.61        166.87        66.75 o                         
  12   5   4       7984.85       9042.15       431.82 o                         
  13   5   4       3017.96       2779.78        76.09 o                         
  14   5   4        120.03        159.61        39.65 o                         
  15   5   4       2041.78       2043.87        74.75 o                         
  16   5   4       1531.47       1670.37       117.92 o                         
  17   5   4         13.99        102.80        82.45 o                         
  18   5   4        932.04       1058.40        96.23 o                         
  19   5   4         36.53        543.50       216.80 o                         
  20   5   4        595.53        813.82        96.13 o                         
  21   5   4       1137.55       1391.11       113.42 o                         
  22   5   4       1401.11       1550.74       120.14 o                         
  23   5   4        274.60        708.39       108.79 o                         
  24   5   4       1305.96       1439.06       143.05 o                         
  25   5   4        580.02        828.94       128.03 o                         
  26   5   4         90.76        100.83       111.96 o                         
  27   5   4         15.17         65.41       114.64 o                         
  28   5   4        779.26        956.64       229.93 o                         
  29   5   4          9.25        238.52       160.16 o                         
  30   5   4        204.70        614.41       193.89 o                         
  31   5   4        349.96        587.90       192.85 o                         
  32   5   4       2003.33       1993.92       255.27 o                         
  33   5   4        151.49        711.93       257.49 o                         
 -32   6   4        207.97        259.60       400.86 o                         
 -31   6   4        519.63        687.90       305.26 o                         
 -30   6   4       1165.93       1201.69       208.42 o                         
 -29   6   4         22.78        -68.81       151.81 o                         
 -28   6   4       7064.56       6862.76       477.02 o                         
 -27   6   4         85.33       -132.53       132.53 o                         
 -26   6   4      10779.04      10989.57       444.12 o                         
 -25   6   4        992.47       1329.95       175.62 o                         
 -24   6   4       5552.64       5954.97       239.04 o                         
 -23   6   4       4072.21       4144.99       217.85 o                         
 -22   6   4       2095.66       2101.74       148.50 o                         
 -21   6   4       9134.62       8710.35       240.70 o                         
 -20   6   4        805.07        600.32       100.90 o                         
 -19   6   4       8783.20       8845.25       228.31 o                         
 -18   6   4       2911.22       2940.17       114.96 o                         
 -17   6   4       1727.11       1869.37        90.87 o                         
 -16   6   4      15113.79      14632.24       209.45 o                         
 -15   6   4        383.43        451.62        58.03 o                         
 -14   6   4      23872.68      23969.87       284.74 o                         
 -13   6   4       2584.89       2681.12        88.47 o                         
 -12   6   4      17777.22      17135.87       217.21 o                         
 -11   6   4       4092.06       4230.93       104.89 o                         
 -10   6   4      28706.79      27931.79       307.10 o                         
  -9   6   4      10396.45      10665.36       151.92 o                         
  -8   6   4       3183.75       2933.80       110.47 o                         
  -7   6   4       2448.59       2240.40        69.83 o                         
  -6   6   4        997.51       1241.89        56.44 o                         
  -5   6   4       5232.58       5276.93        99.29 o                         
  -4   6   4      13960.15      14205.62       180.16 o                         
  -3   6   4       2084.75       2405.11        71.78 o                         
  -2   6   4      36761.21      37068.73       406.93 o                         
  -1   6   4       7874.86       8571.11       130.17 o                         
   0   6   4      24836.04      23413.28       261.64 o                         
   1   6   4         21.99         55.38        34.99 o                         
   2   6   4      14769.38      14119.33       179.95 o                         
   3   6   4       8301.66       7664.07       121.53 o                         
   4   6   4      15255.01      15662.08       193.78 o                         
   5   6   4      18284.39      17943.00       227.54 o                         
   6   6   4        462.90        511.99        41.27 o                         
   7   6   4      27093.62      26608.79       316.99 o                         
   8   6   4        804.54        737.10        56.26 o                         
   9   6   4      19367.72      19778.65       259.05 o                         
  10   6   4       5255.63       5119.42       122.74 o                         
  11   6   4       1677.42       1829.51       101.76 o                         
  12   6   4      15930.49      15484.56       223.73 o                         
  13   6   4       3940.22       4180.45       112.67 o                         
  14   6   4       9207.31       9256.43       235.21 o                         
  15   6   4       4514.99       4066.12       142.83 o                         
  16   6   4       2557.95       2673.00       126.23 o                         
  17   6   4       7856.47       7660.15       191.96 o                         
  18   6   4       3666.51       3898.72       188.17 o                         
  19   6   4      17916.34      17441.68       362.20 o                         
  20   6   4          1.86        242.37        98.86 o                         
  21   6   4       6061.45       5882.91       195.41 o                         
  22   6   4         56.49         18.44        87.02 o                         
  23   6   4       3604.57       3578.18       176.67 o                         
  24   6   4       2238.87       2592.44       163.76 o                         
  25   6   4        619.96        642.44       131.79 o                         
  26   6   4       9763.10       9526.95       303.77 o                         
  27   6   4        125.76        294.51       127.31 o                         
  28   6   4       3363.44       3584.97       225.76 o                         
  29   6   4        720.05        877.82       199.79 o                         
  30   6   4       1931.37       2008.37       257.18 o                         
  31   6   4       2542.19       2969.64       357.50 o                         
  32   6   4        373.16        379.18       342.41 o                         
 -31   7   4         30.94        390.99       183.49 o                         
 -30   7   4       1149.01       1339.23       216.04 o                         
 -29   7   4        855.56       1114.40       203.79 o                         
 -28   7   4          6.59        505.25       159.91 o                         
 -27   7   4       3001.79       3248.40       259.79 o                         
 -26   7   4        405.33        465.07       155.73 o                         
 -25   7   4        908.07       1149.71       195.64 o                         
 -24   7   4        263.70        679.04       151.56 o                         
 -23   7   4       1475.09       1672.36       225.80 o                         
 -22   7   4        265.57        605.09       154.60 o                         
 -21   7   4        374.04        428.87       125.29 o                         
 -20   7   4       3089.43       2846.84       161.19 o                         
 -19   7   4       1661.16       1926.18       135.25 o                         
 -18   7   4       2054.31       2144.76       132.00 o                         
 -17   7   4        163.41        351.47        74.55 o                         
 -16   7   4        403.80        272.44       108.02 o                         
 -15   7   4       1119.95       1234.21        74.79 o                         
 -14   7   4        870.87        873.36        66.19 o                         
 -13   7   4       8896.29       8514.32       150.05 o                         
 -12   7   4       3072.93       3253.52       105.26 o                         
 -11   7   4       2790.62       3271.19        92.44 o                         
 -10   7   4        960.41       1015.67        60.42 o                         
  -9   7   4        282.55        371.90        48.94 o                         
  -8   7   4        378.20        434.05        51.32 o                         
  -7   7   4       1319.67       1554.03        73.32 o                         
  -6   7   4        987.59       1020.40        60.17 o                         
  -5   7   4       8106.72       8100.75       132.76 o                         
  -4   7   4       4110.87       4143.80        95.93 o                         
  -3   7   4       3189.12       3199.08        87.42 o                         
  -2   7   4       3774.05       3974.33       101.39 o                         
  -1   7   4       3520.45       3656.30       119.52 o                         
   0   7   4        233.34        190.68        42.10 o                         
   1   7   4       1983.02       2051.34        76.19 o                         
   2   7   4        365.38        418.38        46.16 o                         
   3   7   4       2524.35       2671.70        83.02 o                         
   4   7   4        959.66       1069.29        72.72 o                         
   5   7   4        647.05        668.00        50.53 o                         
   6   7   4       2127.83       2226.96        77.84 o                         
   7   7   4       4812.94       4656.93        98.73 o                         
   8   7   4       3037.87       2768.73        96.37 o                         
   9   7   4       8676.88       8295.06       156.51 o                         
  10   7   4       6249.02       6534.11       207.72 o                         
  11   7   4      11176.24      11086.87       186.05 o                         
  12   7   4       5168.60       5529.64       137.80 o                         
  13   7   4       2421.97       2405.29        99.68 o                         
  14   7   4         12.05         68.78        68.82 o                         
  15   7   4        176.99        231.34        77.74 o                         
  16   7   4       3168.56       3330.16       145.49 o                         
  17   7   4       2638.48       2722.86       137.40 o                         
  18   7   4       3279.62       3285.91       152.98 o                         
  19   7   4        243.70        668.09       122.22 o                         
  20   7   4       4069.89       3959.08       173.13 o                         
  21   7   4         36.12        297.40       119.61 o                         
  22   7   4       5093.78       5506.62       211.74 o                         
  23   7   4        440.01        542.10       125.33 o                         
  24   7   4        134.84        165.97       117.49 o                         
  25   7   4        870.26        854.32       143.44 o                         
  26   7   4        301.95        583.26       141.08 o                         
  27   7   4       1069.23       1323.21       168.46 o                         
  28   7   4         29.32        574.52       150.32 o                         
  29   7   4       1814.21       1823.59       218.91 o                         
  30   7   4       1491.23       2129.41       318.83 o                         
  31   7   4          4.14         11.37       718.61 o                         
 -30   8   4       1546.72       1456.47       285.46 o                         
 -29   8   4        773.06        363.93       176.25 o                         
 -28   8   4       2206.95       2277.37       246.15 o                         
 -27   8   4          1.18         14.56       159.04 o                         
 -26   8   4       3154.04       3669.46       263.16 o                         
 -25   8   4       1821.66       2123.30       239.43 o                         
 -24   8   4       4240.49       4331.41       268.63 o                         
 -23   8   4       2393.73       2497.49       213.47 o                         
 -22   8   4       3626.05       3557.34       232.06 o                         
 -21   8   4       3074.22       3016.45       220.32 o                         
 -20   8   4        544.67        464.17       133.89 o                         
 -19   8   4       2144.22       2536.68       192.75 o                         
 -18   8   4       1775.98       2141.26       172.51 o                         
 -17   8   4       2689.63       2917.77       214.19 o                         
 -16   8   4       3695.66       3755.03       147.21 o                         
 -15   8   4       7067.14       6644.66       177.71 o                         
 -14   8   4       4017.94       4005.82       134.03 o                         
 -13   8   4         66.32        141.70        58.40 o                         
 -12   8   4       2644.12       2771.44        97.90 o                         
 -11   8   4       9352.00       9352.81       160.81 o                         
 -10   8   4       2022.09       2240.34        91.62 o                         
  -9   8   4       3700.89       3436.10       111.51 o                         
  -8   8   4       5817.70       5717.69       119.95 o                         
  -7   8   4      23255.78      23182.35       302.62 o                         
  -6   8   4       1568.22       1670.86        76.43 o                         
  -5   8   4      17059.54      16943.33       223.74 o                         
  -4   8   4       2533.19       2675.29       121.98 o                         
  -3   8   4         42.68         13.27        41.44 o                         
  -2   8   4       7327.99       7106.47       133.64 o                         
  -1   8   4       2957.11       3125.37       105.85 o                         
   0   8   4      20577.34      20802.31       276.47 o                         
   1   8   4       3704.60       3613.33       100.59 o                         
   2   8   4      11685.53      11290.27       173.11 o                         
   3   8   4       7273.20       6884.36       131.14 o                         
   4   8   4       6824.79       6935.23       133.10 o                         
   5   8   4      17979.03      17693.43       231.33 o                         
   6   8   4       3662.80       3658.85       104.89 o                         
   7   8   4       1920.59       2302.15        89.25 o                         
   8   8   4       4663.26       4208.70       123.07 o                         
   9   8   4        186.53        323.38        59.99 o                         
  10   8   4       9386.63       9656.91       180.08 o                         
  11   8   4       1785.11       1960.02       124.34 o                         
  12   8   4      15282.51      14956.25       251.83 o                         
  13   8   4       1267.08       1278.64       102.39 o                         
  14   8   4       8209.08       7986.74       198.47 o                         
  15   8   4       6220.76       6175.45       181.57 o                         
  16   8   4       7861.77       8052.56       209.17 o                         
  17   8   4       3219.30       3169.72       153.37 o                         
  18   8   4       2039.38       2108.52       137.85 o                         
  19   8   4       8073.25       7853.98       224.82 o                         
  20   8   4         70.56         58.99        94.98 o                         
  21   8   4       3677.05       3461.95       198.47 o                         
  22   8   4       1115.56       1345.15       159.79 o                         
  23   8   4       1650.06       1776.33       173.65 o                         
  24   8   4       1637.85       1669.24       171.12 o                         
  25   8   4        870.52        976.87       157.34 o                         
  26   8   4       4025.25       4611.25       387.29 o                         
  27   8   4         71.38        326.36       169.05 o                         
  28   8   4       4835.94       4851.66       318.69 o                         
  29   8   4        377.13        482.63       187.70 o                         
 -28   9   4          3.99         56.28       233.36 o                         
 -27   9   4        574.38        468.53       179.86 o                         
 -26   9   4        598.09       1047.54       195.86 o                         
 -25   9   4       3074.50       3001.90       259.05 o                         
 -24   9   4       1458.44       1545.15       202.65 o                         
 -23   9   4       3465.72       3595.80       255.56 o                         
 -22   9   4       4685.49       4294.20       265.47 o                         
 -21   9   4          3.57        221.12       132.30 o                         
 -20   9   4       1165.82       1408.32       171.62 o                         
 -19   9   4         36.86        240.99       127.65 o                         
 -18   9   4        922.79        638.72       141.96 o                         
 -17   9   4       2808.82       2692.94       195.20 o                         
 -16   9   4       2329.18       2482.41       183.47 o                         
 -15   9   4      11593.99      11107.08       273.73 o                         
 -14   9   4         11.88         57.07        81.25 o                         
 -13   9   4       7828.86       7696.52       218.65 o                         
 -12   9   4         62.91         31.37        60.85 o                         
 -11   9   4      12956.08      12123.83       213.74 o                         
 -10   9   4       1400.16       1589.21        84.41 o                         
  -9   9   4       6022.80       5956.73       134.31 o                         
  -8   9   4       4587.09       4497.97       125.87 o                         
  -7   9   4        746.17        846.87        68.53 o                         
  -6   9   4       4827.14       4713.88       158.90 o                         
  -5   9   4        151.22        217.96        53.54 o                         
  -4   9   4      10654.75      10059.89       170.37 o                         
  -3   9   4       1118.76       1345.38        76.42 o                         
  -2   9   4       6361.08       5996.53       132.89 o                         
  -1   9   4       1372.20       1605.70        81.88 o                         
   0   9   4          0.52        -47.95        47.95 o                         
   1   9   4      23164.11      22524.75       307.99 o                         
   2   9   4       2977.50       3138.47       119.22 o                         
   3   9   4       5721.98       5654.36       128.73 o                         
   4   9   4        865.97        907.43        68.99 o                         
   5   9   4       1942.37       2061.66       101.90 o                         
   6   9   4         88.60        210.13        66.32 o                         
   7   9   4         71.99         35.10        60.43 o                         
   8   9   4       6746.54       6626.49       162.08 o                         
   9   9   4       8510.26       8218.77       270.37 o                         
  10   9   4       1030.16       1014.00        83.54 o                         
  11   9   4       3118.62       3168.55       123.45 o                         
  12   9   4         36.28         69.64        71.50 o                         
  13   9   4       3422.97       3497.20       150.21 o                         
  14   9   4        247.66        288.82        98.12 o                         
  15   9   4       4220.91       4859.17       177.92 o                         
  16   9   4       2027.96       2283.55       138.02 o                         
  17   9   4        532.26        782.20       108.29 o                         
  18   9   4       1747.30       1759.27       142.24 o                         
  19   9   4        100.67        175.85       215.06 o                         
  20   9   4       2185.92       2043.94       171.08 o                         
  21   9   4         20.26        318.81       131.98 o                         
  22   9   4       1872.76       2043.76       184.25 o                         
  23   9   4       2705.13       2869.53       235.41 o                         
  24   9   4       2232.52       2031.23       216.10 o                         
  25   9   4       1618.82       1366.56       206.82 o                         
  26   9   4         62.97        281.09       173.20 o                         
  27   9   4       1113.18       1076.30       206.38 o                         
  28   9   4        369.27        705.25       384.47 o                         
 -27  10   4         80.05        279.56       219.16 o                         
 -26  10   4       1737.34       2000.00       294.47 o                         
 -25  10   4         91.80        281.25       169.83 o                         
 -24  10   4        930.30        954.63       196.98 o                         
 -23  10   4       5051.13       5660.98       326.46 o                         
 -22  10   4        111.56        418.34       163.23 o                         
 -21  10   4       5310.20       5790.21       318.08 o                         
 -20  10   4       2339.70       2330.64       214.97 o                         
 -19  10   4       4480.72       4381.72       268.69 o                         
 -18  10   4        308.17        308.93       133.93 o                         
 -17  10   4       7296.75       7287.51       295.01 o                         
 -16  10   4       1001.40       1098.04       153.49 o                         
 -15  10   4         16.55        224.85       124.24 o                         
 -14  10   4       1951.41       2496.74       193.98 o                         
 -13  10   4        917.83        851.48       110.97 o                         
 -12  10   4       1472.43       1356.67       126.70 o                         
 -11  10   4       1068.01       1248.78       120.67 o                         
 -10  10   4       4381.30       4477.49       167.51 o                         
  -9  10   4      25528.24      24746.00       374.45 o                         
  -8  10   4       1813.48       2241.16       106.25 o                         
  -7  10   4      10397.94       9868.45       194.53 o                         
  -6  10   4        518.52        461.88        69.62 o                         
  -5  10   4       2874.18       3041.46       111.05 o                         
  -4  10   4       1426.25       1306.45        82.10 o                         
  -3  10   4        353.95        173.82        57.39 o                         
  -2  10   4       3493.26       3595.55       119.21 o                         
  -1  10   4         46.13         35.34        53.79 o                         
   0  10   4      19882.86      19109.79       264.21 o                         
   1  10   4       2222.52       3198.25       270.41 o                         
   2  10   4       6524.10       6350.55       148.11 o                         
   3  10   4       7564.63       7576.39       168.51 o                         
   4  10   4        846.97       1149.42        90.39 o                         
   5  10   4       1329.86       1387.61        95.14 o                         
   6  10   4       4662.84       4328.14       141.62 o                         
   7  10   4       6234.36       5990.06       158.70 o                         
   8  10   4       1871.24       1941.88       107.25 o                         
   9  10   4       5255.15       5537.60       164.55 o                         
  10  10   4       3040.55       3175.24       130.06 o                         
  11  10   4        187.21        261.91        78.82 o                         
  12  10   4        626.89        632.70        99.07 o                         
  13  10   4        186.69        155.26        82.84 o                         
  14  10   4       7368.38       7706.93       218.25 o                         
  15  10   4        558.12        817.13       108.24 o                         
  16  10   4       3433.91       3659.73       176.71 o                         
  17  10   4       3115.61       3662.79       205.07 o                         
  18  10   4        191.15        253.02       116.31 o                         
  19  10   4        614.68        386.68       174.84 o                         
  20  10   4         79.19         41.73       137.79 o                         
  21  10   4       2216.71       2395.10       226.97 o                         
  22  10   4        468.67        403.23       162.18 o                         
  23  10   4       1440.97       1573.58       219.19 o                         
  24  10   4       3197.38       3268.32       273.48 o                         
  25  10   4         18.87       -150.90       150.90 o                         
  26  10   4       2259.26       2319.79       350.74 o                         
 -25  11   4       1325.09       1394.37       354.44 o                         
 -24  11   4        650.72        583.84       265.35 o                         
 -23  11   4        960.68       1331.78       212.91 o                         
 -22  11   4       2029.35       1438.27       238.31 o                         
 -21  11   4        576.80        689.63       179.10 o                         
 -20  11   4       2713.70       2914.74       252.97 o                         
 -19  11   4       1714.38       1971.36       210.17 o                         
 -18  11   4       4818.73       4424.64       271.32 o                         
 -17  11   4         68.90        153.66       160.28 o                         
 -16  11   4       1008.13        857.19       156.04 o                         
 -15  11   4        354.50        380.81       135.22 o                         
 -14  11   4        657.48        286.71       128.73 o                         
 -13  11   4       5086.07       5534.55       261.72 o                         
 -12  11   4       3445.36       3773.98       187.68 o                         
 -11  11   4       3124.08       3219.61       179.50 o                         
 -10  11   4       4608.46       4453.32       196.52 o                         
  -9  11   4       1968.79       2047.56       143.77 o                         
  -8  11   4       3422.27       3441.58       149.89 o                         
  -7  11   4       1551.38       1735.95       114.92 o                         
  -6  11   4        668.28        737.35        93.05 o                         
  -5  11   4       1002.63       1115.20       115.84 o                         
  -4  11   4       3263.08       3705.09       129.22 o                         
  -3  11   4       9043.56       8166.36       169.82 o                         
  -2  11   4         49.21         -6.50        56.33 o                         
  -1  11   4       3102.74       3339.46       123.32 o                         
   0  11   4        593.62        627.24        71.59 o                         
   1  11   4       1395.21       1729.16       105.81 o                         
   2  11   4       4415.14       4088.56       146.56 o                         
   3  11   4       7798.71       7051.02       176.81 o                         
   4  11   4       6150.52       5915.28       165.01 o                         
   5  11   4       3759.85       3988.92       147.20 o                         
   6  11   4       1478.21       1499.04       112.76 o                         
   7  11   4         69.88        225.28        87.85 o                         
   8  11   4        709.92        834.93       123.96 o                         
   9  11   4         79.13         55.18        72.88 o                         
  10  11   4        901.98        907.60       123.68 o                         
  11  11   4       2275.82       2035.75       140.24 o                         
  12  11   4        137.44        307.71        91.54 o                         
  13  11   4       6529.71       6332.66       211.01 o                         
  14  11   4       2855.39       2678.83       158.82 o                         
  15  11   4       2251.65       2149.27       184.57 o                         
  16  11   4       1400.11       1443.76       220.52 o                         
  17  11   4       3287.19       3741.48       285.59 o                         
  18  11   4       4390.71       4160.60       263.71 o                         
  19  11   4       1740.30       1658.96       232.12 o                         
  20  11   4       2239.76       2216.52       242.39 o                         
  21  11   4        218.11        129.76       154.36 o                         
  22  11   4        266.09        318.89       169.93 o                         
  23  11   4       1347.70       1528.86       219.52 o                         
  24  11   4        163.71        289.25       171.33 o                         
  25  11   4       2781.21       2912.99       502.44 o                         
 -22  12   4        181.99        284.13       228.35 o                         
 -21  12   4       2474.61       2508.17       254.61 o                         
 -20  12   4        229.68        338.30       170.98 o                         
 -19  12   4        861.94        884.83       187.86 o                         
 -18  12   4        695.52       1071.59       189.42 o                         
 -17  12   4         63.22         12.75       143.20 o                         
 -16  12   4       1596.74       1633.52       302.85 o                         
 -15  12   4       1151.76        985.60       170.90 o                         
 -14  12   4       3044.92       3185.18       228.95 o                         
 -13  12   4        166.42         82.91       172.59 o                         
 -12  12   4       1940.55       2133.95       191.74 o                         
 -11  12   4       1181.89       1045.90       132.24 o                         
 -10  12   4         14.05        -14.38        98.20 o                         
  -9  12   4       2909.68       3094.34       180.88 o                         
  -8  12   4          2.25        -44.86        91.73 o                         
  -7  12   4       7598.48       7836.48       271.40 o                         
  -6  12   4        156.71        139.30       104.07 o                         
  -5  12   4       9152.59       9126.88       225.98 o                         
  -4  12   4        666.02        857.26        98.63 o                         
  -3  12   4       3076.80       3413.24       156.89 o                         
  -2  12   4       4137.87       4529.98       196.38 o                         
  -1  12   4        115.20        131.54        72.03 o                         
   0  12   4       3991.46       4272.52       161.65 o                         
   1  12   4        530.18        480.57        82.08 o                         
   2  12   4       2120.34       2097.54       119.98 o                         
   3  12   4        560.98        500.38        87.56 o                         
   4  12   4       1033.44       1101.61       110.93 o                         
   5  12   4       4988.48       5348.74       177.64 o                         
   6  12   4         94.79         46.24        76.15 o                         
   7  12   4       2524.23       2339.64       129.28 o                         
   8  12   4        164.40        347.28        84.21 o                         
   9  12   4       2226.22       2325.29       154.86 o                         
  10  12   4        682.22        544.13       101.02 o                         
  11  12   4       3367.15       3344.48       171.73 o                         
  12  12   4       3245.21       3696.71       245.29 o                         
  13  12   4        243.92        400.24       133.45 o                         
  14  12   4       2890.29       2749.78       220.93 o                         
  15  12   4        298.60        518.40       154.81 o                         
  16  12   4         45.61        182.88       141.19 o                         
  17  12   4        419.40        441.17       163.60 o                         
  18  12   4         41.27        -44.09       137.43 o                         
  19  12   4       3187.36       3015.19       258.15 o                         
  20  12   4        127.01        167.57       171.06 o                         
  21  12   4       3064.58       3520.43       279.71 o                         
  22  12   4        549.65        410.98       183.33 o                         
  23  12   4        746.20        -89.58       358.33 o                         
 -20  13   4       3776.00       3096.71       410.11 o                         
 -19  13   4         16.62        185.25       164.58 o                         
 -18  13   4       1451.20       1786.44       229.92 o                         
 -17  13   4        795.46        682.69       183.34 o                         
 -16  13   4        558.10        455.45       218.61 o                         
 -15  13   4       3543.09       3403.10       260.27 o                         
 -14  13   4          0.64       -134.00       134.00 o                         
 -13  13   4        694.25        711.99       162.31 o                         
 -12  13   4         33.23         47.82       131.60 o                         
 -11  13   4       2689.58       2791.32       218.84 o                         
 -10  13   4       1368.32       1294.23       169.31 o                         
  -9  13   4        548.71        456.20       121.63 o                         
  -8  13   4       5857.98       5913.64       267.11 o                         
  -7  13   4         41.00        363.76       110.96 o                         
  -6  13   4       7069.65       6998.22       253.17 o                         
  -5  13   4       1261.11       1190.48       154.84 o                         
  -4  13   4       3577.51       4131.04       236.42 o                         
  -3  13   4       2220.15       2074.48       158.97 o                         
  -2  13   4         13.88         -1.56        92.12 o                         
  -1  13   4       3182.37       3239.82       186.21 o                         
   0  13   4        694.45        896.00       120.24 o                         
   1  13   4       4985.53       4882.08       219.71 o                         
   2  13   4       6260.87       5892.10       212.95 o                         
   3  13   4       3065.28       3101.49       166.37 o                         
   4  13   4       7740.56       7176.93       208.65 o                         
   5  13   4       1500.15       1611.94       118.24 o                         
   6  13   4       7317.76       6720.89       222.76 o                         
   7  13   4       1079.03       1032.63       137.93 o                         
   8  13   4       5256.52       5270.86       229.24 o                         
   9  13   4       1592.54       1453.08       148.97 o                         
  10  13   4        169.24         32.82       122.30 o                         
  11  13   4       1772.39       2070.65       199.43 o                         
  12  13   4        220.55        540.71       141.73 o                         
  13  13   4       5450.23       5040.46       282.48 o                         
  14  13   4        417.29        897.02       168.94 o                         
  15  13   4       5321.32       5057.55       301.43 o                         
  16  13   4       1343.52       1437.65       198.78 o                         
  17  13   4       1367.36       1182.74       197.27 o                         
  18  13   4       2760.35       2491.87       251.01 o                         
  19  13   4        182.31        510.93       182.67 o                         
  20  13   4       1104.20        913.49       430.39 o                         
 -16  14   4        251.96        331.22       218.39 o                         
 -15  14   4          7.38        101.12       161.86 o                         
 -14  14   4       2972.27       2628.32       241.86 o                         
 -13  14   4         11.35       -139.90       139.90 o                         
 -12  14   4        701.19        443.46       166.87 o                         
 -11  14   4         25.11       -139.35       139.35 o                         
 -10  14   4        383.15        458.92       184.84 o                         
  -9  14   4        831.56       1164.34       194.85 o                         
  -8  14   4         58.21        261.15       136.94 o                         
  -7  14   4        317.96        289.55       138.86 o                         
  -6  14   4        764.87        613.27       141.54 o                         
  -5  14   4        285.99        357.00       131.00 o                         
  -4  14   4       2411.26       2820.91       355.86 o                         
  -3  14   4        790.93        939.17       149.51 o                         
  -2  14   4       2978.92       2761.88       208.19 o                         
  -1  14   4        672.22        431.05       136.39 o                         
   0  14   4        393.29        333.33       115.89 o                         
   1  14   4         25.17       -105.34       105.34 o                         
   2  14   4        156.92         83.06       115.03 o                         
   3  14   4        422.92        402.22       127.20 o                         
   4  14   4         43.12        173.71       122.48 o                         
   5  14   4       1261.25       1687.50       235.44 o                         
   6  14   4        563.29        571.01       139.48 o                         
   7  14   4       3226.04       3450.00       236.12 o                         
   8  14   4       2546.54       2318.73       239.73 o                         
   9  14   4       3435.24       3040.81       288.43 o                         
  10  14   4        708.54        937.15       213.54 o                         
  11  14   4       1022.35       1149.80       178.43 o                         
  12  14   4       1085.66        958.96       179.32 o                         
  13  14   4       1881.08       1661.40       200.76 o                         
  14  14   4        124.49        -92.31       185.75 o                         
  15  14   4          7.31         44.75       150.25 o                         
  16  14   4         92.54        193.97       200.75 o                         
 -11  15   4       2520.46       2562.42       494.74 o                         
 -10  15   4       1371.14       1622.21       217.37 o                         
  -9  15   4       1742.51       1682.15       229.43 o                         
  -8  15   4       3527.78       3166.11       476.45 o                         
  -7  15   4        116.05        167.49       150.21 o                         
  -6  15   4       6379.86       7253.53       326.15 o                         
  -5  15   4       1426.99       1430.48       184.34 o                         
  -4  15   4       4138.52       4469.62       312.61 o                         
  -3  15   4       2866.83       2802.96       370.20 o                         
  -2  15   4       1952.02       2223.15       241.13 o                         
  -1  15   4       3489.41       3073.92       432.69 o                         
   0  15   4        107.10         46.80       145.48 o                         
   1  15   4       2803.01       2479.59       494.48 o                         
   2  15   4        756.60        655.47       163.36 o                         
   3  15   4        660.33        573.03       282.87 o                         
   4  15   4       1770.30       2053.08       256.15 o                         
   5  15   4        130.41        485.68       195.31 o                         
   6  15   4       4238.87       4576.27       675.76 o                         
   7  15   4        227.36        395.07       211.84 o                         
   8  15   4       3294.16       3351.39       514.13 o                         
   9  15   4         84.17        196.89       310.71 o                         
  10  15   4       1746.64       1690.51       246.34 o                         
  11  15   4       1816.33       2040.97       319.48 o                         
 -35   1   5        740.83        547.05       225.67 o                         
 -34   1   5       3659.75       3495.18       347.37 o                         
 -33   1   5       3955.05       4064.30       360.82 o                         
 -32   1   5        553.64        693.41       202.18 o                         
 -31   1   5      11657.93      11590.17       415.49 o                         
 -30   1   5         34.60        227.85       149.13 o                         
 -29   1   5       5858.95       5986.23       271.48 o                         
 -28   1   5        199.91        240.95       118.92 o                         
 -27   1   5       3724.28       3899.70       184.21 o                         
 -26   1   5       6157.67       6451.96       196.04 o                         
 -25   1   5        982.19       1144.96        92.64 o                         
 -24   1   5      10415.11      10675.40       204.11 o                         
 -23   1   5        873.36        834.58        80.64 o                         
 -22   1   5       5131.79       4874.32       135.98 o                         
 -21   1   5      15746.95      14589.12       222.16 o                         
 -20   1   5        845.47       1026.69        73.68 o                         
 -19   1   5      12881.00      12756.19       191.90 o                         
 -18   1   5      12485.53      11723.56       176.29 o                         
 -17   1   5      36328.50      35750.11       381.25 o                         
 -16   1   5       5664.62       5573.72       109.42 o                         
 -15   1   5      26656.70      26105.12       286.27 o                         
 -14   1   5        476.22        394.94        42.77 o                         
 -13   1   5       4588.07       4390.56        86.42 o                         
 -12   1   5      14505.15      15156.06       178.08 o                         
 -11   1   5         23.41         15.82        29.72 o                         
 -10   1   5      45505.55      45265.66       429.60 o                         
  -9   1   5       7418.35       7542.76       101.18 o                         
  -8   1   5      32561.82      33290.19       318.88 o                         
  -7   1   5      48133.96      47253.72       517.99 o                         
  -6   1   5       9761.21       9360.92        98.70 o                         
  -5   1   5      64199.50      65282.57       667.60 o                         
  -4   1   5      11902.18      11928.41       123.87 o                         
  -3   1   5      60349.39      62478.32       553.16 o                         
  -2   1   5        120.87        170.03        23.60 o                         
  -1   1   5       3523.90       3649.27        52.37 o                         
   0   1   5      55798.80      58480.41       440.05 o                         
   1   1   5       1204.10       1166.91        22.08 o                         
   2   1   5     115127.62     115498.38       900.11 o                         
   3   1   5      19521.30      20087.69       228.14 o                         
   4   1   5      12417.40      11505.68       134.45 o                         
   5   1   5      22493.27      20883.03       223.11 o                         
   6   1   5     162354.39     164533.14      1544.43 o                         
   7   1   5      65996.06      64417.73       629.93 o                         
   8   1   5       5447.27       5465.04        94.18 o                         
   9   1   5      30404.25      29276.48       270.17 o                         
  10   1   5       6833.07       6689.56       106.99 o                         
  11   1   5      18709.87      19471.88       211.19 o                         
  12   1   5       7386.52       6940.66       104.41 o                         
  13   1   5      29266.43      29730.31       307.62 o                         
  14   1   5      33524.46      34295.06       352.45 o                         
  15   1   5       1809.35       2063.92        67.09 o                         
  16   1   5      25038.34      23290.79       266.06 o                         
  17   1   5       1102.82       1151.78        76.92 o                         
  18   1   5      22472.07      21813.80       273.70 o                         
  19   1   5       2110.50       2348.63        86.15 o                         
  20   1   5       8834.71       8318.47       153.49 o                         
  21   1   5       4496.45       4589.82       139.27 o                         
  22   1   5        406.69        622.08        80.95 o                         
  23   1   5       8648.57       8793.18       216.19 o                         
  24   1   5        663.70        580.84       116.28 o                         
  25   1   5       8134.42       7690.41       226.88 o                         
  26   1   5       2568.18       2538.27       163.45 o                         
  27   1   5        356.15        631.83       122.42 o                         
  28   1   5       2986.60       3137.29       214.29 o                         
  29   1   5        580.91        443.15       148.51 o                         
  30   1   5       3992.21       3843.67       246.92 o                         
  31   1   5        243.85        165.37       152.81 o                         
  32   1   5       2516.56       3028.60       279.93 o                         
  33   1   5       2099.83       2169.45       289.27 o                         
  34   1   5        719.76       1078.02       271.07 o                         
 -34   2   5         48.45         38.80       203.35 o                         
 -33   2   5         37.47        150.69       206.43 o                         
 -32   2   5        410.40        629.39       209.98 o                         
 -31   2   5         34.09        543.27       249.05 o                         
 -30   2   5          2.89        668.14       167.99 o                         
 -29   2   5         95.07        855.84       200.48 o                         
 -28   2   5        640.93       1473.84       137.61 o                         
 -27   2   5        868.07        670.37       111.44 o                         
 -26   2   5         46.39        236.16       103.35 o                         
 -25   2   5        388.78        583.70       107.70 o                         
 -24   2   5        866.93        766.01        82.99 o                         
 -23   2   5       2869.48       2956.26       119.94 o                         
 -22   2   5        358.41        383.85        69.06 o                         
 -21   2   5        557.53        870.48        77.56 o                         
 -20   2   5       7939.24       7250.43       149.09 o                         
 -19   2   5         82.77        377.11        56.77 o                         
 -18   2   5        157.21        389.01        53.34 o                         
 -17   2   5       4051.39       4144.39       109.49 o                         
 -16   2   5          4.31         -5.63        39.30 o                         
 -15   2   5       6973.91       6384.11       113.08 o                         
 -14   2   5        426.82        487.46        49.19 o                         
 -13   2   5       3247.31       3565.15        79.82 o                         
 -12   2   5        929.80        940.05        48.29 o                         
 -11   2   5       2717.44       3056.74        75.56 o                         
 -10   2   5        568.39        456.94        36.89 o                         
  -9   2   5       6275.47       6518.02        93.85 o                         
  -8   2   5       1510.12       1844.86        51.86 o                         
  -7   2   5      12552.40      12546.36       150.34 o                         
  -6   2   5      10377.73      10119.13       105.80 o                         
  -5   2   5        137.82        189.73        22.44 o                         
  -4   2   5         49.04        -18.05        18.27 o                         
  -3   2   5      30462.15      31679.98       296.65 o                         
  -2   2   5       2437.84       2347.57        67.53 o                         
  -1   2   5      21008.48      20545.37       186.84 o                         
   0   2   5     151919.73     160756.78      1251.94 o                         
   1   2   5      24060.05      25353.20       226.11 o                         
   2   2   5      30971.98      32665.07       285.78 o                         
   3   2   5      32303.43      32481.59       304.15 o                         
   4   2   5       1107.65       1265.53        33.43 o                         
   5   2   5       2734.48       2336.38        77.63 o                         
   6   2   5      12680.51      13053.14       142.25 o                         
   7   2   5      17514.71      18886.43       197.52 o                         
   8   2   5       2878.16       3476.84        74.05 o                         
   9   2   5       3430.61       3767.39        87.10 o                         
  10   2   5       5800.21       6047.23       105.20 o                         
  11   2   5        276.35        429.47        43.29 o                         
  12   2   5       2133.17       2162.38        72.85 o                         
  13   2   5       3496.05       3878.18        78.47 o                         
  14   2   5        743.87        851.37        46.06 o                         
  15   2   5        666.09        860.45        49.17 o                         
  16   2   5        426.35        610.74        46.08 o                         
  17   2   5       3780.12       3719.01       107.61 o                         
  18   2   5        844.05       1439.99       163.45 o                         
  19   2   5        181.47        193.49        62.63 o                         
  20   2   5         25.36        147.02        63.34 o                         
  21   2   5        325.98        494.63        77.54 o                         
  22   2   5        281.07        833.93        86.39 o                         
  23   2   5         72.56        370.77        80.33 o                         
  24   2   5          2.41        180.54        76.03 o                         
  25   2   5          5.09        219.87       105.16 o                         
  26   2   5         55.77         99.22       117.07 o                         
  27   2   5        218.67        610.43       161.36 o                         
  28   2   5          1.68        250.38       133.01 o                         
  29   2   5       1171.51       1263.61       188.78 o                         
  30   2   5          2.03        558.86       157.92 o                         
  31   2   5         31.37        520.81       163.78 o                         
  32   2   5        556.32       1202.94       215.94 o                         
  33   2   5         30.47        161.77       184.40 o                         
  34   2   5          2.47        200.32       212.32 o                         
 -34   3   5       2443.06       2302.59       400.72 o                         
 -33   3   5       2900.84       2830.63       558.92 o                         
 -32   3   5       2273.78       2707.95       312.94 o                         
 -31   3   5       2662.99       3233.61       269.24 o                         
 -30   3   5        219.15         73.26       159.24 o                         
 -29   3   5       7327.28       7509.16       284.24 o                         
 -28   3   5        876.70       1385.45       181.78 o                         
 -27   3   5       2215.85       2112.95       153.30 o                         
 -26   3   5       6236.88       6253.81       251.35 o                         
 -25   3   5         57.69        -17.65        83.06 o                         
 -24   3   5       4587.10       4866.97       208.15 o                         
 -23   3   5         56.15        300.06        72.25 o                         
 -22   3   5       9840.83       9356.99       180.58 o                         
 -21   3   5       2102.80       2369.25       101.42 o                         
 -20   3   5       7189.58       7209.90       148.13 o                         
 -19   3   5      14614.03      14587.63       210.41 o                         
 -18   3   5        812.46       1179.84       118.48 o                         
 -17   3   5      14029.81      13584.82       191.05 o                         
 -16   3   5       5889.41       5397.82       111.00 o                         
 -15   3   5      11957.99      11811.23       194.22 o                         
 -14   3   5       9036.05       9110.95       135.89 o                         
 -13   3   5      16200.18      15913.26       192.96 o                         
 -12   3   5      30009.84      29373.91       305.68 o                         
 -11   3   5        112.52        186.35        34.65 o                         
 -10   3   5      42680.91      42349.45       411.39 o                         
  -9   3   5      17762.32      18954.86       206.20 o                         
  -8   3   5      14846.99      14669.01       166.09 o                         
  -7   3   5      29566.21      31078.35       305.07 o                         
  -6   3   5       9665.09      10289.50       113.50 o                         
  -5   3   5      38653.77      39533.74       366.94 o                         
  -4   3   5        164.38        294.33        24.13 o                         
  -3   3   5      99697.24     103853.14       868.52 o                         
  -2   3   5       4556.53       4291.08        61.13 o                         
  -1   3   5      79077.28      81382.70       686.69 o                         
   0   3   5       7300.02       7327.47        93.98 o                         
   1   3   5      26080.98      29328.19       267.17 o                         
   2   3   5      42661.94      42415.51       371.77 o                         
   3   3   5        231.23        388.99        31.82 o                         
   4   3   5      51173.86      50825.57       550.96 o                         
   5   3   5       9080.90       8536.25       118.35 o                         
   6   3   5       3198.07       3068.35        59.58 o                         
   7   3   5      29760.02      30084.41       295.92 o                         
   8   3   5       8010.31       8102.95       147.54 o                         
   9   3   5      27112.30      27175.91       318.93 o                         
  10   3   5        131.77        138.55        35.74 o                         
  11   3   5      40237.00      39656.75       426.17 o                         
  12   3   5      12594.06      12306.20       236.89 o                         
  13   3   5      10943.56      10801.74       165.93 o                         
  14   3   5      18515.11      18273.71       295.55 o                         
  15   3   5        116.31        139.13        46.75 o                         
  16   3   5      12614.39      11578.99       186.67 o                         
  17   3   5        791.45       1028.24        74.75 o                         
  18   3   5      14215.51      13843.68       221.79 o                         
  19   3   5       2637.93       2887.47       112.83 o                         
  20   3   5      10671.95       9923.49       194.41 o                         
  21   3   5      13482.76      12749.58       228.96 o                         
  22   3   5        257.44        481.85        81.39 o                         
  23   3   5      12720.88      12185.81       262.43 o                         
  24   3   5       1628.27       1740.15       139.71 o                         
  25   3   5       4969.15       4800.06       188.69 o                         
  26   3   5       2274.10       1957.66       175.69 o                         
  27   3   5       4412.99       4621.01       242.83 o                         
  28   3   5       7161.46       7387.74       299.91 o                         
  29   3   5         59.13        371.87       156.26 o                         
  30   3   5       3791.01       4218.38       293.62 o                         
  31   3   5       1221.32       1012.37       207.16 o                         
  32   3   5       1475.83       1529.67       234.37 o                         
  33   3   5       1866.02       2059.27       261.11 o                         
  34   3   5       2899.06       2152.72       303.74 o                         
 -34   4   5        951.51       1300.90       482.97 o                         
 -33   4   5        846.64        976.19       437.57 o                         
 -32   4   5       2090.03       2061.99       308.82 o                         
 -31   4   5        880.48        833.09       250.31 o                         
 -30   4   5       1060.23       1690.31       209.28 o                         
 -29   4   5        137.73        505.23       139.16 o                         
 -28   4   5        751.33       1129.34       147.77 o                         
 -27   4   5         14.82         -0.16       105.98 o                         
 -26   4   5         27.67        406.46       111.84 o                         
 -25   4   5        659.44        777.32       112.91 o                         
 -24   4   5       1466.07       1886.35       127.60 o                         
 -23   4   5        418.22        584.63        95.45 o                         
 -22   4   5       1907.67       2057.09       123.42 o                         
 -21   4   5         46.43         65.17        57.80 o                         
 -20   4   5        229.37        558.37       107.04 o                         
 -19   4   5        428.11        553.35        63.01 o                         
 -18   4   5       8766.40       8598.64       155.32 o                         
 -17   4   5       3057.97       2980.67        94.54 o                         
 -16   4   5       2865.29       2796.14        90.19 o                         
 -15   4   5        211.98        241.98        46.62 o                         
 -14   4   5        132.06        219.82        40.96 o                         
 -13   4   5       2039.44       2042.37        69.49 o                         
 -12   4   5       2251.18       2801.59       106.88 o                         
 -11   4   5       3012.41       3050.27        75.24 o                         
 -10   4   5        207.37        146.33        32.43 o                         
  -9   4   5       7585.72       7071.78       106.60 o                         
  -8   4   5       1390.41       1231.70        48.35 o                         
  -7   4   5       8835.54       9435.38       123.74 o                         
  -6   4   5      27622.59      30203.27       303.47 o                         
  -5   4   5        148.78        204.50        29.61 o                         
  -4   4   5        714.40        768.80        54.84 o                         
  -3   4   5        531.64        803.20        39.18 o                         
  -2   4   5       3044.75       3080.90        64.64 o                         
  -1   4   5      23142.02      25379.38       259.17 o                         
   0   4   5       8221.20       9066.19       117.62 o                         
   1   4   5        555.83        929.86        53.97 o                         
   2   4   5       4734.21       5114.35        81.92 o                         
   3   4   5       1226.47       1162.68        43.52 o                         
   4   4   5        343.17        675.05        43.96 o                         
   5   4   5      10794.41      10928.18       149.78 o                         
   6   4   5       1297.62       1024.46        50.65 o                         
   7   4   5       1011.11       1216.15        65.63 o                         
   8   4   5      14068.72      14030.42       183.77 o                         
   9   4   5        220.84        285.22        39.20 o                         
  10   4   5       1798.41       1907.91        67.07 o                         
  11   4   5         45.18         73.63        42.00 o                         
  12   4   5         59.81         14.52        37.68 o                         
  13   4   5        354.22        573.83        53.00 o                         
  14   4   5       4143.80       4474.18       146.90 o                         
  15   4   5        182.59        383.23        54.29 o                         
  16   4   5          4.10        -47.54        49.76 o                         
  17   4   5       5730.38       5812.24       136.51 o                         
  18   4   5        590.15        690.01        72.59 o                         
  19   4   5       6604.18       6114.98       277.53 o                         
  20   4   5       1637.04       1762.54       113.57 o                         
  21   4   5         30.37         25.29        86.22 o                         
  22   4   5        782.39        663.36        96.99 o                         
  23   4   5        535.72        890.42       106.61 o                         
  24   4   5         74.81        274.61        95.76 o                         
  25   4   5        418.39        933.39       118.86 o                         
  26   4   5        369.86        242.43        98.88 o                         
  27   4   5        489.10        719.49       181.61 o                         
  28   4   5          2.80        -70.82       201.19 o                         
  29   4   5         61.23        291.53       162.98 o                         
  30   4   5         30.63        491.95       185.55 o                         
  31   4   5        602.63        770.79       201.31 o                         
  32   4   5          1.79        152.30       190.35 o                         
  33   4   5         50.28        333.24       180.32 o                         
 -33   5   5       1122.97       1125.04       369.19 o                         
 -32   5   5       1343.60       1642.62       305.47 o                         
 -31   5   5       3597.69       3726.57       278.03 o                         
 -30   5   5        430.87        425.54       162.47 o                         
 -29   5   5        771.11        890.68       176.89 o                         
 -28   5   5       1678.77       1686.16       198.02 o                         
 -27   5   5       1898.98       2091.10       251.18 o                         
 -26   5   5      10174.27       9679.54       297.13 o                         
 -25   5   5       1259.42       1413.08       144.17 o                         
 -24   5   5      11542.97      10819.70       284.85 o                         
 -23   5   5         14.56        -27.93       114.05 o                         
 -22   5   5       8730.34       8284.32       212.29 o                         
 -21   5   5       1171.22       1369.08       107.80 o                         
 -20   5   5       4381.16       4348.85       137.47 o                         
 -19   5   5       3705.76       3762.14       117.12 o                         
 -18   5   5        133.39        159.55        54.24 o                         
 -17   5   5      17071.58      16545.33       235.89 o                         
 -16   5   5       5549.60       5359.03       128.98 o                         
 -15   5   5      12754.96      12519.76       180.33 o                         
 -14   5   5      21784.57      20774.87       249.34 o                         
 -13   5   5       4697.57       4599.40        99.97 o                         
 -12   5   5      32036.69      31839.28       365.81 o                         
 -11   5   5       6679.23       6508.53       111.81 o                         
 -10   5   5      16702.78      15700.46       191.98 o                         
  -9   5   5       2250.01       2359.86        66.80 o                         
  -8   5   5      23816.98      23679.57       257.94 o                         
  -7   5   5      25570.75      27333.55       287.58 o                         
  -6   5   5      10183.60      10365.30       138.27 o                         
  -5   5   5      31877.22      33299.04       338.24 o                         
  -4   5   5        760.00        908.84        45.85 o                         
  -3   5   5      38139.96      39077.50       386.93 o                         
  -2   5   5      12050.37      12507.54       156.70 o                         
  -1   5   5      50114.11      49518.81       476.75 o                         
   0   5   5      20420.70      19538.94       224.70 o                         
   1   5   5      41260.23      43975.46       429.13 o                         
   2   5   5      20140.05      19113.04       215.05 o                         
   3   5   5       9944.21      10642.13       155.71 o                         
   4   5   5      15722.21      15341.16       200.79 o                         
   5   5   5       4984.73       5173.28       103.13 o                         
   6   5   5      23107.21      24584.52       287.53 o                         
   7   5   5      39769.42      40430.08       436.80 o                         
   8   5   5       2608.62       2487.64        77.48 o                         
   9   5   5      25803.27      24652.11       294.07 o                         
  10   5   5        714.18        708.58        52.77 o                         
  11   5   5      11112.39      10558.03       163.58 o                         
  12   5   5        954.63       1013.87       105.92 o                         
  13   5   5       6337.99       6361.15       174.25 o                         
  14   5   5       1848.95       2115.27        83.36 o                         
  15   5   5      10818.97      10648.54       207.18 o                         
  16   5   5      11427.82      11111.55       247.14 o                         
  17   5   5        135.17         20.81        68.24 o                         
  18   5   5       2146.61       2121.97       120.02 o                         
  19   5   5       9769.28       9090.10       211.71 o                         
  20   5   5         66.03        186.22        81.18 o                         
  21   5   5       7424.87       7219.32       246.03 o                         
  22   5   5       1673.26       1786.81       128.18 o                         
  23   5   5      11391.40      10665.38       257.21 o                         
  24   5   5          5.77        149.11        93.48 o                         
  25   5   5       6338.13       6243.17       224.86 o                         
  26   5   5       1601.41       1474.06       142.32 o                         
  27   5   5       1971.54       1898.03       174.69 o                         
  28   5   5       2853.36       3013.06       259.88 o                         
  29   5   5          2.69        111.76       166.24 o                         
  30   5   5       4931.23       5446.69       345.92 o                         
  31   5   5        370.27        466.69       191.87 o                         
  32   5   5       3725.22       3686.48       317.68 o                         
  33   5   5       1509.73       1805.25       314.85 o                         
 -32   6   5        835.40        789.06       315.43 o                         
 -31   6   5       1689.90       1893.39       236.58 o                         
 -30   6   5       2937.09       2976.58       251.20 o                         
 -29   6   5       1066.92       1132.30       201.24 o                         
 -28   6   5        550.32       1086.03       205.76 o                         
 -27   6   5        405.15        499.72       151.73 o                         
 -26   6   5       1618.41       2139.06       202.39 o                         
 -25   6   5        446.96        745.61       158.30 o                         
 -24   6   5         26.31        339.91       129.94 o                         
 -23   6   5       1499.89       1560.64       159.29 o                         
 -22   6   5       1359.47       1307.16       128.27 o                         
 -21   6   5       4049.52       4044.31       177.11 o                         
 -20   6   5        131.42        350.05        89.45 o                         
 -19   6   5        100.50        396.75        67.43 o                         
 -18   6   5        837.58        902.47        77.91 o                         
 -17   6   5        231.50        258.47        61.26 o                         
 -16   6   5         24.28        239.04        53.79 o                         
 -15   6   5        530.10        444.54        56.94 o                         
 -14   6   5       2524.52       2740.55        91.88 o                         
 -13   6   5         27.71         24.40        42.60 o                         
 -12   6   5        401.39        570.11        54.79 o                         
 -11   6   5      18418.18      18613.14       227.75 o                         
 -10   6   5       7597.10       8278.13       131.70 o                         
  -9   6   5       3341.59       3196.52        81.46 o                         
  -8   6   5        490.91        662.17        46.48 o                         
  -7   6   5         69.08         63.97        39.10 o                         
  -6   6   5       1642.06       1863.28        66.66 o                         
  -5   6   5        506.17        811.24        48.39 o                         
  -4   6   5      14712.65      14386.54       181.95 o                         
  -3   6   5       3236.24       3693.11        84.55 o                         
  -2   6   5      11063.98      11325.94       154.81 o                         
  -1   6   5       5554.77       5439.83       101.65 o                         
   0   6   5      11923.55      12403.35       164.21 o                         
   1   6   5       3837.63       4132.22        88.26 o                         
   2   6   5       1891.22       1816.66        75.02 o                         
   3   6   5       3615.78       3557.84        94.32 o                         
   4   6   5       7423.85       7598.76       134.96 o                         
   5   6   5       5386.40       5383.24       113.09 o                         
   6   6   5       5683.96       5678.88       134.38 o                         
   7   6   5       1065.71        939.94        60.33 o                         
   8   6   5      15162.47      15221.24       212.05 o                         
   9   6   5        552.65        733.11        66.50 o                         
  10   6   5      18055.27      17683.86       240.52 o                         
  11   6   5        131.06        228.74        53.67 o                         
  12   6   5      15820.52      16120.93       229.52 o                         
  13   6   5       2233.69       2439.66       129.34 o                         
  14   6   5         29.38        -16.37        63.55 o                         
  15   6   5        577.47        651.41        85.17 o                         
  16   6   5        203.94         43.65        73.94 o                         
  17   6   5         51.51        150.66        78.09 o                         
  18   6   5        906.76       1014.47       102.56 o                         
  19   6   5       1501.98       1987.29       124.40 o                         
  20   6   5       2945.54       3119.02       153.13 o                         
  21   6   5        860.53       1065.89       112.38 o                         
  22   6   5       3780.49       3427.30       170.47 o                         
  23   6   5        319.12        315.10       113.28 o                         
  24   6   5       1124.75       1034.59       133.54 o                         
  25   6   5        113.01        699.50       144.73 o                         
  26   6   5        421.26        597.71       135.37 o                         
  27   6   5        314.12        602.00       143.57 o                         
  28   6   5        296.59        394.27       141.63 o                         
  29   6   5        156.58         72.90       172.63 o                         
  30   6   5        596.25        934.86       280.55 o                         
  31   6   5       1464.45       1709.96       248.39 o                         
  32   6   5         79.76        315.17       373.91 o                         
 -31   7   5       2019.94       2047.23       252.41 o                         
 -30   7   5          9.33        355.73       208.57 o                         
 -29   7   5       2882.63       3293.34       273.38 o                         
 -28   7   5       6020.73       6096.18       323.77 o                         
 -27   7   5       2677.94       2955.87       250.58 o                         
 -26   7   5       5564.52       5624.48       308.59 o                         
 -25   7   5       2474.29       2453.52       211.16 o                         
 -24   7   5       6039.74       6317.46       302.96 o                         
 -23   7   5       1537.28       1584.84       178.61 o                         
 -22   7   5       6314.40       5839.50       266.26 o                         
 -21   7   5       1392.39       1556.44       164.98 o                         
 -20   7   5       1951.02       1971.16       168.00 o                         
 -19   7   5       5769.04       6204.49       210.28 o                         
 -18   7   5       1236.48       1222.13       100.86 o                         
 -17   7   5      11219.93      10904.14       221.71 o                         
 -16   7   5        422.69        491.87        71.16 o                         
 -15   7   5       1920.76       2026.47        90.90 o                         
 -14   7   5       3173.80       3329.17       102.69 o                         
 -13   7   5       1203.76       1325.58        71.65 o                         
 -12   7   5      13250.43      13284.59       189.89 o                         
 -11   7   5       1757.61       2178.98        80.24 o                         
 -10   7   5       6043.41       5958.35       116.91 o                         
  -9   7   5        762.62        839.00        55.59 o                         
  -8   7   5        871.52       1007.67        79.21 o                         
  -7   7   5        113.65        224.50        46.77 o                         
  -6   7   5        819.10        920.43        55.80 o                         
  -5   7   5       6386.81       5678.68       117.37 o                         
  -4   7   5       8435.27       8579.18       142.06 o                         
  -3   7   5      13804.15      13945.68       186.69 o                         
  -2   7   5      36026.65      35483.34       376.01 o                         
  -1   7   5       2410.52       2244.65        84.52 o                         
   0   7   5       6029.37       6010.50       113.18 o                         
   1   7   5      10352.35       9965.76       150.12 o                         
   2   7   5      37715.39      38022.41       431.20 o                         
   3   7   5        989.57       1157.52        69.38 o                         
   4   7   5      11372.19      10882.86       177.04 o                         
   5   7   5       7040.47       6389.42       133.00 o                         
   6   7   5       7068.24       6742.83       135.80 o                         
   7   7   5       7016.86       6983.10       147.40 o                         
   8   7   5       3987.34       3977.20       122.13 o                         
   9   7   5      11171.70      10785.58       195.46 o                         
  10   7   5       1469.17       1554.86        82.17 o                         
  11   7   5      11885.02      11625.29       192.87 o                         
  12   7   5       8096.53       8532.39       223.49 o                         
  13   7   5      19689.02      19145.26       304.77 o                         
  14   7   5      12283.02      11961.84       236.97 o                         
  15   7   5       5644.66       5133.51       164.80 o                         
  16   7   5       3852.50       4136.29       156.13 o                         
  17   7   5        186.29        184.05        81.31 o                         
  18   7   5       2586.33       2698.71       157.34 o                         
  19   7   5       2003.43       1996.38       134.13 o                         
  20   7   5       8892.31       8312.02       245.02 o                         
  21   7   5       5049.83       4755.26       190.46 o                         
  22   7   5        546.03        636.77       119.03 o                         
  23   7   5       2638.78       2790.64       187.41 o                         
  24   7   5        284.82        199.90       132.69 o                         
  25   7   5       2804.36       2979.74       204.82 o                         
  26   7   5       1683.36       1847.82       179.39 o                         
  27   7   5       3007.45       2659.52       209.34 o                         
  28   7   5       5003.67       4913.43       263.26 o                         
  29   7   5        208.46        177.93       347.31 o                         
  30   7   5       2948.97       2989.66       357.46 o                         
  31   7   5        107.55       -263.29       745.87 o                         
 -30   8   5         37.00        197.16       383.65 o                         
 -29   8   5        189.50        219.15       184.10 o                         
 -28   8   5        382.58        720.34       186.72 o                         
 -27   8   5        794.29        854.51       186.04 o                         
 -26   8   5        980.09       1110.59       188.36 o                         
 -25   8   5       2344.15       2729.83       231.90 o                         
 -24   8   5         18.54        275.73       160.78 o                         
 -23   8   5       3872.26       4079.39       256.17 o                         
 -22   8   5         58.16        272.47       135.54 o                         
 -21   8   5        252.70        361.70       132.83 o                         
 -20   8   5       1290.50       1271.44       159.31 o                         
 -19   8   5         41.41       -107.87       107.87 o                         
 -18   8   5       4826.00       4938.61       228.62 o                         
 -17   8   5         33.63        276.26       107.28 o                         
 -16   8   5       4084.18       4373.68       179.78 o                         
 -15   8   5        367.59        575.88        82.92 o                         
 -14   8   5       1632.09       1758.59       106.26 o                         
 -13   8   5      11714.15      10850.85       191.73 o                         
 -12   8   5       1062.41       1098.25        71.76 o                         
 -11   8   5       7878.63       8132.42       195.67 o                         
 -10   8   5        999.39       1115.80        67.66 o                         
  -9   8   5       6957.19       6805.95       132.41 o                         
  -8   8   5        233.99        298.90        49.63 o                         
  -7   8   5         82.79        151.67        46.22 o                         
  -6   8   5       1496.51       1574.91        74.79 o                         
  -5   8   5       4417.39       4404.87       107.68 o                         
  -4   8   5       6981.54       6599.96       128.58 o                         
  -3   8   5          3.06         60.55        46.74 o                         
  -2   8   5      17786.42      18508.07       251.79 o                         
  -1   8   5       2865.33       2854.22        94.02 o                         
   0   8   5       9036.96       9143.66       156.84 o                         
   1   8   5       4567.27       4266.54       105.48 o                         
   2   8   5       2229.04       2438.69        89.43 o                         
   3   8   5       7698.83       7891.11       157.90 o                         
   4   8   5       1753.32       2035.79        93.98 o                         
   5   8   5       6009.20       6024.52       173.49 o                         
   6   8   5         28.84         91.97        52.99 o                         
   7   8   5       2490.20       2534.12       102.14 o                         
   8   8   5       1411.84       1342.59        82.29 o                         
   9   8   5       1095.16       1244.71        81.24 o                         
  10   8   5      22755.08      22842.38       310.47 o                         
  11   8   5       1130.07       1194.72        82.44 o                         
  12   8   5       4742.77       4509.68       153.34 o                         
  13   8   5         36.91        132.68        74.61 o                         
  14   8   5        415.08        555.98        87.63 o                         
  15   8   5        133.23        232.37        83.04 o                         
  16   8   5        903.19       1147.47       107.87 o                         
  17   8   5       1364.90       1992.17       278.63 o                         
  18   8   5        286.60        390.86        98.11 o                         
  19   8   5         55.53         12.24        90.01 o                         
  20   8   5       1222.41       1156.33       131.37 o                         
  21   8   5        111.50        178.69       110.49 o                         
  22   8   5       4221.26       4548.76       226.42 o                         
  23   8   5        102.82        108.10       119.47 o                         
  24   8   5       2588.90       2761.92       203.83 o                         
  25   8   5        121.90        397.58       237.56 o                         
  26   8   5        118.28        263.61       142.48 o                         
  27   8   5       1667.07       1776.14       217.33 o                         
  28   8   5        105.90        352.14       177.96 o                         
  29   8   5       1521.19       2043.73       423.77 o                         
 -28   9   5        320.28       -116.95       164.08 o                         
 -27   9   5       2148.55       1825.94       233.95 o                         
 -26   9   5        765.77        933.70       187.96 o                         
 -25   9   5        449.45        868.66       179.72 o                         
 -24   9   5       5165.58       5416.03       432.82 o                         
 -23   9   5        996.45       1348.78       188.21 o                         
 -22   9   5       2970.11       3397.84       236.65 o                         
 -21   9   5       2125.57       2243.63       206.21 o                         
 -20   9   5       2884.63       2554.79       200.57 o                         
 -19   9   5       5197.65       5001.59       257.32 o                         
 -18   9   5        651.45        552.44       163.03 o                         
 -17   9   5       3241.76       3477.41       215.54 o                         
 -16   9   5       1694.10       1570.73       165.84 o                         
 -15   9   5       3773.17       3945.15       182.08 o                         
 -14   9   5       2321.72       2688.48       153.69 o                         
 -13   9   5       5244.94       5280.74       193.51 o                         
 -12   9   5       5609.88       5308.92       185.43 o                         
 -11   9   5        128.91        167.08        63.24 o                         
 -10   9   5       5670.05       6101.42       135.28 o                         
  -9   9   5       1154.77       1242.51        75.70 o                         
  -8   9   5       6401.76       6382.21       137.40 o                         
  -7   9   5       2985.06       3083.82       104.43 o                         
  -6   9   5       5654.52       5465.45       127.52 o                         
  -5   9   5       7846.56       7448.03       147.30 o                         
  -4   9   5        504.05        379.23        59.75 o                         
  -3   9   5       2080.70       2346.71        94.88 o                         
  -2   9   5       2835.91       2826.67       108.02 o                         
  -1   9   5       2355.18       2828.64       110.04 o                         
   0   9   5      10503.49      10041.08       171.75 o                         
   1   9   5       3655.77       3373.77       115.93 o                         
   2   9   5      10639.29      10594.38       175.58 o                         
   3   9   5        285.35        287.21        55.57 o                         
   4   9   5      12666.76      12651.66       208.75 o                         
   5   9   5        179.54         50.20        53.89 o                         
   6   9   5       3257.02       3393.22       123.77 o                         
   7   9   5        626.33        604.28        74.74 o                         
   8   9   5       4088.58       4204.05       135.28 o                         
   9   9   5       5585.24       5743.21       151.64 o                         
  10   9   5         81.08         96.23        62.51 o                         
  11   9   5       2870.37       3409.39       142.27 o                         
  12   9   5       1649.92       1728.35       114.19 o                         
  13   9   5         59.85         -6.35        75.29 o                         
  14   9   5       8648.30       8945.95       220.13 o                         
  15   9   5        169.32        302.00        91.30 o                         
  16   9   5      13150.74      12845.29       275.94 o                         
  17   9   5          1.30        -73.76        88.31 o                         
  18   9   5       5220.40       5236.28       202.53 o                         
  19   9   5       1882.62       1702.60       154.31 o                         
  20   9   5        108.60        301.49       118.73 o                         
  21   9   5       4597.88       4369.61       232.22 o                         
  22   9   5         83.93        431.67       134.56 o                         
  23   9   5       2633.97       3214.19       217.03 o                         
  24   9   5         68.63        496.29       170.90 o                         
  25   9   5       1382.09       1861.81       228.13 o                         
  26   9   5       2998.34       3104.46       272.85 o                         
  27   9   5       1282.64       1165.95       241.34 o                         
  28   9   5       4049.80       3656.75       299.95 o                         
 -27  10   5        626.29        765.88       257.01 o                         
 -26  10   5       1336.90       1219.33       218.63 o                         
 -25  10   5       2182.34       2261.63       250.01 o                         
 -24  10   5         22.86        196.84       164.85 o                         
 -23  10   5       4588.38       4641.46       297.73 o                         
 -22  10   5        328.30        498.68       171.44 o                         
 -21  10   5       1817.65       2014.79       212.41 o                         
 -20  10   5        406.11        371.88       148.30 o                         
 -19  10   5       1098.74       1076.05       219.25 o                         
 -18  10   5       1056.43        900.09       159.95 o                         
 -17  10   5        437.10        494.29       138.38 o                         
 -16  10   5       4777.62       4985.27       249.26 o                         
 -15  10   5       3768.07       3671.61       220.41 o                         
 -14  10   5       6397.61       6215.66       221.50 o                         
 -13  10   5       3047.38       3295.98       180.85 o                         
 -12  10   5       1408.74       1636.50       133.70 o                         
 -11  10   5       1109.40       1035.80       115.84 o                         
 -10  10   5         35.35        111.79        93.98 o                         
  -9  10   5       5116.36       5169.17       203.61 o                         
  -8  10   5        888.17       1133.21        89.07 o                         
  -7  10   5        751.56        775.77        71.91 o                         
  -6  10   5       2431.53       2554.68       125.32 o                         
  -5  10   5         29.63          4.75        52.89 o                         
  -4  10   5       6242.34       6131.26       158.59 o                         
  -3  10   5         61.27         28.32        64.87 o                         
  -2  10   5       7055.83       6692.48       147.69 o                         
  -1  10   5       6939.99       6924.78       150.67 o                         
   0  10   5       2606.85       2746.96       107.45 o                         
   1  10   5       7697.21       7465.65       155.17 o                         
   2  10   5        328.24        461.22        64.99 o                         
   3  10   5       7594.34       7492.82       249.18 o                         
   4  10   5        513.11        525.09        73.82 o                         
   5  10   5       4035.71       4334.12       143.04 o                         
   6  10   5       2986.85       2841.43       122.50 o                         
   7  10   5       1221.36       1289.28       103.94 o                         
   8  10   5       4783.15       5046.31       171.34 o                         
   9  10   5        772.46        946.38       102.47 o                         
  10  10   5       6386.87       5991.12       180.81 o                         
  11  10   5       4186.78       4223.44       210.79 o                         
  12  10   5        786.54        856.20       103.64 o                         
  13  10   5       3400.31       3641.82       196.35 o                         
  14  10   5       4251.00       4353.04       180.12 o                         
  15  10   5       6513.72       6019.58       206.57 o                         
  16  10   5        247.41        432.71       103.95 o                         
  17  10   5       4694.84       4972.83       232.66 o                         
  18  10   5        190.14        273.48       118.80 o                         
  19  10   5       2786.45       2943.44       198.06 o                         
  20  10   5         29.83        139.12       144.25 o                         
  21  10   5        295.57        355.98       154.19 o                         
  22  10   5       2078.70       1964.65       214.49 o                         
  23  10   5         91.19         13.67       149.36 o                         
  24  10   5       2020.79       2226.33       239.71 o                         
  25  10   5        658.86        958.03       197.09 o                         
  26  10   5       1516.22       1746.61       238.00 o                         
 -25  11   5         82.06       -301.31       303.80 o                         
 -24  11   5       1730.03       1570.36       226.18 o                         
 -23  11   5        600.26        576.61       182.79 o                         
 -22  11   5       1975.71       2319.03       240.05 o                         
 -21  11   5       2073.80       1903.98       233.75 o                         
 -20  11   5        469.80        554.53       172.70 o                         
 -19  11   5       2692.67       2967.65       238.60 o                         
 -18  11   5        818.87       1658.87       191.60 o                         
 -17  11   5       3784.70       3490.94       242.45 o                         
 -16  11   5        145.17        284.95       132.78 o                         
 -15  11   5       1312.77       1418.20       172.02 o                         
 -14  11   5       1471.04       2026.64       182.49 o                         
 -13  11   5        924.13       1292.94       135.81 o                         
 -12  11   5       4517.02       4649.16       204.20 o                         
 -11  11   5        730.99        951.03       128.99 o                         
 -10  11   5       5520.67       5492.65       206.06 o                         
  -9  11   5        284.43        269.84       156.08 o                         
  -8  11   5       7727.32       7458.00       227.64 o                         
  -7  11   5       5327.79       5427.21       200.63 o                         
  -6  11   5       2228.23       2315.02       128.70 o                         
  -5  11   5       5261.71       5402.55       171.89 o                         
  -4  11   5       1897.10       1891.44       109.92 o                         
  -3  11   5       7168.30       7124.78       170.05 o                         
  -2  11   5         23.33         67.28        57.07 o                         
  -1  11   5        509.09        678.56        73.82 o                         
   0  11   5       2583.37       2416.31       111.43 o                         
   1  11   5         10.97        -24.10        60.99 o                         
   2  11   5       5972.69       5686.20       159.58 o                         
   3  11   5          9.32        111.98        66.94 o                         
   4  11   5       6078.90       5889.81       165.92 o                         
   5  11   5         36.30        113.43        73.92 o                         
   6  11   5       2477.40       2661.42       127.31 o                         
   7  11   5        215.84         73.84        70.19 o                         
   8  11   5       1252.54       1416.91       109.40 o                         
   9  11   5       3189.58       3063.12       139.52 o                         
  10  11   5        727.52        773.12       102.80 o                         
  11  11   5       3478.21       3597.05       163.97 o                         
  12  11   5        717.04        970.31       140.17 o                         
  13  11   5        259.19        399.14       107.70 o                         
  14  11   5       1014.33       1099.88       122.18 o                         
  15  11   5        222.35        477.62       124.39 o                         
  16  11   5       5202.62       4805.28       246.13 o                         
  17  11   5        938.71       1131.59       170.61 o                         
  18  11   5       4487.13       4489.37       273.23 o                         
  19  11   5        825.71       1013.96       179.75 o                         
  20  11   5       2507.29       2562.71       236.36 o                         
  21  11   5        717.31        740.87       191.70 o                         
  22  11   5        494.08        455.81       196.79 o                         
  23  11   5       1676.18       1277.23       204.74 o                         
  24  11   5        102.72         31.16       161.21 o                         
  25  11   5        711.00        759.50       420.65 o                         
 -22  12   5        143.17        174.49       218.13 o                         
 -21  12   5        990.60       1165.48       212.84 o                         
 -20  12   5       1598.11       1658.41       279.11 o                         
 -19  12   5        498.31        393.82       168.01 o                         
 -18  12   5       4453.23       3872.74       282.92 o                         
 -17  12   5         32.13         20.88       145.43 o                         
 -16  12   5       2092.86       2097.78       209.17 o                         
 -15  12   5        451.10        462.39       149.22 o                         
 -14  12   5       2582.69       2792.36       266.47 o                         
 -13  12   5        840.55        740.96       233.30 o                         
 -12  12   5        378.31        591.82       148.40 o                         
 -11  12   5       4202.70       3992.78       203.05 o                         
 -10  12   5        442.46        493.62       115.73 o                         
  -9  12   5       2232.78       2432.65       166.90 o                         
  -8  12   5       1706.55       2018.58       152.96 o                         
  -7  12   5       2798.71       3029.20       174.85 o                         
  -6  12   5       4517.34       4469.33       200.58 o                         
  -5  12   5        978.26       1158.90       131.86 o                         
  -4  12   5       5348.40       5567.74       186.94 o                         
  -3  12   5        258.12        244.79        84.98 o                         
  -2  12   5       1341.96       1174.06       112.45 o                         
  -1  12   5       2404.34       2468.18       142.36 o                         
   0  12   5        150.78        200.34        78.28 o                         
   1  12   5       6171.03       5533.46       169.97 o                         
   2  12   5         77.79        143.88        74.43 o                         
   3  12   5       9886.83       9114.67       211.77 o                         
   4  12   5        491.14        614.49       105.25 o                         
   5  12   5       5013.74       5063.01       173.29 o                         
   6  12   5       2129.44       2240.14       126.40 o                         
   7  12   5       3103.88       3074.36       143.45 o                         
   8  12   5       1769.45       1667.61       128.10 o                         
   9  12   5       1318.02       1292.40       119.28 o                         
  10  12   5        462.61        204.52       124.83 o                         
  11  12   5        103.61        174.88        94.61 o                         
  12  12   5       2127.34       2403.78       158.95 o                         
  13  12   5       4024.09       4237.62       428.94 o                         
  14  12   5        957.11        850.07       162.87 o                         
  15  12   5       7108.23       6637.93       320.99 o                         
  16  12   5        349.61        489.02       255.29 o                         
  17  12   5       3590.71       3486.23       254.10 o                         
  18  12   5         44.06        401.67       154.79 o                         
  19  12   5       3441.87       3448.09       273.78 o                         
  20  12   5        390.47        681.39       183.39 o                         
  21  12   5        308.83        438.43       174.86 o                         
  22  12   5       2117.53       1811.55       238.15 o                         
 -20  13   5       1121.87       1129.94       481.02 o                         
 -19  13   5       1908.49       1579.38       230.29 o                         
 -18  13   5          1.32        159.07       240.05 o                         
 -17  13   5        587.58        372.04       174.93 o                         
 -16  13   5         38.59        146.35       193.39 o                         
 -15  13   5         85.82        148.51       175.82 o                         
 -14  13   5        299.61        417.86       210.26 o                         
 -13  13   5       1403.82       1332.59       186.58 o                         
 -12  13   5       1723.44       1497.17       186.19 o                         
 -11  13   5        218.49        237.33       138.76 o                         
 -10  13   5       2206.52       2439.83       186.89 o                         
  -9  13   5        418.05        300.62       118.12 o                         
  -8  13   5        142.63        204.26       105.47 o                         
  -7  13   5        581.50        666.67       124.14 o                         
  -6  13   5        564.49        637.35       131.48 o                         
  -5  13   5       2431.79       2673.53       199.79 o                         
  -4  13   5        239.24        520.55       127.98 o                         
  -3  13   5       1709.06       1856.05       174.22 o                         
  -2  13   5         56.07        -86.21        86.21 o                         
  -1  13   5        768.34        756.40       115.40 o                         
   0  13   5       1002.45       1221.27       131.70 o                         
   1  13   5         15.98        125.00        96.76 o                         
   2  13   5       1885.95       1737.95       136.43 o                         
   3  13   5         41.66          2.59        89.13 o                         
   4  13   5       1326.66       1240.13       145.12 o                         
   5  13   5       1712.76       1775.70       139.86 o                         
   6  13   5        701.79        817.00       107.14 o                         
   7  13   5       1252.08       1506.30       132.34 o                         
   8  13   5        483.24        663.52       115.68 o                         
   9  13   5       2475.43       2359.75       173.23 o                         
  10  13   5        521.22        650.34       126.55 o                         
  11  13   5       1540.77       1587.85       189.40 o                         
  12  13   5        661.10        510.67       145.62 o                         
  13  13   5       1741.00       1985.81       209.47 o                         
  14  13   5       1102.37       1425.84       259.11 o                         
  15  13   5         55.99        473.47       151.02 o                         
  16  13   5         20.31         32.28       147.94 o                         
  17  13   5        643.60        700.84       177.80 o                         
  18  13   5        699.39        762.64       187.68 o                         
  19  13   5       1589.04       1811.29       233.11 o                         
  20  13   5       1430.18       1476.17       420.65 o                         
 -16  14   5       4153.67       3705.04       454.75 o                         
 -15  14   5        451.27        247.50       167.47 o                         
 -14  14   5        129.14        140.15       156.06 o                         
 -13  14   5        809.43        648.40       176.59 o                         
 -12  14   5        127.68       -134.12       134.12 o                         
 -11  14   5       2695.43       2468.46       287.22 o                         
 -10  14   5          2.82        116.06       249.52 o                         
  -9  14   5       6940.29       7034.19       360.49 o                         
  -8  14   5       2442.00       2324.23       203.10 o                         
  -7  14   5       3324.03       3467.49       237.10 o                         
  -6  14   5       3289.00       3571.83       238.19 o                         
  -5  14   5        512.19        653.61       178.21 o                         
  -4  14   5       4487.75       4427.31       259.12 o                         
  -3  14   5        313.33        375.65       155.22 o                         
  -2  14   5       5588.49       6127.34       393.47 o                         
  -1  14   5        863.34        759.92       148.52 o                         
   0  14   5       1844.43       2212.83       178.35 o                         
   1  14   5       3111.60       2929.55       193.62 o                         
   2  14   5        171.91         73.37       120.12 o                         
   3  14   5       4773.01       4381.99       245.05 o                         
   4  14   5       1166.00       1282.22       164.77 o                         
   5  14   5      10871.36      11757.04       387.69 o                         
   6  14   5        432.45        737.31       169.08 o                         
   7  14   5       6211.34       6619.78       300.85 o                         
   8  14   5        815.14        954.68       171.16 o                         
   9  14   5        173.70        206.96       194.50 o                         
  10  14   5       2346.70       2174.32       244.21 o                         
  11  14   5       1373.22       1183.05       215.03 o                         
  12  14   5       1595.88       1424.64       238.12 o                         
  13  14   5        477.98        749.25       171.10 o                         
  14  14   5       2694.93       2828.80       278.28 o                         
  15  14   5       2760.99       2873.47       290.65 o                         
  16  14   5        105.24         64.29       205.17 o                         
 -11  15   5         23.21         48.20       166.53 o                         
 -10  15   5        108.68        153.61       159.02 o                         
  -9  15   5        148.68        282.06       320.93 o                         
  -8  15   5        787.47        851.61       191.19 o                         
  -7  15   5       1353.35       1477.19       211.06 o                         
  -6  15   5        350.34        337.76       187.21 o                         
  -5  15   5        369.59        228.98       164.72 o                         
  -4  15   5         19.01        246.76       136.46 o                         
  -3  15   5         16.04        -23.44       126.56 o                         
  -2  15   5        606.53        385.67       151.57 o                         
  -1  15   5       1206.87       1267.65       260.95 o                         
   0  15   5        825.35        954.25       194.33 o                         
   1  15   5       1838.34       1888.76       222.06 o                         
   2  15   5         42.40        163.68       151.24 o                         
   3  15   5         15.31         99.96       152.88 o                         
   4  15   5        352.90        267.48       169.22 o                         
   5  15   5        616.29        684.19       174.19 o                         
   6  15   5        526.48        837.40       230.56 o                         
   7  15   5       4198.82       3599.69       369.85 o                         
   8  15   5        114.97        135.92       274.59 o                         
   9  15   5       1784.52       2034.85       256.10 o                         
  10  15   5          1.77        145.58       165.41 o                         
  11  15   5        823.50       1013.56       280.04 o                         
 -35   0   6       2041.53       2110.64       502.44 o                         
 -34   0   6       6482.04       6359.96      1273.44 o                         
 -33   0   6       1583.57       1434.74       313.06 o                         
 -32   0   6       6614.48       7084.55       535.24 o                         
 -31   0   6       6330.05       6391.04       475.03 o                         
 -30   0   6       4722.72       4674.20       418.48 o                         
 -29   0   6       3654.16       3855.47       357.24 o                         
 -28   0   6       1930.77       1674.71       271.27 o                         
 -27   0   6       5848.68       5999.41       310.12 o                         
 -26   0   6         91.23         26.84       103.82 o                         
 -25   0   6      11393.25      11210.23       481.23 o                         
 -24   0   6      12621.75      12303.08       312.13 o                         
 -23   0   6       2856.35       2932.40       168.25 o                         
 -22   0   6      18563.82      16814.16       420.45 o                         
 -21   0   6         84.79        359.08       187.21 o                         
 -20   0   6       9069.15       8991.33       230.40 o                         
 -19   0   6        194.61        186.26        75.27 o                         
 -18   0   6      13315.38      13160.15       320.95 o                         
 -17   0   6       5095.64       5746.05       165.24 o                         
 -16   0   6      16755.23      16753.77       296.13 o                         
 -15   0   6      32649.15      33680.78       497.73 o                         
 -14   0   6      10639.49      11474.37       217.84 o                         
 -13   0   6       7612.06       7309.97       160.42 o                         
 -12   0   6       2600.42       2946.38       114.68 o                         
 -11   0   6       5447.46       5167.38       125.73 o                         
 -10   0   6     107017.59     113869.96      1439.82 o                         
  -9   0   6       8969.72       9028.69       231.06 o                         
  -8   0   6     165985.42     170261.98      2112.64 o                         
  -7   0   6      17035.17      16461.63       243.21 o                         
  -6   0   6      89513.52      89357.48      1121.94 o                         
  -5   0   6       1443.58       1620.46       192.21 o                         
  -4   0   6      26609.78      27214.25       322.47 o                         
  -3   0   6      36777.99      35749.16       412.39 o                         
  -2   0   6      27064.09      27521.51       321.12 o                         
  -1   0   6      12119.88      13047.72       162.10 o                         
   0   0   6       3051.17       3454.74        79.88 o                         
   1   0   6      50455.27      53445.21       847.71 o                         
   2   0   6       4184.86       4364.69        72.12 o                         
   3   0   6      19093.12      20904.47       339.07 o                         
   4   0   6     143029.12     143552.73      1584.71 o                         
   5   0   6        343.57        428.87        33.45 o                         
   6   0   6      31140.89      28785.23       348.68 o                         
   7   0   6        112.82        112.89        35.41 o                         
   8   0   6      19309.79      17289.13       259.60 o                         
   9   0   6       3032.58       2836.79        90.51 o                         
  10   0   6     104827.82     110689.26      1403.41 o                         
  11   0   6      49642.57      49287.89       664.44 o                         
  12   0   6       1784.24       2005.45       115.75 o                         
  13   0   6      12477.04      10443.79       227.68 o                         
  14   0   6       3327.93       3319.02       130.99 o                         
  15   0   6      21534.72      21053.49       339.93 o                         
  16   0   6      34019.89      31333.38       476.51 o                         
  17   0   6      20929.73      20123.29       343.44 o                         
  18   0   6      29525.96      27714.03       445.28 o                         
  19   0   6       4375.28       4266.06       151.09 o                         
  20   0   6      12478.56      11795.01       262.47 o                         
  21   0   6       3194.51       2655.48       182.71 o                         
  22   0   6       3271.19       3698.99       220.51 o                         
  23   0   6       6082.84       6165.51       627.91 o                         
  24   0   6       4785.85       4731.31       287.49 o                         
  25   0   6      11025.96       9732.56       361.30 o                         
  26   0   6        551.88        556.64       157.56 o                         
  27   0   6       2281.29       2154.07       232.84 o                         
  28   0   6        198.45        167.84       167.44 o                         
  29   0   6       3277.36       3528.36       296.76 o                         
  30   0   6       1984.98       2021.71       324.94 o                         
  31   0   6        431.65        187.20       249.14 o                         
  32   0   6       6394.33       6534.75       535.63 o                         
  33   0   6       1250.96       1740.58       360.03 o                         
  34   0   6       2695.28       2536.06       408.10 o                         
 -34   1   6        122.94        663.08       230.21 o                         
 -33   1   6          2.22        549.39       320.34 o                         
 -32   1   6        124.78        450.77       181.11 o                         
 -31   1   6        225.11       1393.75       201.27 o                         
 -30   1   6        360.30        476.17       150.86 o                         
 -29   1   6        188.23       1044.46       154.79 o                         
 -28   1   6       1049.14        990.79       132.08 o                         
 -27   1   6          3.57        401.24       100.12 o                         
 -26   1   6        689.55       1247.22       109.50 o                         
 -25   1   6        170.03        355.66        76.30 o                         
 -24   1   6       1134.10       1551.11        99.10 o                         
 -23   1   6        272.36        440.12        76.55 o                         
 -22   1   6        294.91        463.47        69.79 o                         
 -21   1   6         88.38        439.71        69.39 o                         
 -20   1   6       1104.42       1067.30        75.41 o                         
 -19   1   6       1472.17       1647.98        80.11 o                         
 -18   1   6        289.33        406.59        54.46 o                         
 -17   1   6        411.40        756.48        66.98 o                         
 -16   1   6         61.38         60.49        40.43 o                         
 -15   1   6        279.57        443.74        57.18 o                         
 -14   1   6       1253.11        920.62        52.81 o                         
 -13   1   6       2097.78       2182.29        66.61 o                         
 -12   1   6         39.75         97.24        39.56 o                         
 -11   1   6        398.96        319.03        36.00 o                         
 -10   1   6         98.98         62.94        29.43 o                         
  -9   1   6        379.48        363.94        32.25 o                         
  -8   1   6       4455.70       4886.61        75.68 o                         
  -7   1   6       3075.25       3411.24        61.93 o                         
  -6   1   6       9881.48       9869.47       103.73 o                         
  -5   1   6      79171.65      83417.20       740.03 o                         
  -4   1   6       5281.64       5364.89        73.48 o                         
  -3   1   6      16755.50      17239.03       167.57 o                         
  -2   1   6        377.50        444.94        31.83 o                         
  -1   1   6        115.45        137.14        13.71 o                         
   0   1   6      14199.90      14820.37       145.64 o                         
   1   1   6        464.87        403.28        18.98 o                         
   2   1   6      10265.44      10772.08       112.91 o                         
   3   1   6       4392.29       4239.00        54.55 o
[truncated: 2,005,156 more chars]
